# Supplementary material for: Division of developmental phases of freshwater leech Whitmania pigra and key genes related to neurogenesis revealed by whole genome and transcriptome analysis
Source: BMC Genomics. 2023 Apr 17;24:203. doi: 10.1186/s12864-023-09286-5 (PMC10111769; doi:10.1186/s12864-023-09286-5)
Supplement: Supplementary file 3 — Additional file 3: Table S1. Primers used in real-time PCR. [file 12864_2023_9286_MOESM3_ESM.xlsx]

## Sheet: Sheet1
Table S1 Primers used in real-time PCR
Gene name	Sequence
EVM0008944	for GAGAGGCATTCAGTCTGTTTG
	rev TCACTTTCTGTTGGGTTTTGT
EVM0013532	for AAGAGGACGAAGGGCAGAAC
	rev TACACCAACACCCCAAACGA
EVM0015323	for TACAACAAGGCAGTGGACTG
	rev TTCTCGTATATTTGGATCGG
EVM0012139	for GACAGCGGTTGGAAAAGA
	rev TGTGGGCGACAAAGTATG
EVM0015477	for TGTTCACCTTCATCTTGC
	rev GGTTGTTGTTCTGCTACG
EVM0010346	for ATGCACAACCACGCCATTT
	rev GAACCATCCATCCTCACCC
EVM0016702	for GGGCTGCCAGGGTTATTTATA
	rev GGCTGCTTTGTCTTGTTCGTT
EVM0018059	for CGTTTCATCTTCATCGTCG
	rev TCATCACATTGGTTTTGGC
EVM0018934	for CCCAGAGAATCACGCAAT
	rev GCCAAGAGGTGGAAAATG
EVM0001864	for AACGGAAGCTCAGCCTCTTC
	rev CACTGGAAGCGACAGACAGT
EVM0014293	for GACGGGAGGTACGTTTGTGT
	rev CAACCTTTGGAGCACCTTGC
EVM0006153	for TTGCCGTGACAATAGGCAGT
	rev GGTTGGTCGACACGAAGTCT
α-tubulin	for ATTGGGCAGATCGTGAGC
	rev GAAGTGGATGCGAGGGTAG
for = forward; rev = reverse.
