# Supplementary material for: Division of developmental phases of freshwater leech Whitmania pigra and key genes related to neurogenesis revealed by whole genome and transcriptome analysis
Source: BMC Genomics. 2023 Apr 17;24:203. doi: 10.1186/s12864-023-09286-5 (PMC10111769; doi:10.1186/s12864-023-09286-5)
Supplement: Supplementary file 4 — Additional file 4: Table S2. Primers used for gene cloning. [file 12864_2023_9286_MOESM4_ESM.xlsx]

## Sheet: Sheet1
Table S2 Primers used for gene cloning
gene name	keyword	primer sequence
EVM0018029	Wnt	for GCCTGGATGAATGTAAGAG
		rev TCGCTAAAGCCAAGAACC
EVM0016927	Notch	for GCAGACAAAGGACGGAAC
		rev ACATCTCGCTTTGGTTGG
EVM0015456	Wnt	for CAATGATGTCAGCGAGTG
		rev AATGCGAGATGTCCGTAA
EVM0015049	Signal transduction mechanisms;; Transcription;; Replication, recombination and repair	for AAGGAGCAGATGGTGAAG
		rev GGTTTGGAGCCACAGATA
EVM0013445	Signal transduction mechanisms;; Transcription;; Replication, recombination and repair	for AAATATGTCCATCGGGATC
		rev GTGAATGTGACCGTAGTCG
EVM0010646	Signal transduction mechanisms;; Transcription;; Replication, recombination and repair	for CGGTCACAAAGTTGCTATT
		rev AATGTCGTCCTCCTGGTA
EVM0009838	Hedgehog	for CATCTGTCCCTTCAACCA
		rev AGATTCTACTTTCCGTGAGC
EVM0009098	Signal transduction mechanisms;; Transcription;; Replication, recombination and repair	for AAATTCCGCTTAGATGGTC
		rev TTTTCTGGGAAACACGATA
EVM0008898	Wnt	for GTTCATTGAGGGCGTTTC
		rev TGTCGGCGTTGATGATAG
EVM0007457	Notch	for AGGCAACGGATACAAAGG
		rev CAGCCAATCAAGTAAAGGAC
EVM0006596	Signal transduction mechanisms;; Transcription;; Replication, recombination and repair	for TGTCGTCGTCATCCTCATC
		rev ACTGAACCAAGGCTCCAC
EVM0006140	Wnt	for AAAAGCCGAACAGGGATG
		rev CAGGTCGTCTGGGTCAAA
EVM0005841	Notch	for AGATGCTCCTCTTATTCGTC
		rev GTTCGGTTGATGTTACTGG
EVM0005341	Signal transduction mechanisms;; Transcription;; Replication, recombination and repair	for AACTCCTTTGCCTACCCG
		rev TCTGTCCTCGCTGCTGTA
EVM0005149	Signal transduction mechanisms;; Transcription;; Replication, recombination and repair	for GCTTGCGGTGTATGTTATAC
		rev GCCATCCAGTACGGAGTA
EVM0004328	Wnt	for TCTTGATTCTATCGGCTATTA
		rev TTCGTTGACAGTCACCCT
EVM0004093	Signal transduction mechanisms;; Transcription;; Replication, recombination and repair	for AGCAGCACGAGTTGGAAT
		rev AGGGTAAGAATGATGGAGG
EVM0003939	Signal transduction mechanisms;; Transcription;; Replication, recombination and repair	for ATGGCTCGCTACTCACCT
		rev CATAACTATCTTCCCAACCG
EVM0003169	Wnt	for ATTCCGAGACTCTGCTATTG
		rev CACTTGTGGAGCGGTAAA
EVM0001290	Wnt	for CAAAACCGATAGTTCCAGC
		rev GACCCTTCCGTGACCTTA
EVM0000120	Wnt	for TCTCGTTCTATTTCCTCCCA
		rev GGTTTCTCAACTCGTCCC
EVM0018173	Signal transduction mechanisms;; Transcription;; Replication, recombination and repair	for AACTGCCACTGGTACTTGCT
		rev TCCTGATACGTTGGTCGG
EVM0012207	TGF-beta propeptide	for TCGGCAGATTTGGTTGAC
		rev TAGATCGACATCGGCTTTG
EVM0014656	Jak-STAT	for CTGCCCATTGTTTGACTC
		rev AGCATTTGCGTAGCATAGT
EVM0001864	Hedgehog	for GAATCGTCCAAGATGTCTGC
		rev GAGGTTGCGGGAAGTAGG
EVM0013717	Dorsal-ventral	for AACCGAGCCGTTTAGAAC
		rev AGAACAAATACAAGGCCATTA
EVM0013532	Wnt	for ATCCTCGTTCAGAAGAAGTC
		rev ATGTACGGTGGTGTTGCT
EVM0008799	Wnt	for ACTTGAAGCCTCTGACGA
		rev TCTGTTGAAGATGCGTTG
EVM0013621	Myostatin	for TTCTTCGGACGCTGTTAC
		rev CTCGTGGACTTGGCTTGT
for = forward; rev = reverse.
