# Supplementary material for: Division of developmental phases of freshwater leech Whitmania pigra and key genes related to neurogenesis revealed by whole genome and transcriptome analysis
Source: BMC Genomics. 2023 Apr 17;24:203. doi: 10.1186/s12864-023-09286-5 (PMC10111769; doi:10.1186/s12864-023-09286-5)
Supplement: Supplementary file 5 — Additional file 5: Table S3. Sequencing and assembly statistics of the draft genome of Whitmania pigra. [file 12864_2023_9286_MOESM5_ESM.xlsx]

## Sheet: Sheet1
Table S3 Sequencing and assembly statistics of the draft genome of Whitmania pigra.
Pacbio sequencing:
Total length of contigs(bp)	178870478
Longest contig(bp)	6558877
N50 of contig(bp)	2001951
GC ratio(%)	35.46
Total number of contigs	483
Number of protein-coding genes	25169
Error base percentage (%)	8.39e-05
Average gene length (bp)	4194.64
Average exon length (bp)	1738.44
Number of genes annotated to databases	21252
Illumina sequencing:
Raw data (Gb)	77.03
GC ratio(%)	39.18
Estimated genome size (Mb)	219.4
Estimated repetition (%)	33.27
Estimated heterozygosity (%)	0.61
