# Supplementary material for: Division of developmental phases of freshwater leech Whitmania pigra and key genes related to neurogenesis revealed by whole genome and transcriptome analysis
Source: BMC Genomics. 2023 Apr 17;24:203. doi: 10.1186/s12864-023-09286-5 (PMC10111769; doi:10.1186/s12864-023-09286-5)
Supplement: Supplementary file 6 — Additional file 6: Table S4. BUSCO assessment of the Whitmania pigra genome. [file 12864_2023_9286_MOESM6_ESM.xlsx]

## Sheet: Sheet1
Table S4 BUSCO assessment of the Whitmania pigra genome
	Assembly Proteins	Percentage(%)
Complete BUSCOs	913	95.7
Complete and single-copy BUSCOs	857	89.83
Complete and duplicated BUSCOs	56	5.87
Fragmented BUSCOs	13	1.36
Missing BUSCOs	28	2.94
Total Lineage BUSCOs	954	100
