# Supplementary material for: Division of developmental phases of freshwater leech Whitmania pigra and key genes related to neurogenesis revealed by whole genome and transcriptome analysis
Source: BMC Genomics. 2023 Apr 17;24:203. doi: 10.1186/s12864-023-09286-5 (PMC10111769; doi:10.1186/s12864-023-09286-5)
Supplement: Supplementary file 7 — Additional file 7: Table S5. List of non coding RNA (miRNA, tRNA, rRNA, snRNA). [file 12864_2023_9286_MOESM7_ESM.xlsx]

## Sheet: Sheet1
Table S5 List of non coding RNA (miRNA, tRNA, rRNA, snRNA)
Type	Number	Average length (bp)	Total length (bp)	% of genome
miRNA	164	152.77	25054	0.000140068
tRNA	738	74.6015	80495	0.00045002
rRNA	51	585.961	29884	0.000167071
snRNA	151	147.55	22280	0.00012456
