# Supplementary material for: Division of developmental phases of freshwater leech Whitmania pigra and key genes related to neurogenesis revealed by whole genome and transcriptome analysis
Source: BMC Genomics. 2023 Apr 17;24:203. doi: 10.1186/s12864-023-09286-5 (PMC10111769; doi:10.1186/s12864-023-09286-5)
Supplement: Supplementary file 8 — Additional file 8: Table S6. All cluster(one line is one cluster) analysed by OrthoVenn2. [file 12864_2023_9286_MOESM8_ESM.xlsx]

## Sheet: Sheet1
Table S6 All cluster(one line is one cluster) analysed by OrthoVenn2
Cluster1	Whitmania_pigra|EVM0008348	Helobdella_robusta|HelroG163003	Whitmania_pigra|EVM0003011	Helobdella_robusta|HelroG177281	Whitmania_pigra|EVM0014587	Helobdella_robusta|HelroG188296	Whitmania_pigra|EVM0000384	Helobdella_robusta|HelroG189170	Whitmania_pigra|EVM0015124	Helobdella_robusta|HelroG172416	Helobdella_robusta|HelroG169289	Helobdella_robusta|HelroG184315	Helobdella_robusta|HelroG169286	Helobdella_robusta|HelroG158318	Helobdella_robusta|HelroG158324	Helobdella_robusta|HelroG158363	Helobdella_robusta|HelroG158465	Helobdella_robusta|HelroG158677	Helobdella_robusta|HelroG158855	Helobdella_robusta|HelroG159087	Helobdella_robusta|HelroG159105	Helobdella_robusta|HelroG159111	Helobdella_robusta|HelroG159331	Helobdella_robusta|HelroG159399	Helobdella_robusta|HelroG159603	Helobdella_robusta|HelroG159657	Helobdella_robusta|HelroG159719	Helobdella_robusta|HelroG160364	Helobdella_robusta|HelroG160387	Helobdella_robusta|HelroG160431	Helobdella_robusta|HelroG160433	Helobdella_robusta|HelroG160495	Helobdella_robusta|HelroG160554	Helobdella_robusta|HelroG160828	Helobdella_robusta|HelroG160921	Helobdella_robusta|HelroG161132	Helobdella_robusta|HelroG161176	Helobdella_robusta|HelroG161496	Helobdella_robusta|HelroG161767	Helobdella_robusta|HelroG162030	Helobdella_robusta|HelroG162081	Helobdella_robusta|HelroG162215	Helobdella_robusta|HelroG162452	Helobdella_robusta|HelroG162599	Helobdella_robusta|HelroG162812	Helobdella_robusta|HelroG162868	Helobdella_robusta|HelroG162929	Helobdella_robusta|HelroG162930	Helobdella_robusta|HelroG163230
Cluster2	Helobdella_robusta|HelroG173811	Whitmania_pigra|EVM0015978	Helobdella_robusta|HelroG161457	Helobdella_robusta|HelroG161131	Helobdella_robusta|HelroG182831	Helobdella_robusta|HelroG164153	Helobdella_robusta|HelroG184320	Helobdella_robusta|HelroG184213	Helobdella_robusta|HelroG183157	Helobdella_robusta|HelroG182633	Helobdella_robusta|HelroG181244	Helobdella_robusta|HelroG176057	Helobdella_robusta|HelroG172376	Helobdella_robusta|HelroG171477	Helobdella_robusta|HelroG167941	Helobdella_robusta|HelroG166960	Helobdella_robusta|HelroG165595	Helobdella_robusta|HelroG164204	Helobdella_robusta|HelroG164071	Helobdella_robusta|HelroG162634	Helobdella_robusta|HelroG161372	Helobdella_robusta|HelroG160959	Helobdella_robusta|HelroG159485	Helobdella_robusta|HelroG158881	Helobdella_robusta|HelroG158856	Helobdella_robusta|HelroG158602	Helobdella_robusta|HelroG167002	Helobdella_robusta|HelroG158501	Helobdella_robusta|HelroG184596	Helobdella_robusta|HelroG184309	Helobdella_robusta|HelroG167983	Helobdella_robusta|HelroG182705	Helobdella_robusta|HelroG182498	Helobdella_robusta|HelroG181141	Helobdella_robusta|HelroG160110	Helobdella_robusta|HelroG162360	Helobdella_robusta|HelroG160388	Helobdella_robusta|HelroG166355	Helobdella_robusta|HelroG184015	Capitella_teleta|CapteG147246	Helobdella_robusta|HelroG192210	Helobdella_robusta|HelroG170108	Helobdella_robusta|HelroG172590	Helobdella_robusta|HelroG184401	Helobdella_robusta|HelroG178667	Helobdella_robusta|HelroG168011	Helobdella_robusta|HelroG162994	Helobdella_robusta|HelroG158525	Helobdella_robusta|HelroG158761
Cluster3	Whitmania_pigra|EVM0007129	Capitella_teleta|CapteG208219	Capitella_teleta|CapteG188032	Capitella_teleta|CapteG192700	Capitella_teleta|CapteG193073	Capitella_teleta|CapteG193620	Capitella_teleta|CapteG196525	Capitella_teleta|CapteG197828	Capitella_teleta|CapteG201949	Capitella_teleta|CapteG203555	Capitella_teleta|CapteG206691	Capitella_teleta|CapteG207580	Capitella_teleta|CapteG209521	Capitella_teleta|CapteG210432	Capitella_teleta|CapteG210636	Capitella_teleta|CapteG212551	Capitella_teleta|CapteG216903	Capitella_teleta|CapteG216904	Capitella_teleta|CapteG197953	Capitella_teleta|CapteG206232	Capitella_teleta|CapteG116236	Capitella_teleta|CapteG185549	Capitella_teleta|CapteG186465	Capitella_teleta|CapteG186473	Capitella_teleta|CapteG188021	Capitella_teleta|CapteG188208	Capitella_teleta|CapteG188209	Capitella_teleta|CapteG188650	Capitella_teleta|CapteG188809	Capitella_teleta|CapteG188983	Capitella_teleta|CapteG189153	Capitella_teleta|CapteG189331	Capitella_teleta|CapteG189875	Capitella_teleta|CapteG190797	Capitella_teleta|CapteG190900	Capitella_teleta|CapteG191076	Capitella_teleta|CapteG191736	Capitella_teleta|CapteG192262	Capitella_teleta|CapteG192369	Capitella_teleta|CapteG192408	Capitella_teleta|CapteG193746	Capitella_teleta|CapteG193920	Capitella_teleta|CapteG194012	Capitella_teleta|CapteG194205	Capitella_teleta|CapteG194404	Capitella_teleta|CapteG195006	Capitella_teleta|CapteG195773	Capitella_teleta|CapteG195932	Capitella_teleta|CapteG196775
Cluster4	Whitmania_pigra|EVM0011631	Helobdella_robusta|HelroG174487	Helobdella_robusta|HelroG182316	Helobdella_robusta|HelroG149645	Helobdella_robusta|HelroG151168	Helobdella_robusta|HelroG151216	Helobdella_robusta|HelroG151217	Helobdella_robusta|HelroG152686	Helobdella_robusta|HelroG158452	Helobdella_robusta|HelroG158482	Helobdella_robusta|HelroG158619	Helobdella_robusta|HelroG158620	Helobdella_robusta|HelroG158646	Helobdella_robusta|HelroG160100	Helobdella_robusta|HelroG162878	Helobdella_robusta|HelroG162970	Helobdella_robusta|HelroG162974	Helobdella_robusta|HelroG163869	Helobdella_robusta|HelroG163870	Helobdella_robusta|HelroG164039	Helobdella_robusta|HelroG164107	Helobdella_robusta|HelroG164157	Helobdella_robusta|HelroG164256	Helobdella_robusta|HelroG164950	Helobdella_robusta|HelroG164960	Helobdella_robusta|HelroG164971	Helobdella_robusta|HelroG165004	Helobdella_robusta|HelroG165013	Helobdella_robusta|HelroG165397	Helobdella_robusta|HelroG165441	Helobdella_robusta|HelroG165610	Helobdella_robusta|HelroG165827	Helobdella_robusta|HelroG166856	Helobdella_robusta|HelroG167011	Helobdella_robusta|HelroG169123	Helobdella_robusta|HelroG169155	Helobdella_robusta|HelroG169157	Helobdella_robusta|HelroG169185	Helobdella_robusta|HelroG169195	Helobdella_robusta|HelroG170139	Helobdella_robusta|HelroG171627	Helobdella_robusta|HelroG171698	Helobdella_robusta|HelroG172733	Helobdella_robusta|HelroG172783	Helobdella_robusta|HelroG172867	Helobdella_robusta|HelroG173140	Helobdella_robusta|HelroG173612	Helobdella_robusta|HelroG173860	Helobdella_robusta|HelroG174287
Cluster5	Capitella_teleta|CapteG46405	Capitella_teleta|CapteG100271	Capitella_teleta|CapteG101293	Capitella_teleta|CapteG101946	Capitella_teleta|CapteG103627	Capitella_teleta|CapteG103978	Capitella_teleta|CapteG105049	Capitella_teleta|CapteG106365	Capitella_teleta|CapteG110271	Capitella_teleta|CapteG110621	Capitella_teleta|CapteG111659	Capitella_teleta|CapteG115045	Capitella_teleta|CapteG116194	Capitella_teleta|CapteG120272	Capitella_teleta|CapteG120430	Capitella_teleta|CapteG128104	Capitella_teleta|CapteG130076	Capitella_teleta|CapteG130853	Capitella_teleta|CapteG131535	Capitella_teleta|CapteG132423	Capitella_teleta|CapteG135854	Capitella_teleta|CapteG137498	Capitella_teleta|CapteG139164	Capitella_teleta|CapteG141439	Capitella_teleta|CapteG141587	Capitella_teleta|CapteG142568	Capitella_teleta|CapteG145040	Capitella_teleta|CapteG146149	Capitella_teleta|CapteG151100	Capitella_teleta|CapteG174903	Capitella_teleta|CapteG188501	Capitella_teleta|CapteG188904	Capitella_teleta|CapteG194386	Capitella_teleta|CapteG198492	Capitella_teleta|CapteG200443	Capitella_teleta|CapteG200473	Capitella_teleta|CapteG203209	Capitella_teleta|CapteG203932	Capitella_teleta|CapteG204662	Capitella_teleta|CapteG204925	Capitella_teleta|CapteG207764	Capitella_teleta|CapteG211658	Capitella_teleta|CapteG212216	Capitella_teleta|CapteG214573	Capitella_teleta|CapteG220459	Capitella_teleta|CapteG220776	Capitella_teleta|CapteG223523	Capitella_teleta|CapteG226377	Capitella_teleta|CapteG23415
Cluster6	Whitmania_pigra|EVM0006265	Helobdella_robusta|HelroG144985	Capitella_teleta|CapteG165663	Whitmania_pigra|EVM0003129	Helobdella_robusta|HelroG177142	Whitmania_pigra|EVM0005314	Helobdella_robusta|HelroG162810	Capitella_teleta|CapteG148467	Capitella_teleta|CapteG19502	Capitella_teleta|CapteG203039	Capitella_teleta|CapteG224579	Capitella_teleta|CapteG70256	Capitella_teleta|CapteG80378	Capitella_teleta|CapteG80644	Capitella_teleta|CapteG81832	Capitella_teleta|CapteG88150	Capitella_teleta|CapteG88884	Helobdella_robusta|HelroG105142	Helobdella_robusta|HelroG144967	Helobdella_robusta|HelroG144970	Helobdella_robusta|HelroG144973	Helobdella_robusta|HelroG146127	Helobdella_robusta|HelroG147209	Helobdella_robusta|HelroG172833	Helobdella_robusta|HelroG195122	Capitella_teleta|CapteG29955	Capitella_teleta|CapteG40512	Helobdella_robusta|HelroG178673	Helobdella_robusta|HelroG180059	Helobdella_robusta|HelroG89725	Helobdella_robusta|HelroG177463	Helobdella_robusta|HelroG158934	Helobdella_robusta|HelroG172775	Helobdella_robusta|HelroG159108	Helobdella_robusta|HelroG160133	Helobdella_robusta|HelroG163974	Helobdella_robusta|HelroG163978	Helobdella_robusta|HelroG165015	Helobdella_robusta|HelroG165136	Helobdella_robusta|HelroG165177	Helobdella_robusta|HelroG165401	Helobdella_robusta|HelroG167840	Helobdella_robusta|HelroG169410	Helobdella_robusta|HelroG170072	Helobdella_robusta|HelroG172575	Helobdella_robusta|HelroG172769	Helobdella_robusta|HelroG173091	Helobdella_robusta|HelroG173809	Helobdella_robusta|HelroG174128
Cluster7	Capitella_teleta|CapteG195192	Capitella_teleta|CapteG126219	Capitella_teleta|CapteG186820	Capitella_teleta|CapteG186109	Capitella_teleta|CapteG198592	Capitella_teleta|CapteG195772	Capitella_teleta|CapteG184875	Capitella_teleta|CapteG185402	Capitella_teleta|CapteG188494	Capitella_teleta|CapteG189055	Capitella_teleta|CapteG189259	Capitella_teleta|CapteG189571	Capitella_teleta|CapteG189654	Capitella_teleta|CapteG189826	Capitella_teleta|CapteG190007	Capitella_teleta|CapteG190792	Capitella_teleta|CapteG191862	Capitella_teleta|CapteG192341	Capitella_teleta|CapteG192742	Capitella_teleta|CapteG193501	Capitella_teleta|CapteG194201	Capitella_teleta|CapteG194619	Capitella_teleta|CapteG195880	Capitella_teleta|CapteG196202	Capitella_teleta|CapteG196897	Capitella_teleta|CapteG199631	Capitella_teleta|CapteG199900	Capitella_teleta|CapteG201117	Capitella_teleta|CapteG202175	Capitella_teleta|CapteG202393	Capitella_teleta|CapteG202824	Capitella_teleta|CapteG203084	Capitella_teleta|CapteG203191	Capitella_teleta|CapteG203640	Capitella_teleta|CapteG204245	Capitella_teleta|CapteG204918	Capitella_teleta|CapteG205091	Capitella_teleta|CapteG205888	Capitella_teleta|CapteG205902	Capitella_teleta|CapteG206858	Capitella_teleta|CapteG206905	Capitella_teleta|CapteG206950	Capitella_teleta|CapteG207340	Capitella_teleta|CapteG208154	Capitella_teleta|CapteG209419	Capitella_teleta|CapteG209767	Capitella_teleta|CapteG210026	Capitella_teleta|CapteG210208	Capitella_teleta|CapteG210614
Cluster8	Helobdella_robusta|HelroG172447	Helobdella_robusta|HelroG175100	Helobdella_robusta|HelroG172549	Helobdella_robusta|HelroG164225	Helobdella_robusta|HelroG163912	Helobdella_robusta|HelroG162773	Helobdella_robusta|HelroG173799	Helobdella_robusta|HelroG178169	Helobdella_robusta|HelroG180275	Helobdella_robusta|HelroG181618	Helobdella_robusta|HelroG176712	Helobdella_robusta|HelroG177956	Helobdella_robusta|HelroG173102	Helobdella_robusta|HelroG172592	Helobdella_robusta|HelroG184519	Helobdella_robusta|HelroG181964	Helobdella_robusta|HelroG168624	Helobdella_robusta|HelroG161868	Helobdella_robusta|HelroG175281	Helobdella_robusta|HelroG175913	Helobdella_robusta|HelroG183104	Helobdella_robusta|HelroG158504	Helobdella_robusta|HelroG164906	Helobdella_robusta|HelroG178671	Helobdella_robusta|HelroG174329	Helobdella_robusta|HelroG175930	Helobdella_robusta|HelroG184565	Helobdella_robusta|HelroG159992	Helobdella_robusta|HelroG161769	Helobdella_robusta|HelroG164051	Helobdella_robusta|HelroG164302	Helobdella_robusta|HelroG165282	Helobdella_robusta|HelroG166059	Helobdella_robusta|HelroG167193	Helobdella_robusta|HelroG168109	Helobdella_robusta|HelroG169280	Helobdella_robusta|HelroG173103	Helobdella_robusta|HelroG174209	Helobdella_robusta|HelroG174321	Helobdella_robusta|HelroG177609	Helobdella_robusta|HelroG179143	Helobdella_robusta|HelroG183105	Helobdella_robusta|HelroG183432	Helobdella_robusta|HelroG183592	Helobdella_robusta|HelroG184120	Helobdella_robusta|HelroG165575	Helobdella_robusta|HelroG158638	Helobdella_robusta|HelroG158736	Helobdella_robusta|HelroG158759
Cluster9	Capitella_teleta|CapteG195781	Capitella_teleta|CapteG185528	Capitella_teleta|CapteG187704	Capitella_teleta|CapteG188575	Capitella_teleta|CapteG188576	Capitella_teleta|CapteG188848	Capitella_teleta|CapteG193872	Capitella_teleta|CapteG195087	Capitella_teleta|CapteG195283	Capitella_teleta|CapteG201883	Capitella_teleta|CapteG203077	Capitella_teleta|CapteG211382	Capitella_teleta|CapteG212806	Capitella_teleta|CapteG215855	Capitella_teleta|CapteG188474	Capitella_teleta|CapteG198804	Capitella_teleta|CapteG202914	Capitella_teleta|CapteG211924	Capitella_teleta|CapteG218117	Capitella_teleta|CapteG186351	Capitella_teleta|CapteG185454	Capitella_teleta|CapteG188452	Capitella_teleta|CapteG190942	Capitella_teleta|CapteG191106	Capitella_teleta|CapteG192506	Capitella_teleta|CapteG193633	Capitella_teleta|CapteG195143	Capitella_teleta|CapteG195161	Capitella_teleta|CapteG195919	Capitella_teleta|CapteG197061	Capitella_teleta|CapteG199648	Capitella_teleta|CapteG201203	Capitella_teleta|CapteG205619	Capitella_teleta|CapteG209548	Capitella_teleta|CapteG211337	Capitella_teleta|CapteG212113	Capitella_teleta|CapteG212235	Capitella_teleta|CapteG213559	Capitella_teleta|CapteG218949	Capitella_teleta|CapteG220493	Capitella_teleta|CapteG185967	Capitella_teleta|CapteG189089	Capitella_teleta|CapteG189546	Capitella_teleta|CapteG190211	Capitella_teleta|CapteG196351	Capitella_teleta|CapteG196852	Capitella_teleta|CapteG197164	Capitella_teleta|CapteG200004	Capitella_teleta|CapteG205332
Cluster10	Capitella_teleta|CapteG214503	Capitella_teleta|CapteG218289	Capitella_teleta|CapteG224633	Capitella_teleta|CapteG209067	Capitella_teleta|CapteG97597	Capitella_teleta|CapteG212063	Capitella_teleta|CapteG212062	Capitella_teleta|CapteG200995	Capitella_teleta|CapteG196831	Capitella_teleta|CapteG105123	Capitella_teleta|CapteG110143	Capitella_teleta|CapteG110210	Capitella_teleta|CapteG117276	Capitella_teleta|CapteG120513	Capitella_teleta|CapteG121739	Capitella_teleta|CapteG123254	Capitella_teleta|CapteG124430	Capitella_teleta|CapteG124775	Capitella_teleta|CapteG134429	Capitella_teleta|CapteG143292	Capitella_teleta|CapteG185097	Capitella_teleta|CapteG185699	Capitella_teleta|CapteG188247	Capitella_teleta|CapteG189199	Capitella_teleta|CapteG189201	Capitella_teleta|CapteG189572	Capitella_teleta|CapteG191203	Capitella_teleta|CapteG191985	Capitella_teleta|CapteG192763	Capitella_teleta|CapteG194058	Capitella_teleta|CapteG194145	Capitella_teleta|CapteG194400	Capitella_teleta|CapteG195285	Capitella_teleta|CapteG196125	Capitella_teleta|CapteG196517	Capitella_teleta|CapteG196674	Capitella_teleta|CapteG197733	Capitella_teleta|CapteG198510	Capitella_teleta|CapteG198562	Capitella_teleta|CapteG199909	Capitella_teleta|CapteG200628	Capitella_teleta|CapteG201047	Capitella_teleta|CapteG202294	Capitella_teleta|CapteG202655	Capitella_teleta|CapteG204673	Capitella_teleta|CapteG205290	Capitella_teleta|CapteG205513	Capitella_teleta|CapteG206074	Capitella_teleta|CapteG206206
Cluster11	Capitella_teleta|CapteG206373	Capitella_teleta|CapteG90025	Capitella_teleta|CapteG101877	Capitella_teleta|CapteG106756	Capitella_teleta|CapteG106809	Capitella_teleta|CapteG109893	Capitella_teleta|CapteG111094	Capitella_teleta|CapteG111345	Capitella_teleta|CapteG111570	Capitella_teleta|CapteG111686	Capitella_teleta|CapteG115520	Capitella_teleta|CapteG116561	Capitella_teleta|CapteG118653	Capitella_teleta|CapteG125917	Capitella_teleta|CapteG128447	Capitella_teleta|CapteG140887	Capitella_teleta|CapteG140893	Capitella_teleta|CapteG142559	Capitella_teleta|CapteG144920	Capitella_teleta|CapteG145048	Capitella_teleta|CapteG145514	Capitella_teleta|CapteG146472	Capitella_teleta|CapteG146749	Capitella_teleta|CapteG146989	Capitella_teleta|CapteG159913	Capitella_teleta|CapteG160730	Capitella_teleta|CapteG177060	Capitella_teleta|CapteG185452	Capitella_teleta|CapteG187794	Capitella_teleta|CapteG189418	Capitella_teleta|CapteG191760	Capitella_teleta|CapteG192349	Capitella_teleta|CapteG192496	Capitella_teleta|CapteG192804	Capitella_teleta|CapteG195262	Capitella_teleta|CapteG199622	Capitella_teleta|CapteG204628	Capitella_teleta|CapteG205723	Capitella_teleta|CapteG206095	Capitella_teleta|CapteG207879	Capitella_teleta|CapteG214586	Capitella_teleta|CapteG215394	Capitella_teleta|CapteG215644	Capitella_teleta|CapteG216593	Capitella_teleta|CapteG220736	Capitella_teleta|CapteG226967	Capitella_teleta|CapteG227008	Capitella_teleta|CapteG227326	Capitella_teleta|CapteG32616
Cluster12	Whitmania_pigra|EVM0016830	Whitmania_pigra|EVM0004026	Whitmania_pigra|EVM0008381	Whitmania_pigra|EVM0012806	Whitmania_pigra|EVM0017126	Helobdella_robusta|HelroG169254	Helobdella_robusta|HelroG163701	Helobdella_robusta|HelroG184400	Helobdella_robusta|HelroG173109	Helobdella_robusta|HelroG166051	Helobdella_robusta|HelroG163780	Helobdella_robusta|HelroG162835	Helobdella_robusta|HelroG184581	Helobdella_robusta|HelroG184573	Helobdella_robusta|HelroG184490	Helobdella_robusta|HelroG184476	Helobdella_robusta|HelroG183398	Helobdella_robusta|HelroG182523	Helobdella_robusta|HelroG182469	Helobdella_robusta|HelroG181166	Helobdella_robusta|HelroG180408	Helobdella_robusta|HelroG180063	Helobdella_robusta|HelroG178715	Helobdella_robusta|HelroG177499	Helobdella_robusta|HelroG177496	Helobdella_robusta|HelroG177495	Helobdella_robusta|HelroG175870	Helobdella_robusta|HelroG174284	Helobdella_robusta|HelroG174236	Helobdella_robusta|HelroG173047	Helobdella_robusta|HelroG169322	Helobdella_robusta|HelroG169072	Helobdella_robusta|HelroG168100	Helobdella_robusta|HelroG166761	Helobdella_robusta|HelroG164998	Helobdella_robusta|HelroG164242	Helobdella_robusta|HelroG163955	Helobdella_robusta|HelroG162447	Helobdella_robusta|HelroG161590	Helobdella_robusta|HelroG161499	Helobdella_robusta|HelroG161475	Helobdella_robusta|HelroG160995	Helobdella_robusta|HelroG160117	Helobdella_robusta|HelroG160078	Helobdella_robusta|HelroG159619	Helobdella_robusta|HelroG158491	Helobdella_robusta|HelroG175082	Helobdella_robusta|HelroG175735	Helobdella_robusta|HelroG175920
Cluster13	Whitmania_pigra|EVM0008164	Capitella_teleta|CapteG215706	Capitella_teleta|CapteG101654	Capitella_teleta|CapteG100436	Capitella_teleta|CapteG112429	Capitella_teleta|CapteG116848	Capitella_teleta|CapteG120937	Capitella_teleta|CapteG123912	Capitella_teleta|CapteG128188	Capitella_teleta|CapteG133593	Capitella_teleta|CapteG138552	Capitella_teleta|CapteG139563	Capitella_teleta|CapteG139638	Capitella_teleta|CapteG142745	Capitella_teleta|CapteG142788	Capitella_teleta|CapteG147654	Capitella_teleta|CapteG40153	Capitella_teleta|CapteG40499	Capitella_teleta|CapteG40593	Capitella_teleta|CapteG40756	Capitella_teleta|CapteG41189	Capitella_teleta|CapteG41242	Capitella_teleta|CapteG41558	Capitella_teleta|CapteG41588	Capitella_teleta|CapteG41873	Capitella_teleta|CapteG48915	Capitella_teleta|CapteG48916	Capitella_teleta|CapteG48939	Capitella_teleta|CapteG50082	Capitella_teleta|CapteG50417	Capitella_teleta|CapteG68989	Capitella_teleta|CapteG70902	Capitella_teleta|CapteG79667	Capitella_teleta|CapteG80551	Capitella_teleta|CapteG91743	Capitella_teleta|CapteG94776	Capitella_teleta|CapteG95717	Capitella_teleta|CapteG95839	Capitella_teleta|CapteG96047	Capitella_teleta|CapteG40152	Capitella_teleta|CapteG130000	Capitella_teleta|CapteG130580	Capitella_teleta|CapteG140507	Capitella_teleta|CapteG144484	Capitella_teleta|CapteG213070	Capitella_teleta|CapteG39692	Capitella_teleta|CapteG40165	Capitella_teleta|CapteG41830	Capitella_teleta|CapteG71047
Cluster14	Whitmania_pigra|EVM0011059	Helobdella_robusta|HelroG161869	Helobdella_robusta|HelroG181592	Whitmania_pigra|EVM0002341	Helobdella_robusta|HelroG181677	Helobdella_robusta|HelroG178409	Helobdella_robusta|HelroG166002	Helobdella_robusta|HelroG160318	Helobdella_robusta|HelroG158566	Helobdella_robusta|HelroG158731	Helobdella_robusta|HelroG158846	Helobdella_robusta|HelroG159330	Helobdella_robusta|HelroG159906	Helobdella_robusta|HelroG159994	Helobdella_robusta|HelroG160208	Helobdella_robusta|HelroG161177	Helobdella_robusta|HelroG161476	Helobdella_robusta|HelroG161895	Helobdella_robusta|HelroG163210	Helobdella_robusta|HelroG163606	Helobdella_robusta|HelroG163813	Helobdella_robusta|HelroG164231	Helobdella_robusta|HelroG164330	Helobdella_robusta|HelroG164453	Helobdella_robusta|HelroG164536	Helobdella_robusta|HelroG164912	Helobdella_robusta|HelroG165134	Helobdella_robusta|HelroG165209	Helobdella_robusta|HelroG165489	Helobdella_robusta|HelroG165501	Helobdella_robusta|HelroG165642	Helobdella_robusta|HelroG165655	Helobdella_robusta|HelroG165686	Helobdella_robusta|HelroG166004	Helobdella_robusta|HelroG166584	Helobdella_robusta|HelroG167911	Helobdella_robusta|HelroG168634	Helobdella_robusta|HelroG169045	Helobdella_robusta|HelroG169113	Helobdella_robusta|HelroG169268	Helobdella_robusta|HelroG169864	Helobdella_robusta|HelroG170458	Helobdella_robusta|HelroG171484	Helobdella_robusta|HelroG171942	Helobdella_robusta|HelroG172114	Helobdella_robusta|HelroG172296	Helobdella_robusta|HelroG172356	Helobdella_robusta|HelroG173408	Helobdella_robusta|HelroG173497
Cluster15	Whitmania_pigra|EVM0005063	Whitmania_pigra|EVM0001001	Helobdella_robusta|HelroG176473	Capitella_teleta|CapteG197327	Whitmania_pigra|EVM0013175	Helobdella_robusta|HelroG173611	Capitella_teleta|CapteG186025	Capitella_teleta|CapteG187224	Capitella_teleta|CapteG188612	Capitella_teleta|CapteG190626	Capitella_teleta|CapteG207761	Capitella_teleta|CapteG208553	Capitella_teleta|CapteG209618	Capitella_teleta|CapteG214812	Capitella_teleta|CapteG215618	Helobdella_robusta|HelroG173596	Helobdella_robusta|HelroG175117	Helobdella_robusta|HelroG188408	Capitella_teleta|CapteG210712	Capitella_teleta|CapteG189161	Capitella_teleta|CapteG190798	Capitella_teleta|CapteG190799	Capitella_teleta|CapteG190945	Capitella_teleta|CapteG190968	Capitella_teleta|CapteG198627	Capitella_teleta|CapteG204257	Capitella_teleta|CapteG210967	Capitella_teleta|CapteG201370	Capitella_teleta|CapteG210004	Capitella_teleta|CapteG186612	Capitella_teleta|CapteG187064	Capitella_teleta|CapteG187183	Capitella_teleta|CapteG188066	Capitella_teleta|CapteG189891	Capitella_teleta|CapteG192263	Capitella_teleta|CapteG200106	Capitella_teleta|CapteG201324	Capitella_teleta|CapteG202777	Capitella_teleta|CapteG203729	Capitella_teleta|CapteG208009	Capitella_teleta|CapteG208532	Capitella_teleta|CapteG211458	Capitella_teleta|CapteG213897	Capitella_teleta|CapteG215327	Capitella_teleta|CapteG79689	Capitella_teleta|CapteG185844	Capitella_teleta|CapteG186948	Capitella_teleta|CapteG188033	Capitella_teleta|CapteG188630
Cluster16	Whitmania_pigra|EVM0017780	Helobdella_robusta|HelroG171475	Whitmania_pigra|EVM0011770	Helobdella_robusta|HelroG160540	Helobdella_robusta|HelroG169182	Helobdella_robusta|HelroG174241	Helobdella_robusta|HelroG164082	Helobdella_robusta|HelroG160132	Helobdella_robusta|HelroG160147	Helobdella_robusta|HelroG160152	Helobdella_robusta|HelroG163010	Helobdella_robusta|HelroG172457	Helobdella_robusta|HelroG177097	Helobdella_robusta|HelroG184215	Helobdella_robusta|HelroG184410	Helobdella_robusta|HelroG180358	Helobdella_robusta|HelroG172456	Helobdella_robusta|HelroG159064	Helobdella_robusta|HelroG159175	Helobdella_robusta|HelroG160174	Helobdella_robusta|HelroG161921	Helobdella_robusta|HelroG164080	Helobdella_robusta|HelroG165054	Helobdella_robusta|HelroG168079	Helobdella_robusta|HelroG169276	Helobdella_robusta|HelroG171303	Helobdella_robusta|HelroG171365	Helobdella_robusta|HelroG173089	Helobdella_robusta|HelroG173812	Helobdella_robusta|HelroG175856	Helobdella_robusta|HelroG175867	Helobdella_robusta|HelroG175938	Helobdella_robusta|HelroG176885	Helobdella_robusta|HelroG177756	Helobdella_robusta|HelroG178620	Helobdella_robusta|HelroG181271	Helobdella_robusta|HelroG182127	Helobdella_robusta|HelroG182613	Helobdella_robusta|HelroG183720	Helobdella_robusta|HelroG184399	Helobdella_robusta|HelroG183591	Helobdella_robusta|HelroG176074	Helobdella_robusta|HelroG184720	Helobdella_robusta|HelroG80695	Helobdella_robusta|HelroG124064	Helobdella_robusta|HelroG160458	Helobdella_robusta|HelroG160824	Helobdella_robusta|HelroG161003	Helobdella_robusta|HelroG163840
Cluster17	Helobdella_robusta|HelroG176131	Helobdella_robusta|HelroG171155	Helobdella_robusta|HelroG188253	Helobdella_robusta|HelroG158325	Helobdella_robusta|HelroG158535	Helobdella_robusta|HelroG158703	Helobdella_robusta|HelroG159121	Helobdella_robusta|HelroG160144	Helobdella_robusta|HelroG160159	Helobdella_robusta|HelroG162542	Helobdella_robusta|HelroG162865	Helobdella_robusta|HelroG164109	Helobdella_robusta|HelroG164126	Helobdella_robusta|HelroG164133	Helobdella_robusta|HelroG164210	Helobdella_robusta|HelroG164353	Helobdella_robusta|HelroG164997	Helobdella_robusta|HelroG165044	Helobdella_robusta|HelroG165045	Helobdella_robusta|HelroG165138	Helobdella_robusta|HelroG165174	Helobdella_robusta|HelroG165197	Helobdella_robusta|HelroG165440	Helobdella_robusta|HelroG166692	Helobdella_robusta|HelroG167947	Helobdella_robusta|HelroG168067	Helobdella_robusta|HelroG168150	Helobdella_robusta|HelroG168272	Helobdella_robusta|HelroG168329	Helobdella_robusta|HelroG168340	Helobdella_robusta|HelroG168944	Helobdella_robusta|HelroG169046	Helobdella_robusta|HelroG169224	Helobdella_robusta|HelroG169346	Helobdella_robusta|HelroG169559	Helobdella_robusta|HelroG171815	Helobdella_robusta|HelroG172601	Helobdella_robusta|HelroG172836	Helobdella_robusta|HelroG173175	Helobdella_robusta|HelroG173177	Helobdella_robusta|HelroG174137	Helobdella_robusta|HelroG174157	Helobdella_robusta|HelroG174223	Helobdella_robusta|HelroG174249	Helobdella_robusta|HelroG175208	Helobdella_robusta|HelroG175722	Helobdella_robusta|HelroG175753	Helobdella_robusta|HelroG175849	Helobdella_robusta|HelroG175935
Cluster18	Helobdella_robusta|HelroG160102	Helobdella_robusta|HelroG160141	Helobdella_robusta|HelroG160941	Helobdella_robusta|HelroG163959	Helobdella_robusta|HelroG164908	Helobdella_robusta|HelroG165402	Helobdella_robusta|HelroG166854	Helobdella_robusta|HelroG169246	Helobdella_robusta|HelroG169344	Helobdella_robusta|HelroG180351	Helobdella_robusta|HelroG181601	Helobdella_robusta|HelroG182112	Helobdella_robusta|HelroG184267	Helobdella_robusta|HelroG184368	Helobdella_robusta|HelroG184455	Helobdella_robusta|HelroG162999	Helobdella_robusta|HelroG166757	Helobdella_robusta|HelroG158698	Helobdella_robusta|HelroG160137	Helobdella_robusta|HelroG162811	Helobdella_robusta|HelroG163879	Helobdella_robusta|HelroG164059	Helobdella_robusta|HelroG164904	Helobdella_robusta|HelroG164989	Helobdella_robusta|HelroG165476	Helobdella_robusta|HelroG167030	Helobdella_robusta|HelroG169211	Helobdella_robusta|HelroG169213	Helobdella_robusta|HelroG173157	Helobdella_robusta|HelroG173192	Helobdella_robusta|HelroG174225	Helobdella_robusta|HelroG174492	Helobdella_robusta|HelroG175768	Helobdella_robusta|HelroG175833	Helobdella_robusta|HelroG175953	Helobdella_robusta|HelroG176071	Helobdella_robusta|HelroG178613	Helobdella_robusta|HelroG179144	Helobdella_robusta|HelroG181091	Helobdella_robusta|HelroG181242	Helobdella_robusta|HelroG182687	Helobdella_robusta|HelroG183206	Helobdella_robusta|HelroG173092	Helobdella_robusta|HelroG166800	Helobdella_robusta|HelroG162989	Helobdella_robusta|HelroG165403	Helobdella_robusta|HelroG166833	Helobdella_robusta|HelroG174274	Helobdella_robusta|HelroG179480
Cluster19	Helobdella_robusta|HelroG173203	Whitmania_pigra|EVM0005826	Helobdella_robusta|HelroG189846	Capitella_teleta|CapteG220120	Helobdella_robusta|HelroG182310	Helobdella_robusta|HelroG174267	Helobdella_robusta|HelroG172705	Helobdella_robusta|HelroG165025	Helobdella_robusta|HelroG179020	Helobdella_robusta|HelroG158422	Helobdella_robusta|HelroG158875	Helobdella_robusta|HelroG158879	Helobdella_robusta|HelroG160169	Helobdella_robusta|HelroG161001	Helobdella_robusta|HelroG162330	Helobdella_robusta|HelroG163785	Helobdella_robusta|HelroG164007	Helobdella_robusta|HelroG164588	Helobdella_robusta|HelroG164616	Helobdella_robusta|HelroG164927	Helobdella_robusta|HelroG165102	Helobdella_robusta|HelroG165356	Helobdella_robusta|HelroG165532	Helobdella_robusta|HelroG165982	Helobdella_robusta|HelroG166934	Helobdella_robusta|HelroG167641	Helobdella_robusta|HelroG169536	Helobdella_robusta|HelroG169543	Helobdella_robusta|HelroG170812	Helobdella_robusta|HelroG171410	Helobdella_robusta|HelroG171749	Helobdella_robusta|HelroG173142	Helobdella_robusta|HelroG173167	Helobdella_robusta|HelroG174563	Helobdella_robusta|HelroG176119	Helobdella_robusta|HelroG177109	Helobdella_robusta|HelroG177581	Helobdella_robusta|HelroG179495	Helobdella_robusta|HelroG179508	Helobdella_robusta|HelroG182599	Helobdella_robusta|HelroG183148	Helobdella_robusta|HelroG183193	Helobdella_robusta|HelroG184020	Helobdella_robusta|HelroG184705	Helobdella_robusta|HelroG191380	Helobdella_robusta|HelroG164209	Helobdella_robusta|HelroG145344	Helobdella_robusta|HelroG149394	Helobdella_robusta|HelroG158511
Cluster20	Capitella_teleta|CapteG202625	Capitella_teleta|CapteG210961	Capitella_teleta|CapteG190126	Capitella_teleta|CapteG190607	Capitella_teleta|CapteG192582	Capitella_teleta|CapteG206922	Capitella_teleta|CapteG210787	Capitella_teleta|CapteG223095	Capitella_teleta|CapteG228854	Capitella_teleta|CapteG210075	Capitella_teleta|CapteG185937	Capitella_teleta|CapteG187054	Capitella_teleta|CapteG187138	Capitella_teleta|CapteG187456	Capitella_teleta|CapteG187572	Capitella_teleta|CapteG187630	Capitella_teleta|CapteG188109	Capitella_teleta|CapteG188237	Capitella_teleta|CapteG188700	Capitella_teleta|CapteG189206	Capitella_teleta|CapteG189370	Capitella_teleta|CapteG189792	Capitella_teleta|CapteG190395	Capitella_teleta|CapteG190741	Capitella_teleta|CapteG190845	Capitella_teleta|CapteG191696	Capitella_teleta|CapteG192141	Capitella_teleta|CapteG192283	Capitella_teleta|CapteG192771	Capitella_teleta|CapteG193247	Capitella_teleta|CapteG193251	Capitella_teleta|CapteG193791	Capitella_teleta|CapteG193859	Capitella_teleta|CapteG195406	Capitella_teleta|CapteG196961	Capitella_teleta|CapteG197632	Capitella_teleta|CapteG197930	Capitella_teleta|CapteG198113	Capitella_teleta|CapteG198596	Capitella_teleta|CapteG198944	Capitella_teleta|CapteG199096	Capitella_teleta|CapteG199770	Capitella_teleta|CapteG201469	Capitella_teleta|CapteG202238	Capitella_teleta|CapteG202472	Capitella_teleta|CapteG202800	Capitella_teleta|CapteG203548	Capitella_teleta|CapteG205076	Capitella_teleta|CapteG205077
Cluster21	Capitella_teleta|CapteG198424	Capitella_teleta|CapteG129035	Capitella_teleta|CapteG190219	Capitella_teleta|CapteG133973	Capitella_teleta|CapteG111283	Capitella_teleta|CapteG113412	Capitella_teleta|CapteG114059	Capitella_teleta|CapteG114338	Capitella_teleta|CapteG115898	Capitella_teleta|CapteG116453	Capitella_teleta|CapteG119285	Capitella_teleta|CapteG124056	Capitella_teleta|CapteG124454	Capitella_teleta|CapteG126510	Capitella_teleta|CapteG131406	Capitella_teleta|CapteG132069	Capitella_teleta|CapteG134481	Capitella_teleta|CapteG135020	Capitella_teleta|CapteG139854	Capitella_teleta|CapteG142220	Capitella_teleta|CapteG143979	Capitella_teleta|CapteG144760	Capitella_teleta|CapteG145592	Capitella_teleta|CapteG146455	Capitella_teleta|CapteG147326	Capitella_teleta|CapteG147329	Capitella_teleta|CapteG180697	Capitella_teleta|CapteG185422	Capitella_teleta|CapteG200121	Capitella_teleta|CapteG215776	Capitella_teleta|CapteG228146	Capitella_teleta|CapteG228957	Capitella_teleta|CapteG25042	Capitella_teleta|CapteG25043	Capitella_teleta|CapteG35892	Capitella_teleta|CapteG36041	Capitella_teleta|CapteG45019	Capitella_teleta|CapteG48523	Capitella_teleta|CapteG64132	Capitella_teleta|CapteG64958	Capitella_teleta|CapteG65003	Capitella_teleta|CapteG65214	Capitella_teleta|CapteG65217	Capitella_teleta|CapteG65307	Capitella_teleta|CapteG65511	Capitella_teleta|CapteG67137	Capitella_teleta|CapteG74498	Capitella_teleta|CapteG74631	Capitella_teleta|CapteG74756
Cluster22	Capitella_teleta|CapteG210793	Capitella_teleta|CapteG105330	Capitella_teleta|CapteG107140	Capitella_teleta|CapteG110129	Capitella_teleta|CapteG129618	Capitella_teleta|CapteG137702	Capitella_teleta|CapteG146423	Capitella_teleta|CapteG146424	Capitella_teleta|CapteG191335	Capitella_teleta|CapteG194429	Capitella_teleta|CapteG195139	Capitella_teleta|CapteG197187	Capitella_teleta|CapteG201291	Capitella_teleta|CapteG206274	Capitella_teleta|CapteG206959	Capitella_teleta|CapteG207260	Capitella_teleta|CapteG208328	Capitella_teleta|CapteG211403	Capitella_teleta|CapteG211595	Capitella_teleta|CapteG216148	Capitella_teleta|CapteG217978	Capitella_teleta|CapteG40254	Capitella_teleta|CapteG56035	Capitella_teleta|CapteG68275	Capitella_teleta|CapteG186405	Capitella_teleta|CapteG191103	Capitella_teleta|CapteG208072	Capitella_teleta|CapteG192511	Capitella_teleta|CapteG128437	Capitella_teleta|CapteG137556	Capitella_teleta|CapteG171977	Capitella_teleta|CapteG185643	Capitella_teleta|CapteG185746	Capitella_teleta|CapteG185747	Capitella_teleta|CapteG189222	Capitella_teleta|CapteG190124	Capitella_teleta|CapteG190127	Capitella_teleta|CapteG191403	Capitella_teleta|CapteG194025	Capitella_teleta|CapteG195136	Capitella_teleta|CapteG198321	Capitella_teleta|CapteG198324	Capitella_teleta|CapteG201367	Capitella_teleta|CapteG203049	Capitella_teleta|CapteG204482	Capitella_teleta|CapteG209113	Capitella_teleta|CapteG209728	Capitella_teleta|CapteG212946	Capitella_teleta|CapteG213498
Cluster23	Capitella_teleta|CapteG201626	Capitella_teleta|CapteG185935	Capitella_teleta|CapteG187156	Capitella_teleta|CapteG187176	Capitella_teleta|CapteG188561	Capitella_teleta|CapteG188789	Capitella_teleta|CapteG189767	Capitella_teleta|CapteG191173	Capitella_teleta|CapteG192200	Capitella_teleta|CapteG192366	Capitella_teleta|CapteG193583	Capitella_teleta|CapteG194062	Capitella_teleta|CapteG196740	Capitella_teleta|CapteG197236	Capitella_teleta|CapteG197432	Capitella_teleta|CapteG198919	Capitella_teleta|CapteG199467	Capitella_teleta|CapteG199676	Capitella_teleta|CapteG199719	Capitella_teleta|CapteG201275	Capitella_teleta|CapteG202021	Capitella_teleta|CapteG204663	Capitella_teleta|CapteG205887	Capitella_teleta|CapteG208228	Capitella_teleta|CapteG208360	Capitella_teleta|CapteG209205	Capitella_teleta|CapteG209429	Capitella_teleta|CapteG209968	Capitella_teleta|CapteG210228	Capitella_teleta|CapteG211425	Capitella_teleta|CapteG213162	Capitella_teleta|CapteG213510	Capitella_teleta|CapteG213841	Capitella_teleta|CapteG214502	Capitella_teleta|CapteG215840	Capitella_teleta|CapteG216583	Capitella_teleta|CapteG216911	Capitella_teleta|CapteG218594	Capitella_teleta|CapteG213752	Capitella_teleta|CapteG186803	Capitella_teleta|CapteG195246	Capitella_teleta|CapteG196728	Capitella_teleta|CapteG203561	Capitella_teleta|CapteG209331	Capitella_teleta|CapteG211116	Capitella_teleta|CapteG213626	Capitella_teleta|CapteG217700	Capitella_teleta|CapteG206904	Capitella_teleta|CapteG204236
Cluster24	Capitella_teleta|CapteG197182	Capitella_teleta|CapteG206788	Capitella_teleta|CapteG56287	Capitella_teleta|CapteG195999	Capitella_teleta|CapteG186051	Capitella_teleta|CapteG192183	Capitella_teleta|CapteG203717	Capitella_teleta|CapteG192185	Capitella_teleta|CapteG208128	Capitella_teleta|CapteG100948	Capitella_teleta|CapteG130329	Capitella_teleta|CapteG166507	Capitella_teleta|CapteG184963	Capitella_teleta|CapteG185383	Capitella_teleta|CapteG185393	Capitella_teleta|CapteG185394	Capitella_teleta|CapteG186806	Capitella_teleta|CapteG191327	Capitella_teleta|CapteG192191	Capitella_teleta|CapteG195119	Capitella_teleta|CapteG197199	Capitella_teleta|CapteG197202	Capitella_teleta|CapteG202187	Capitella_teleta|CapteG207114	Capitella_teleta|CapteG208329	Capitella_teleta|CapteG209392	Capitella_teleta|CapteG209422	Capitella_teleta|CapteG211440	Capitella_teleta|CapteG218869	Capitella_teleta|CapteG67080	Capitella_teleta|CapteG67108	Capitella_teleta|CapteG67111	Capitella_teleta|CapteG67223	Capitella_teleta|CapteG68045	Capitella_teleta|CapteG68205	Capitella_teleta|CapteG76898	Capitella_teleta|CapteG78121	Capitella_teleta|CapteG216837	Capitella_teleta|CapteG202559	Capitella_teleta|CapteG192847	Capitella_teleta|CapteG195129	Capitella_teleta|CapteG210920	Capitella_teleta|CapteG217863	Capitella_teleta|CapteG184967	Capitella_teleta|CapteG187142	Capitella_teleta|CapteG187818	Capitella_teleta|CapteG192365	Capitella_teleta|CapteG195130	Capitella_teleta|CapteG196000
Cluster25	Capitella_teleta|CapteG203559	Capitella_teleta|CapteG225035	Capitella_teleta|CapteG185676	Capitella_teleta|CapteG187019	Capitella_teleta|CapteG188205	Capitella_teleta|CapteG188926	Capitella_teleta|CapteG189695	Capitella_teleta|CapteG190615	Capitella_teleta|CapteG191000	Capitella_teleta|CapteG191102	Capitella_teleta|CapteG191104	Capitella_teleta|CapteG191638	Capitella_teleta|CapteG192114	Capitella_teleta|CapteG192819	Capitella_teleta|CapteG193471	Capitella_teleta|CapteG194033	Capitella_teleta|CapteG194675	Capitella_teleta|CapteG195485	Capitella_teleta|CapteG198796	Capitella_teleta|CapteG198829	Capitella_teleta|CapteG198893	Capitella_teleta|CapteG199190	Capitella_teleta|CapteG199988	Capitella_teleta|CapteG200499	Capitella_teleta|CapteG200713	Capitella_teleta|CapteG201222	Capitella_teleta|CapteG201412	Capitella_teleta|CapteG202253	Capitella_teleta|CapteG205030	Capitella_teleta|CapteG205431	Capitella_teleta|CapteG205900	Capitella_teleta|CapteG206332	Capitella_teleta|CapteG206709	Capitella_teleta|CapteG210095	Capitella_teleta|CapteG210717	Capitella_teleta|CapteG211604	Capitella_teleta|CapteG211642	Capitella_teleta|CapteG212414	Capitella_teleta|CapteG213665	Capitella_teleta|CapteG214248	Capitella_teleta|CapteG214547	Capitella_teleta|CapteG214859	Capitella_teleta|CapteG214946	Capitella_teleta|CapteG215576	Capitella_teleta|CapteG216341	Capitella_teleta|CapteG217261	Capitella_teleta|CapteG217262	Capitella_teleta|CapteG217555	Capitella_teleta|CapteG221596
Cluster26	Capitella_teleta|CapteG206556	Capitella_teleta|CapteG186050	Capitella_teleta|CapteG186052	Capitella_teleta|CapteG186374	Capitella_teleta|CapteG186376	Capitella_teleta|CapteG186384	Capitella_teleta|CapteG187063	Capitella_teleta|CapteG187286	Capitella_teleta|CapteG187430	Capitella_teleta|CapteG187569	Capitella_teleta|CapteG188251	Capitella_teleta|CapteG188483	Capitella_teleta|CapteG188939	Capitella_teleta|CapteG188940	Capitella_teleta|CapteG189562	Capitella_teleta|CapteG190973	Capitella_teleta|CapteG191429	Capitella_teleta|CapteG191772	Capitella_teleta|CapteG192016	Capitella_teleta|CapteG192020	Capitella_teleta|CapteG192022	Capitella_teleta|CapteG193260	Capitella_teleta|CapteG194625	Capitella_teleta|CapteG194782	Capitella_teleta|CapteG195618	Capitella_teleta|CapteG195769	Capitella_teleta|CapteG196276	Capitella_teleta|CapteG197171	Capitella_teleta|CapteG197454	Capitella_teleta|CapteG198120	Capitella_teleta|CapteG198856	Capitella_teleta|CapteG201100	Capitella_teleta|CapteG201292	Capitella_teleta|CapteG201403	Capitella_teleta|CapteG202117	Capitella_teleta|CapteG202118	Capitella_teleta|CapteG203332	Capitella_teleta|CapteG204847	Capitella_teleta|CapteG205506	Capitella_teleta|CapteG205509	Capitella_teleta|CapteG205897	Capitella_teleta|CapteG205933	Capitella_teleta|CapteG206559	Capitella_teleta|CapteG206560	Capitella_teleta|CapteG206561	Capitella_teleta|CapteG207729	Capitella_teleta|CapteG207985	Capitella_teleta|CapteG208274	Capitella_teleta|CapteG208604
Cluster27	Whitmania_pigra|EVM0010987	Whitmania_pigra|EVM0019042	Whitmania_pigra|EVM0000474	Helobdella_robusta|HelroG112374	Capitella_teleta|CapteG111274	Capitella_teleta|CapteG114000	Capitella_teleta|CapteG91049	Capitella_teleta|CapteG204556	Capitella_teleta|CapteG224105	Capitella_teleta|CapteG198861	Capitella_teleta|CapteG196548	Capitella_teleta|CapteG19536	Capitella_teleta|CapteG188250	Capitella_teleta|CapteG202906	Helobdella_robusta|HelroG84029	Helobdella_robusta|HelroG83972	Helobdella_robusta|HelroG83876	Helobdella_robusta|HelroG80835	Helobdella_robusta|HelroG80744	Helobdella_robusta|HelroG80673	Helobdella_robusta|HelroG80592	Helobdella_robusta|HelroG77327	Helobdella_robusta|HelroG174042	Helobdella_robusta|HelroG171311	Helobdella_robusta|HelroG112421	Helobdella_robusta|HelroG101382	Capitella_teleta|CapteG117311	Capitella_teleta|CapteG109649	Capitella_teleta|CapteG21010	Capitella_teleta|CapteG197507	Capitella_teleta|CapteG188573	Capitella_teleta|CapteG163443	Capitella_teleta|CapteG150062	Capitella_teleta|CapteG142228	Capitella_teleta|CapteG134707	Capitella_teleta|CapteG133301	Capitella_teleta|CapteG126294	Capitella_teleta|CapteG143841	Capitella_teleta|CapteG98948	Capitella_teleta|CapteG98725	Capitella_teleta|CapteG131141	Capitella_teleta|CapteG194199	Capitella_teleta|CapteG3786	Capitella_teleta|CapteG134428	Capitella_teleta|CapteG122688	Capitella_teleta|CapteG94727	Capitella_teleta|CapteG211325	Capitella_teleta|CapteG117481	Capitella_teleta|CapteG146873
Cluster28	Capitella_teleta|CapteG117364	Capitella_teleta|CapteG100694	Capitella_teleta|CapteG104032	Capitella_teleta|CapteG108004	Capitella_teleta|CapteG110945	Capitella_teleta|CapteG122504	Capitella_teleta|CapteG125501	Capitella_teleta|CapteG129434	Capitella_teleta|CapteG130572	Capitella_teleta|CapteG131547	Capitella_teleta|CapteG134350	Capitella_teleta|CapteG136533	Capitella_teleta|CapteG138427	Capitella_teleta|CapteG187073	Capitella_teleta|CapteG196294	Capitella_teleta|CapteG198323	Capitella_teleta|CapteG198549	Capitella_teleta|CapteG200976	Capitella_teleta|CapteG202216	Capitella_teleta|CapteG202386	Capitella_teleta|CapteG202478	Capitella_teleta|CapteG203021	Capitella_teleta|CapteG203312	Capitella_teleta|CapteG203617	Capitella_teleta|CapteG204033	Capitella_teleta|CapteG209424	Capitella_teleta|CapteG210913	Capitella_teleta|CapteG213900	Capitella_teleta|CapteG216655	Capitella_teleta|CapteG217503	Capitella_teleta|CapteG219743	Capitella_teleta|CapteG220604	Capitella_teleta|CapteG95972	Capitella_teleta|CapteG96772	Capitella_teleta|CapteG99660	Capitella_teleta|CapteG99687	Capitella_teleta|CapteG184970	Capitella_teleta|CapteG185718	Capitella_teleta|CapteG186085	Capitella_teleta|CapteG186548	Capitella_teleta|CapteG192376	Capitella_teleta|CapteG194771	Capitella_teleta|CapteG196020	Capitella_teleta|CapteG205530	Capitella_teleta|CapteG205866	Capitella_teleta|CapteG211080	Capitella_teleta|CapteG212114	Capitella_teleta|CapteG215927	Capitella_teleta|CapteG216408
Cluster29	Capitella_teleta|CapteG208079	Capitella_teleta|CapteG192062	Capitella_teleta|CapteG192501	Capitella_teleta|CapteG195037	Capitella_teleta|CapteG205732	Capitella_teleta|CapteG215491	Capitella_teleta|CapteG215947	Capitella_teleta|CapteG222004	Capitella_teleta|CapteG194346	Capitella_teleta|CapteG200933	Capitella_teleta|CapteG205794	Capitella_teleta|CapteG187171	Capitella_teleta|CapteG184496	Capitella_teleta|CapteG184838	Capitella_teleta|CapteG185281	Capitella_teleta|CapteG185728	Capitella_teleta|CapteG188851	Capitella_teleta|CapteG188857	Capitella_teleta|CapteG189545	Capitella_teleta|CapteG189829	Capitella_teleta|CapteG190213	Capitella_teleta|CapteG194342	Capitella_teleta|CapteG194398	Capitella_teleta|CapteG196441	Capitella_teleta|CapteG197406	Capitella_teleta|CapteG198112	Capitella_teleta|CapteG198325	Capitella_teleta|CapteG200391	Capitella_teleta|CapteG200636	Capitella_teleta|CapteG201368	Capitella_teleta|CapteG203042	Capitella_teleta|CapteG203615	Capitella_teleta|CapteG203679	Capitella_teleta|CapteG204154	Capitella_teleta|CapteG204224	Capitella_teleta|CapteG204996	Capitella_teleta|CapteG205783	Capitella_teleta|CapteG205796	Capitella_teleta|CapteG206207	Capitella_teleta|CapteG208559	Capitella_teleta|CapteG208758	Capitella_teleta|CapteG210087	Capitella_teleta|CapteG212137	Capitella_teleta|CapteG213842	Capitella_teleta|CapteG214565	Capitella_teleta|CapteG215187	Capitella_teleta|CapteG215321	Capitella_teleta|CapteG216516	Capitella_teleta|CapteG216580
Cluster30	Whitmania_pigra|EVM0005828	Helobdella_robusta|HelroG160670	Whitmania_pigra|EVM0005449	Helobdella_robusta|HelroG171587	Helobdella_robusta|HelroG159338	Helobdella_robusta|HelroG163242	Helobdella_robusta|HelroG165041	Helobdella_robusta|HelroG165143	Helobdella_robusta|HelroG166029	Helobdella_robusta|HelroG168981	Helobdella_robusta|HelroG171263	Helobdella_robusta|HelroG172570	Helobdella_robusta|HelroG179421	Helobdella_robusta|HelroG179476	Helobdella_robusta|HelroG175775	Helobdella_robusta|HelroG173199	Helobdella_robusta|HelroG160971	Helobdella_robusta|HelroG162847	Helobdella_robusta|HelroG162916	Helobdella_robusta|HelroG163757	Helobdella_robusta|HelroG164221	Helobdella_robusta|HelroG165085	Helobdella_robusta|HelroG166846	Helobdella_robusta|HelroG171307	Helobdella_robusta|HelroG173188	Helobdella_robusta|HelroG173610	Helobdella_robusta|HelroG175868	Helobdella_robusta|HelroG180337	Helobdella_robusta|HelroG181119	Helobdella_robusta|HelroG181125	Helobdella_robusta|HelroG184201	Helobdella_robusta|HelroG172651	Helobdella_robusta|HelroG173170	Helobdella_robusta|HelroG176138	Helobdella_robusta|HelroG159281	Helobdella_robusta|HelroG163938	Helobdella_robusta|HelroG165139	Helobdella_robusta|HelroG165283	Helobdella_robusta|HelroG166293	Helobdella_robusta|HelroG170017	Helobdella_robusta|HelroG182845	Helobdella_robusta|HelroG183536	Helobdella_robusta|HelroG182646	Helobdella_robusta|HelroG164120	Helobdella_robusta|HelroG173201	Helobdella_robusta|HelroG169148	Helobdella_robusta|HelroG158868	Helobdella_robusta|HelroG161044	Helobdella_robusta|HelroG162962
Cluster31	Capitella_teleta|CapteG194432	Capitella_teleta|CapteG135481	Capitella_teleta|CapteG106827	Capitella_teleta|CapteG112416	Capitella_teleta|CapteG118295	Capitella_teleta|CapteG118849	Capitella_teleta|CapteG120704	Capitella_teleta|CapteG121728	Capitella_teleta|CapteG128878	Capitella_teleta|CapteG133785	Capitella_teleta|CapteG135796	Capitella_teleta|CapteG143381	Capitella_teleta|CapteG185645	Capitella_teleta|CapteG186928	Capitella_teleta|CapteG187358	Capitella_teleta|CapteG187631	Capitella_teleta|CapteG188651	Capitella_teleta|CapteG188652	Capitella_teleta|CapteG188655	Capitella_teleta|CapteG188656	Capitella_teleta|CapteG188657	Capitella_teleta|CapteG188703	Capitella_teleta|CapteG189693	Capitella_teleta|CapteG191309	Capitella_teleta|CapteG192149	Capitella_teleta|CapteG192441	Capitella_teleta|CapteG192576	Capitella_teleta|CapteG192578	Capitella_teleta|CapteG193621	Capitella_teleta|CapteG194680	Capitella_teleta|CapteG198769	Capitella_teleta|CapteG198966	Capitella_teleta|CapteG199761	Capitella_teleta|CapteG200528	Capitella_teleta|CapteG202992	Capitella_teleta|CapteG203198	Capitella_teleta|CapteG203526	Capitella_teleta|CapteG204048	Capitella_teleta|CapteG204269	Capitella_teleta|CapteG204514	Capitella_teleta|CapteG208775	Capitella_teleta|CapteG209308	Capitella_teleta|CapteG210525	Capitella_teleta|CapteG210567	Capitella_teleta|CapteG211733	Capitella_teleta|CapteG213487	Capitella_teleta|CapteG213488	Capitella_teleta|CapteG213818	Capitella_teleta|CapteG216926
Cluster32	Capitella_teleta|CapteG99946	Capitella_teleta|CapteG109677	Capitella_teleta|CapteG124313	Capitella_teleta|CapteG194284	Capitella_teleta|CapteG211754	Capitella_teleta|CapteG28322	Capitella_teleta|CapteG50304	Capitella_teleta|CapteG59796	Capitella_teleta|CapteG60592	Capitella_teleta|CapteG61494	Capitella_teleta|CapteG68169	Capitella_teleta|CapteG75430	Capitella_teleta|CapteG77651	Capitella_teleta|CapteG88060	Capitella_teleta|CapteG192338	Capitella_teleta|CapteG186961	Capitella_teleta|CapteG187823	Capitella_teleta|CapteG189317	Capitella_teleta|CapteG190435	Capitella_teleta|CapteG192673	Capitella_teleta|CapteG192734	Capitella_teleta|CapteG197175	Capitella_teleta|CapteG200714	Capitella_teleta|CapteG204888	Capitella_teleta|CapteG205987	Capitella_teleta|CapteG208745	Capitella_teleta|CapteG210958	Capitella_teleta|CapteG212676	Capitella_teleta|CapteG220051	Capitella_teleta|CapteG48074	Capitella_teleta|CapteG55049	Capitella_teleta|CapteG95474	Capitella_teleta|CapteG185196	Capitella_teleta|CapteG186283	Capitella_teleta|CapteG187677	Capitella_teleta|CapteG189661	Capitella_teleta|CapteG191155	Capitella_teleta|CapteG191268	Capitella_teleta|CapteG191401	Capitella_teleta|CapteG196243	Capitella_teleta|CapteG201414	Capitella_teleta|CapteG201893	Capitella_teleta|CapteG202735	Capitella_teleta|CapteG205243	Capitella_teleta|CapteG213019	Capitella_teleta|CapteG214030	Capitella_teleta|CapteG214501	Capitella_teleta|CapteG223612	Capitella_teleta|CapteG203875
Cluster33	Whitmania_pigra|EVM0007735	Helobdella_robusta|HelroG162619	Capitella_teleta|CapteG226705	Capitella_teleta|CapteG140351	Capitella_teleta|CapteG214017	Capitella_teleta|CapteG184941	Capitella_teleta|CapteG185041	Capitella_teleta|CapteG186877	Capitella_teleta|CapteG188178	Capitella_teleta|CapteG189402	Capitella_teleta|CapteG193108	Capitella_teleta|CapteG193658	Capitella_teleta|CapteG195428	Capitella_teleta|CapteG196106	Capitella_teleta|CapteG196508	Capitella_teleta|CapteG197081	Capitella_teleta|CapteG198062	Capitella_teleta|CapteG198217	Capitella_teleta|CapteG198590	Capitella_teleta|CapteG199576	Capitella_teleta|CapteG200166	Capitella_teleta|CapteG200642	Capitella_teleta|CapteG201283	Capitella_teleta|CapteG201650	Capitella_teleta|CapteG201884	Capitella_teleta|CapteG202183	Capitella_teleta|CapteG204415	Capitella_teleta|CapteG205061	Capitella_teleta|CapteG205906	Capitella_teleta|CapteG208027	Capitella_teleta|CapteG210070	Capitella_teleta|CapteG210766	Capitella_teleta|CapteG211975	Capitella_teleta|CapteG212159	Capitella_teleta|CapteG212612	Capitella_teleta|CapteG213707	Capitella_teleta|CapteG214528	Capitella_teleta|CapteG215569	Capitella_teleta|CapteG217440	Capitella_teleta|CapteG217536	Capitella_teleta|CapteG218301	Capitella_teleta|CapteG185538	Capitella_teleta|CapteG194900	Capitella_teleta|CapteG198027	Capitella_teleta|CapteG202139	Capitella_teleta|CapteG186492	Capitella_teleta|CapteG194581	Capitella_teleta|CapteG205440	Capitella_teleta|CapteG206130
Cluster34	Capitella_teleta|CapteG102687	Capitella_teleta|CapteG187091	Capitella_teleta|CapteG187978	Capitella_teleta|CapteG188928	Capitella_teleta|CapteG195866	Capitella_teleta|CapteG197060	Capitella_teleta|CapteG202886	Capitella_teleta|CapteG203769	Capitella_teleta|CapteG204937	Capitella_teleta|CapteG206513	Capitella_teleta|CapteG210763	Capitella_teleta|CapteG211138	Capitella_teleta|CapteG213905	Capitella_teleta|CapteG215013	Capitella_teleta|CapteG199468	Capitella_teleta|CapteG186544	Capitella_teleta|CapteG187603	Capitella_teleta|CapteG189832	Capitella_teleta|CapteG191657	Capitella_teleta|CapteG191811	Capitella_teleta|CapteG192302	Capitella_teleta|CapteG192352	Capitella_teleta|CapteG193098	Capitella_teleta|CapteG193526	Capitella_teleta|CapteG197252	Capitella_teleta|CapteG197937	Capitella_teleta|CapteG199644	Capitella_teleta|CapteG199751	Capitella_teleta|CapteG203618	Capitella_teleta|CapteG203860	Capitella_teleta|CapteG205996	Capitella_teleta|CapteG206629	Capitella_teleta|CapteG206630	Capitella_teleta|CapteG208568	Capitella_teleta|CapteG209933	Capitella_teleta|CapteG210408	Capitella_teleta|CapteG212179	Capitella_teleta|CapteG212468	Capitella_teleta|CapteG212674	Capitella_teleta|CapteG212845	Capitella_teleta|CapteG213168	Capitella_teleta|CapteG213947	Capitella_teleta|CapteG214589	Capitella_teleta|CapteG214830	Capitella_teleta|CapteG215901	Capitella_teleta|CapteG216622	Capitella_teleta|CapteG216920	Capitella_teleta|CapteG217315	Capitella_teleta|CapteG217787
Cluster35	Capitella_teleta|CapteG221252	Capitella_teleta|CapteG192372	Capitella_teleta|CapteG195475	Capitella_teleta|CapteG197206	Capitella_teleta|CapteG199658	Capitella_teleta|CapteG207934	Capitella_teleta|CapteG211793	Capitella_teleta|CapteG206224	Capitella_teleta|CapteG185542	Capitella_teleta|CapteG189228	Capitella_teleta|CapteG190337	Capitella_teleta|CapteG191164	Capitella_teleta|CapteG200378	Capitella_teleta|CapteG201950	Capitella_teleta|CapteG202255	Capitella_teleta|CapteG206223	Capitella_teleta|CapteG208793	Capitella_teleta|CapteG210628	Capitella_teleta|CapteG216043	Capitella_teleta|CapteG189690	Capitella_teleta|CapteG215677	Capitella_teleta|CapteG204868	Capitella_teleta|CapteG120047	Capitella_teleta|CapteG130321	Capitella_teleta|CapteG185040	Capitella_teleta|CapteG189238	Capitella_teleta|CapteG191199	Capitella_teleta|CapteG193619	Capitella_teleta|CapteG194659	Capitella_teleta|CapteG195487	Capitella_teleta|CapteG211161	Capitella_teleta|CapteG211532	Capitella_teleta|CapteG213776	Capitella_teleta|CapteG216736	Capitella_teleta|CapteG218223	Capitella_teleta|CapteG30474	Capitella_teleta|CapteG78201	Capitella_teleta|CapteG81013	Capitella_teleta|CapteG81197	Capitella_teleta|CapteG189884	Capitella_teleta|CapteG195763	Capitella_teleta|CapteG195966	Capitella_teleta|CapteG196015	Capitella_teleta|CapteG197338	Capitella_teleta|CapteG205716	Capitella_teleta|CapteG185083	Capitella_teleta|CapteG190585	Capitella_teleta|CapteG195635	Capitella_teleta|CapteG197526
Cluster36	Capitella_teleta|CapteG193689	Capitella_teleta|CapteG185345	Capitella_teleta|CapteG186960	Capitella_teleta|CapteG187163	Capitella_teleta|CapteG187392	Capitella_teleta|CapteG187396	Capitella_teleta|CapteG188293	Capitella_teleta|CapteG189587	Capitella_teleta|CapteG190052	Capitella_teleta|CapteG190206	Capitella_teleta|CapteG190441	Capitella_teleta|CapteG190511	Capitella_teleta|CapteG190801	Capitella_teleta|CapteG190956	Capitella_teleta|CapteG193387	Capitella_teleta|CapteG193403	Capitella_teleta|CapteG193996	Capitella_teleta|CapteG194219	Capitella_teleta|CapteG194265	Capitella_teleta|CapteG194992	Capitella_teleta|CapteG195140	Capitella_teleta|CapteG196024	Capitella_teleta|CapteG196402	Capitella_teleta|CapteG196925	Capitella_teleta|CapteG196927	Capitella_teleta|CapteG197596	Capitella_teleta|CapteG199212	Capitella_teleta|CapteG201037	Capitella_teleta|CapteG201092	Capitella_teleta|CapteG202362	Capitella_teleta|CapteG202804	Capitella_teleta|CapteG203576	Capitella_teleta|CapteG204648	Capitella_teleta|CapteG205297	Capitella_teleta|CapteG206155	Capitella_teleta|CapteG206361	Capitella_teleta|CapteG206380	Capitella_teleta|CapteG206878	Capitella_teleta|CapteG207122	Capitella_teleta|CapteG207884	Capitella_teleta|CapteG208211	Capitella_teleta|CapteG208221	Capitella_teleta|CapteG209164	Capitella_teleta|CapteG209181	Capitella_teleta|CapteG209343	Capitella_teleta|CapteG210942	Capitella_teleta|CapteG211639	Capitella_teleta|CapteG212441	Capitella_teleta|CapteG212485
Cluster37	Capitella_teleta|CapteG191584	Capitella_teleta|CapteG185471	Capitella_teleta|CapteG186033	Capitella_teleta|CapteG190871	Capitella_teleta|CapteG191124	Capitella_teleta|CapteG193062	Capitella_teleta|CapteG193449	Capitella_teleta|CapteG197136	Capitella_teleta|CapteG197588	Capitella_teleta|CapteG197591	Capitella_teleta|CapteG200751	Capitella_teleta|CapteG201938	Capitella_teleta|CapteG202587	Capitella_teleta|CapteG202589	Capitella_teleta|CapteG204021	Capitella_teleta|CapteG206732	Capitella_teleta|CapteG208930	Capitella_teleta|CapteG209016	Capitella_teleta|CapteG211330	Capitella_teleta|CapteG227099	Capitella_teleta|CapteG229386	Capitella_teleta|CapteG229391	Capitella_teleta|CapteG124975	Capitella_teleta|CapteG185360	Capitella_teleta|CapteG186029	Capitella_teleta|CapteG188515	Capitella_teleta|CapteG193401	Capitella_teleta|CapteG195490	Capitella_teleta|CapteG197590	Capitella_teleta|CapteG201578	Capitella_teleta|CapteG201937	Capitella_teleta|CapteG201940	Capitella_teleta|CapteG208818	Capitella_teleta|CapteG208932	Capitella_teleta|CapteG213886	Capitella_teleta|CapteG213887	Capitella_teleta|CapteG216558	Capitella_teleta|CapteG221457	Capitella_teleta|CapteG151988	Capitella_teleta|CapteG188920	Capitella_teleta|CapteG189615	Capitella_teleta|CapteG194897	Capitella_teleta|CapteG196706	Capitella_teleta|CapteG201577	Capitella_teleta|CapteG204983	Capitella_teleta|CapteG206552	Capitella_teleta|CapteG208972	Capitella_teleta|CapteG210630	Capitella_teleta|CapteG213230
Cluster38	Capitella_teleta|CapteG190561	Capitella_teleta|CapteG194054	Capitella_teleta|CapteG200258	Capitella_teleta|CapteG201830	Capitella_teleta|CapteG202827	Capitella_teleta|CapteG217086	Capitella_teleta|CapteG189479	Capitella_teleta|CapteG197893	Capitella_teleta|CapteG184957	Capitella_teleta|CapteG185035	Capitella_teleta|CapteG186693	Capitella_teleta|CapteG192059	Capitella_teleta|CapteG196093	Capitella_teleta|CapteG202078	Capitella_teleta|CapteG204360	Capitella_teleta|CapteG204665	Capitella_teleta|CapteG211613	Capitella_teleta|CapteG213057	Capitella_teleta|CapteG217496	Capitella_teleta|CapteG104428	Capitella_teleta|CapteG187573	Capitella_teleta|CapteG189945	Capitella_teleta|CapteG201798	Capitella_teleta|CapteG207009	Capitella_teleta|CapteG209215	Capitella_teleta|CapteG212014	Capitella_teleta|CapteG55637	Capitella_teleta|CapteG200457	Capitella_teleta|CapteG207491	Capitella_teleta|CapteG208100	Capitella_teleta|CapteG211086	Capitella_teleta|CapteG59837	Capitella_teleta|CapteG67385	Capitella_teleta|CapteG186743	Capitella_teleta|CapteG200667	Capitella_teleta|CapteG208209	Capitella_teleta|CapteG186420	Capitella_teleta|CapteG193748	Capitella_teleta|CapteG209563	Capitella_teleta|CapteG216360	Capitella_teleta|CapteG201086	Capitella_teleta|CapteG202515	Capitella_teleta|CapteG218505	Capitella_teleta|CapteG118408	Capitella_teleta|CapteG196773	Capitella_teleta|CapteG186404	Capitella_teleta|CapteG186932	Capitella_teleta|CapteG197801	Capitella_teleta|CapteG206152
Cluster39	Whitmania_pigra|EVM0006568	Helobdella_robusta|HelroG174675	Helobdella_robusta|HelroG135351	Helobdella_robusta|HelroG135734	Helobdella_robusta|HelroG135982	Helobdella_robusta|HelroG144663	Helobdella_robusta|HelroG144670	Helobdella_robusta|HelroG144776	Helobdella_robusta|HelroG151843	Helobdella_robusta|HelroG174450	Helobdella_robusta|HelroG174471	Helobdella_robusta|HelroG174648	Helobdella_robusta|HelroG174682	Helobdella_robusta|HelroG81234	Helobdella_robusta|HelroG81239	Helobdella_robusta|HelroG81275	Helobdella_robusta|HelroG81318	Helobdella_robusta|HelroG81437	Helobdella_robusta|HelroG81478	Helobdella_robusta|HelroG81646	Helobdella_robusta|HelroG81674	Helobdella_robusta|HelroG81686	Helobdella_robusta|HelroG81689	Helobdella_robusta|HelroG81691	Helobdella_robusta|HelroG81692	Helobdella_robusta|HelroG85360	Helobdella_robusta|HelroG86064	Helobdella_robusta|HelroG87913	Helobdella_robusta|HelroG92191	Helobdella_robusta|HelroG92217	Helobdella_robusta|HelroG92352	Helobdella_robusta|HelroG92435	Helobdella_robusta|HelroG125208	Helobdella_robusta|HelroG135232	Helobdella_robusta|HelroG136179	Helobdella_robusta|HelroG137131	Helobdella_robusta|HelroG137215	Helobdella_robusta|HelroG144672	Helobdella_robusta|HelroG144735	Helobdella_robusta|HelroG144825	Helobdella_robusta|HelroG145478	Helobdella_robusta|HelroG146855	Helobdella_robusta|HelroG81270	Helobdella_robusta|HelroG81424	Helobdella_robusta|HelroG81474	Helobdella_robusta|HelroG81535	Helobdella_robusta|HelroG81610	Helobdella_robusta|HelroG81634	Helobdella_robusta|HelroG81669
Cluster40	Whitmania_pigra|EVM0016928	Whitmania_pigra|EVM0000760	Whitmania_pigra|EVM0000852	Whitmania_pigra|EVM0001541	Whitmania_pigra|EVM0005556	Whitmania_pigra|EVM0005976	Whitmania_pigra|EVM0006691	Whitmania_pigra|EVM0007381	Whitmania_pigra|EVM0009012	Whitmania_pigra|EVM0009574	Whitmania_pigra|EVM0009950	Whitmania_pigra|EVM0014397	Whitmania_pigra|EVM0014899	Whitmania_pigra|EVM0014962	Whitmania_pigra|EVM0016810	Whitmania_pigra|EVM0017166	Whitmania_pigra|EVM0002007	Whitmania_pigra|EVM0005207	Whitmania_pigra|EVM0011893	Whitmania_pigra|EVM0005880	Whitmania_pigra|EVM0017345	Whitmania_pigra|EVM0018094	Whitmania_pigra|EVM0016984	Whitmania_pigra|EVM0007482	Helobdella_robusta|HelroG96436	Helobdella_robusta|HelroG80768	Helobdella_robusta|HelroG69886	Helobdella_robusta|HelroG67881	Helobdella_robusta|HelroG65497	Helobdella_robusta|HelroG194633	Helobdella_robusta|HelroG194054	Helobdella_robusta|HelroG188646	Helobdella_robusta|HelroG162498	Helobdella_robusta|HelroG155577	Helobdella_robusta|HelroG106966	Helobdella_robusta|HelroG102708	Capitella_teleta|CapteG228350	Capitella_teleta|CapteG225405	Capitella_teleta|CapteG221643	Capitella_teleta|CapteG214713	Capitella_teleta|CapteG211041	Capitella_teleta|CapteG196412	Capitella_teleta|CapteG187202	Capitella_teleta|CapteG183261	Capitella_teleta|CapteG175142	Capitella_teleta|CapteG174329	Capitella_teleta|CapteG162628	Capitella_teleta|CapteG157693	Helobdella_robusta|HelroG86576
Cluster41	Whitmania_pigra|EVM0001368	Helobdella_robusta|HelroG171767	Capitella_teleta|CapteG178888	Whitmania_pigra|EVM0015054	Helobdella_robusta|HelroG163900	Capitella_teleta|CapteG207367	Helobdella_robusta|HelroG165431	Helobdella_robusta|HelroG174248	Helobdella_robusta|HelroG174247	Helobdella_robusta|HelroG181252	Helobdella_robusta|HelroG174297	Helobdella_robusta|HelroG158600	Helobdella_robusta|HelroG160090	Helobdella_robusta|HelroG160105	Helobdella_robusta|HelroG162932	Helobdella_robusta|HelroG162947	Helobdella_robusta|HelroG162966	Helobdella_robusta|HelroG164253	Helobdella_robusta|HelroG165983	Helobdella_robusta|HelroG166746	Helobdella_robusta|HelroG166826	Helobdella_robusta|HelroG166858	Helobdella_robusta|HelroG171768	Helobdella_robusta|HelroG172619	Helobdella_robusta|HelroG172713	Helobdella_robusta|HelroG172749	Helobdella_robusta|HelroG172779	Helobdella_robusta|HelroG172801	Helobdella_robusta|HelroG174290	Helobdella_robusta|HelroG174320	Helobdella_robusta|HelroG175809	Helobdella_robusta|HelroG178616	Helobdella_robusta|HelroG180406	Helobdella_robusta|HelroG181222	Helobdella_robusta|HelroG183705	Helobdella_robusta|HelroG158945	Helobdella_robusta|HelroG164938	Helobdella_robusta|HelroG160541	Helobdella_robusta|HelroG164123	Helobdella_robusta|HelroG165387	Helobdella_robusta|HelroG169158	Helobdella_robusta|HelroG171387	Helobdella_robusta|HelroG175873	Helobdella_robusta|HelroG180354	Helobdella_robusta|HelroG181223	Helobdella_robusta|HelroG162506	Helobdella_robusta|HelroG162854	Helobdella_robusta|HelroG162960	Helobdella_robusta|HelroG173196
Cluster42	Capitella_teleta|CapteG191449	Capitella_teleta|CapteG203314	Capitella_teleta|CapteG198480	Capitella_teleta|CapteG208192	Capitella_teleta|CapteG214949	Capitella_teleta|CapteG220281	Capitella_teleta|CapteG206129	Capitella_teleta|CapteG186488	Capitella_teleta|CapteG189073	Capitella_teleta|CapteG189536	Capitella_teleta|CapteG190859	Capitella_teleta|CapteG192857	Capitella_teleta|CapteG193652	Capitella_teleta|CapteG194931	Capitella_teleta|CapteG197337	Capitella_teleta|CapteG199476	Capitella_teleta|CapteG202477	Capitella_teleta|CapteG203519	Capitella_teleta|CapteG204041	Capitella_teleta|CapteG204939	Capitella_teleta|CapteG205305	Capitella_teleta|CapteG206301	Capitella_teleta|CapteG206634	Capitella_teleta|CapteG207498	Capitella_teleta|CapteG208587	Capitella_teleta|CapteG209196	Capitella_teleta|CapteG211873	Capitella_teleta|CapteG213221	Capitella_teleta|CapteG213715	Capitella_teleta|CapteG214549	Capitella_teleta|CapteG217113	Capitella_teleta|CapteG218058	Capitella_teleta|CapteG187169	Capitella_teleta|CapteG191607	Capitella_teleta|CapteG193325	Capitella_teleta|CapteG214866	Capitella_teleta|CapteG202838	Capitella_teleta|CapteG190637	Capitella_teleta|CapteG201880	Capitella_teleta|CapteG216396	Capitella_teleta|CapteG185066	Capitella_teleta|CapteG185335	Capitella_teleta|CapteG185504	Capitella_teleta|CapteG189537	Capitella_teleta|CapteG194446	Capitella_teleta|CapteG202079	Capitella_teleta|CapteG205873	Capitella_teleta|CapteG214948	Capitella_teleta|CapteG196087
Cluster43	Capitella_teleta|CapteG226478	Capitella_teleta|CapteG216318	Capitella_teleta|CapteG221914	Capitella_teleta|CapteG187069	Capitella_teleta|CapteG187632	Capitella_teleta|CapteG188469	Capitella_teleta|CapteG188593	Capitella_teleta|CapteG188763	Capitella_teleta|CapteG189356	Capitella_teleta|CapteG193075	Capitella_teleta|CapteG193414	Capitella_teleta|CapteG195227	Capitella_teleta|CapteG196438	Capitella_teleta|CapteG196439	Capitella_teleta|CapteG196930	Capitella_teleta|CapteG197234	Capitella_teleta|CapteG198086	Capitella_teleta|CapteG198810	Capitella_teleta|CapteG199597	Capitella_teleta|CapteG201656	Capitella_teleta|CapteG202488	Capitella_teleta|CapteG202490	Capitella_teleta|CapteG203566	Capitella_teleta|CapteG203933	Capitella_teleta|CapteG204127	Capitella_teleta|CapteG204544	Capitella_teleta|CapteG204896	Capitella_teleta|CapteG205895	Capitella_teleta|CapteG205896	Capitella_teleta|CapteG206572	Capitella_teleta|CapteG207121	Capitella_teleta|CapteG207646	Capitella_teleta|CapteG208058	Capitella_teleta|CapteG208915	Capitella_teleta|CapteG209120	Capitella_teleta|CapteG209127	Capitella_teleta|CapteG210452	Capitella_teleta|CapteG212626	Capitella_teleta|CapteG212627	Capitella_teleta|CapteG212884	Capitella_teleta|CapteG212936	Capitella_teleta|CapteG213418	Capitella_teleta|CapteG215694	Capitella_teleta|CapteG216315	Capitella_teleta|CapteG216319	Capitella_teleta|CapteG216804	Capitella_teleta|CapteG218149	Capitella_teleta|CapteG222497	Capitella_teleta|CapteG227235
Cluster44	Capitella_teleta|CapteG192861	Capitella_teleta|CapteG187670	Capitella_teleta|CapteG188813	Capitella_teleta|CapteG188873	Capitella_teleta|CapteG188900	Capitella_teleta|CapteG190161	Capitella_teleta|CapteG190467	Capitella_teleta|CapteG192360	Capitella_teleta|CapteG192373	Capitella_teleta|CapteG193736	Capitella_teleta|CapteG194287	Capitella_teleta|CapteG195243	Capitella_teleta|CapteG196934	Capitella_teleta|CapteG197090	Capitella_teleta|CapteG198371	Capitella_teleta|CapteG200639	Capitella_teleta|CapteG205280	Capitella_teleta|CapteG206055	Capitella_teleta|CapteG206327	Capitella_teleta|CapteG208841	Capitella_teleta|CapteG209280	Capitella_teleta|CapteG209295	Capitella_teleta|CapteG209935	Capitella_teleta|CapteG210042	Capitella_teleta|CapteG210072	Capitella_teleta|CapteG210903	Capitella_teleta|CapteG211535	Capitella_teleta|CapteG215941	Capitella_teleta|CapteG216195	Capitella_teleta|CapteG216657	Capitella_teleta|CapteG226532	Capitella_teleta|CapteG186811	Capitella_teleta|CapteG187676	Capitella_teleta|CapteG188102	Capitella_teleta|CapteG192696	Capitella_teleta|CapteG194396	Capitella_teleta|CapteG196285	Capitella_teleta|CapteG197741	Capitella_teleta|CapteG198440	Capitella_teleta|CapteG205725	Capitella_teleta|CapteG205803	Capitella_teleta|CapteG207975	Capitella_teleta|CapteG212261	Capitella_teleta|CapteG213741	Capitella_teleta|CapteG214942	Capitella_teleta|CapteG218006	Capitella_teleta|CapteG26101	Capitella_teleta|CapteG26451	Capitella_teleta|CapteG208472
Cluster45	Helobdella_robusta|HelroG174304	Helobdella_robusta|HelroG172661	Helobdella_robusta|HelroG158526	Helobdella_robusta|HelroG160345	Helobdella_robusta|HelroG162023	Helobdella_robusta|HelroG162828	Helobdella_robusta|HelroG162973	Helobdella_robusta|HelroG164021	Helobdella_robusta|HelroG164074	Helobdella_robusta|HelroG164230	Helobdella_robusta|HelroG165012	Helobdella_robusta|HelroG165053	Helobdella_robusta|HelroG165967	Helobdella_robusta|HelroG169226	Helobdella_robusta|HelroG169371	Helobdella_robusta|HelroG172725	Helobdella_robusta|HelroG173116	Helobdella_robusta|HelroG173159	Helobdella_robusta|HelroG175906	Helobdella_robusta|HelroG176023	Helobdella_robusta|HelroG177554	Helobdella_robusta|HelroG179049	Helobdella_robusta|HelroG182087	Helobdella_robusta|HelroG182628	Helobdella_robusta|HelroG174218	Helobdella_robusta|HelroG164573	Helobdella_robusta|HelroG171438	Helobdella_robusta|HelroG173912	Helobdella_robusta|HelroG179051	Helobdella_robusta|HelroG180404	Helobdella_robusta|HelroG183621	Helobdella_robusta|HelroG134947	Helobdella_robusta|HelroG151353	Helobdella_robusta|HelroG151357	Helobdella_robusta|HelroG151358	Helobdella_robusta|HelroG151369	Helobdella_robusta|HelroG182602	Helobdella_robusta|HelroG182607	Helobdella_robusta|HelroG184630	Helobdella_robusta|HelroG164571	Helobdella_robusta|HelroG165437	Helobdella_robusta|HelroG166730	Helobdella_robusta|HelroG174219	Helobdella_robusta|HelroG181112	Helobdella_robusta|HelroG184147	Helobdella_robusta|HelroG176024	Helobdella_robusta|HelroG158527	Helobdella_robusta|HelroG162803	Helobdella_robusta|HelroG166897
Cluster46	Helobdella_robusta|HelroG173956	Helobdella_robusta|HelroG180247	Helobdella_robusta|HelroG168052	Helobdella_robusta|HelroG184778	Helobdella_robusta|HelroG158302	Helobdella_robusta|HelroG158303	Helobdella_robusta|HelroG159075	Helobdella_robusta|HelroG160140	Helobdella_robusta|HelroG162756	Helobdella_robusta|HelroG162893	Helobdella_robusta|HelroG163420	Helobdella_robusta|HelroG163460	Helobdella_robusta|HelroG165185	Helobdella_robusta|HelroG165255	Helobdella_robusta|HelroG166721	Helobdella_robusta|HelroG166804	Helobdella_robusta|HelroG168397	Helobdella_robusta|HelroG171733	Helobdella_robusta|HelroG171762	Helobdella_robusta|HelroG172670	Helobdella_robusta|HelroG172731	Helobdella_robusta|HelroG173600	Helobdella_robusta|HelroG174081	Helobdella_robusta|HelroG174143	Helobdella_robusta|HelroG174411	Helobdella_robusta|HelroG174718	Helobdella_robusta|HelroG174719	Helobdella_robusta|HelroG177552	Helobdella_robusta|HelroG177629	Helobdella_robusta|HelroG177647	Helobdella_robusta|HelroG177753	Helobdella_robusta|HelroG182328	Helobdella_robusta|HelroG182865	Helobdella_robusta|HelroG182979	Helobdella_robusta|HelroG183384	Helobdella_robusta|HelroG183749	Helobdella_robusta|HelroG184572	Helobdella_robusta|HelroG184669	Helobdella_robusta|HelroG158837	Helobdella_robusta|HelroG162894	Helobdella_robusta|HelroG165443	Helobdella_robusta|HelroG166821	Helobdella_robusta|HelroG181296	Helobdella_robusta|HelroG184393	Helobdella_robusta|HelroG184661	Helobdella_robusta|HelroG162772	Helobdella_robusta|HelroG161324	Helobdella_robusta|HelroG167838	Helobdella_robusta|HelroG181207
Cluster47	Capitella_teleta|CapteG211676	Capitella_teleta|CapteG186057	Capitella_teleta|CapteG187122	Capitella_teleta|CapteG188543	Capitella_teleta|CapteG189081	Capitella_teleta|CapteG190114	Capitella_teleta|CapteG190453	Capitella_teleta|CapteG192186	Capitella_teleta|CapteG192189	Capitella_teleta|CapteG192199	Capitella_teleta|CapteG192201	Capitella_teleta|CapteG196980	Capitella_teleta|CapteG199306	Capitella_teleta|CapteG199307	Capitella_teleta|CapteG199908	Capitella_teleta|CapteG204481	Capitella_teleta|CapteG208607	Capitella_teleta|CapteG212141	Capitella_teleta|CapteG212625	Capitella_teleta|CapteG214160	Capitella_teleta|CapteG214211	Capitella_teleta|CapteG190676	Capitella_teleta|CapteG185997	Capitella_teleta|CapteG190162	Capitella_teleta|CapteG190674	Capitella_teleta|CapteG190675	Capitella_teleta|CapteG191014	Capitella_teleta|CapteG192332	Capitella_teleta|CapteG192433	Capitella_teleta|CapteG193837	Capitella_teleta|CapteG194585	Capitella_teleta|CapteG195566	Capitella_teleta|CapteG195933	Capitella_teleta|CapteG195988	Capitella_teleta|CapteG199853	Capitella_teleta|CapteG200158	Capitella_teleta|CapteG203673	Capitella_teleta|CapteG204089	Capitella_teleta|CapteG205355	Capitella_teleta|CapteG212384	Capitella_teleta|CapteG213224	Capitella_teleta|CapteG213528	Capitella_teleta|CapteG213972	Capitella_teleta|CapteG217520	Capitella_teleta|CapteG218290	Capitella_teleta|CapteG219190	Capitella_teleta|CapteG201853	Capitella_teleta|CapteG207022	Capitella_teleta|CapteG208567
Cluster48	Helobdella_robusta|HelroG161778	Helobdella_robusta|HelroG195136	Helobdella_robusta|HelroG183486	Helobdella_robusta|HelroG179740	Helobdella_robusta|HelroG180445	Helobdella_robusta|HelroG176383	Helobdella_robusta|HelroG176369	Helobdella_robusta|HelroG176359	Helobdella_robusta|HelroG176357	Helobdella_robusta|HelroG176353	Helobdella_robusta|HelroG176350	Helobdella_robusta|HelroG176349	Helobdella_robusta|HelroG184538	Helobdella_robusta|HelroG176358	Helobdella_robusta|HelroG184652	Helobdella_robusta|HelroG160061	Helobdella_robusta|HelroG161674	Helobdella_robusta|HelroG161685	Helobdella_robusta|HelroG161703	Helobdella_robusta|HelroG161704	Helobdella_robusta|HelroG161712	Helobdella_robusta|HelroG161738	Helobdella_robusta|HelroG161741	Helobdella_robusta|HelroG161763	Helobdella_robusta|HelroG161766	Helobdella_robusta|HelroG161768	Helobdella_robusta|HelroG161770	Helobdella_robusta|HelroG161777	Helobdella_robusta|HelroG161801	Helobdella_robusta|HelroG161814	Helobdella_robusta|HelroG165287	Helobdella_robusta|HelroG165288	Helobdella_robusta|HelroG176275	Helobdella_robusta|HelroG176352	Helobdella_robusta|HelroG176388	Helobdella_robusta|HelroG176397	Helobdella_robusta|HelroG176402	Helobdella_robusta|HelroG178337	Helobdella_robusta|HelroG180444	Helobdella_robusta|HelroG180449	Helobdella_robusta|HelroG183713	Helobdella_robusta|HelroG184495	Helobdella_robusta|HelroG184540	Helobdella_robusta|HelroG193355	Helobdella_robusta|HelroG174125	Helobdella_robusta|HelroG177880	Helobdella_robusta|HelroG178171	Helobdella_robusta|HelroG181419	Helobdella_robusta|HelroG161813
Cluster49	Capitella_teleta|CapteG138365	Capitella_teleta|CapteG104222	Capitella_teleta|CapteG109241	Capitella_teleta|CapteG112288	Capitella_teleta|CapteG116122	Capitella_teleta|CapteG127501	Capitella_teleta|CapteG134558	Capitella_teleta|CapteG138523	Capitella_teleta|CapteG140944	Capitella_teleta|CapteG141347	Capitella_teleta|CapteG1416	Capitella_teleta|CapteG143135	Capitella_teleta|CapteG143432	Capitella_teleta|CapteG143855	Capitella_teleta|CapteG144178	Capitella_teleta|CapteG144666	Capitella_teleta|CapteG166110	Capitella_teleta|CapteG169505	Capitella_teleta|CapteG171028	Capitella_teleta|CapteG171703	Capitella_teleta|CapteG174794	Capitella_teleta|CapteG175760	Capitella_teleta|CapteG18188	Capitella_teleta|CapteG189721	Capitella_teleta|CapteG194100	Capitella_teleta|CapteG197493	Capitella_teleta|CapteG204150	Capitella_teleta|CapteG206684	Capitella_teleta|CapteG207092	Capitella_teleta|CapteG208848	Capitella_teleta|CapteG213470	Capitella_teleta|CapteG216014	Capitella_teleta|CapteG216066	Capitella_teleta|CapteG221253	Capitella_teleta|CapteG221773	Capitella_teleta|CapteG228962	Capitella_teleta|CapteG24029	Capitella_teleta|CapteG33932	Capitella_teleta|CapteG3896	Capitella_teleta|CapteG47710	Capitella_teleta|CapteG47744	Capitella_teleta|CapteG63083	Capitella_teleta|CapteG73169	Capitella_teleta|CapteG83292	Capitella_teleta|CapteG93982	Capitella_teleta|CapteG96261	Capitella_teleta|CapteG113586	Capitella_teleta|CapteG127863	Capitella_teleta|CapteG143482
Cluster50	Helobdella_robusta|HelroG179272	Helobdella_robusta|HelroG174071	Helobdella_robusta|HelroG178516	Helobdella_robusta|HelroG183804	Helobdella_robusta|HelroG194913	Helobdella_robusta|HelroG177721	Helobdella_robusta|HelroG163461	Helobdella_robusta|HelroG174072	Helobdella_robusta|HelroG177723	Helobdella_robusta|HelroG179247	Helobdella_robusta|HelroG176454	Helobdella_robusta|HelroG179230	Helobdella_robusta|HelroG192239	Helobdella_robusta|HelroG195104	Helobdella_robusta|HelroG172172	Helobdella_robusta|HelroG182433	Helobdella_robusta|HelroG178132	Helobdella_robusta|HelroG191609	Capitella_teleta|CapteG192675	Helobdella_robusta|HelroG159462	Helobdella_robusta|HelroG172158	Helobdella_robusta|HelroG176453	Helobdella_robusta|HelroG178091	Helobdella_robusta|HelroG178130	Helobdella_robusta|HelroG179329	Helobdella_robusta|HelroG183216	Helobdella_robusta|HelroG183219	Helobdella_robusta|HelroG172156	Helobdella_robusta|HelroG172157	Helobdella_robusta|HelroG172159	Helobdella_robusta|HelroG172168	Helobdella_robusta|HelroG172169	Helobdella_robusta|HelroG177701	Helobdella_robusta|HelroG177751	Helobdella_robusta|HelroG177795	Helobdella_robusta|HelroG178119	Helobdella_robusta|HelroG178470	Helobdella_robusta|HelroG178471	Helobdella_robusta|HelroG178489	Helobdella_robusta|HelroG178517	Helobdella_robusta|HelroG178526	Helobdella_robusta|HelroG183217	Helobdella_robusta|HelroG183224	Helobdella_robusta|HelroG183364	Helobdella_robusta|HelroG183805	Helobdella_robusta|HelroG178140	Helobdella_robusta|HelroG165816	Helobdella_robusta|HelroG180819	Helobdella_robusta|HelroG175257
Cluster51	Capitella_teleta|CapteG187037	Capitella_teleta|CapteG199198	Capitella_teleta|CapteG206268	Capitella_teleta|CapteG191216	Capitella_teleta|CapteG184972	Capitella_teleta|CapteG185922	Capitella_teleta|CapteG190765	Capitella_teleta|CapteG194891	Capitella_teleta|CapteG194896	Capitella_teleta|CapteG195982	Capitella_teleta|CapteG197169	Capitella_teleta|CapteG198589	Capitella_teleta|CapteG198693	Capitella_teleta|CapteG199105	Capitella_teleta|CapteG203839	Capitella_teleta|CapteG204546	Capitella_teleta|CapteG205711	Capitella_teleta|CapteG205721	Capitella_teleta|CapteG206873	Capitella_teleta|CapteG207638	Capitella_teleta|CapteG208062	Capitella_teleta|CapteG208362	Capitella_teleta|CapteG208363	Capitella_teleta|CapteG208626	Capitella_teleta|CapteG210131	Capitella_teleta|CapteG214530	Capitella_teleta|CapteG214640	Capitella_teleta|CapteG215740	Capitella_teleta|CapteG215842	Capitella_teleta|CapteG217059	Capitella_teleta|CapteG217211	Capitella_teleta|CapteG218198	Capitella_teleta|CapteG201438	Capitella_teleta|CapteG202802	Capitella_teleta|CapteG209436	Capitella_teleta|CapteG215709	Capitella_teleta|CapteG215991	Capitella_teleta|CapteG216680	Capitella_teleta|CapteG200710	Capitella_teleta|CapteG206242	Capitella_teleta|CapteG210706	Capitella_teleta|CapteG212987	Capitella_teleta|CapteG198692	Capitella_teleta|CapteG201702	Capitella_teleta|CapteG201266	Capitella_teleta|CapteG209590	Capitella_teleta|CapteG194689	Capitella_teleta|CapteG211095	Capitella_teleta|CapteG192785
Cluster52	Capitella_teleta|CapteG38259	Capitella_teleta|CapteG105177	Capitella_teleta|CapteG204017	Capitella_teleta|CapteG212080	Capitella_teleta|CapteG212148	Capitella_teleta|CapteG217355	Capitella_teleta|CapteG217808	Capitella_teleta|CapteG220791	Capitella_teleta|CapteG194269	Capitella_teleta|CapteG190642	Capitella_teleta|CapteG212081	Capitella_teleta|CapteG37057	Capitella_teleta|CapteG117034	Capitella_teleta|CapteG113460	Capitella_teleta|CapteG117025	Capitella_teleta|CapteG77441	Capitella_teleta|CapteG77951	Capitella_teleta|CapteG78146	Capitella_teleta|CapteG92673	Capitella_teleta|CapteG139855	Capitella_teleta|CapteG39638	Capitella_teleta|CapteG77910	Capitella_teleta|CapteG75410	Capitella_teleta|CapteG105176	Capitella_teleta|CapteG113462	Capitella_teleta|CapteG79687	Capitella_teleta|CapteG105191	Capitella_teleta|CapteG113454	Capitella_teleta|CapteG117023	Capitella_teleta|CapteG122135	Capitella_teleta|CapteG136144	Capitella_teleta|CapteG139889	Capitella_teleta|CapteG40533	Capitella_teleta|CapteG77234	Capitella_teleta|CapteG92663	Capitella_teleta|CapteG120618	Capitella_teleta|CapteG124963	Capitella_teleta|CapteG139885	Capitella_teleta|CapteG105205	Capitella_teleta|CapteG145354	Capitella_teleta|CapteG186880	Capitella_teleta|CapteG136146	Capitella_teleta|CapteG76348	Capitella_teleta|CapteG80827	Capitella_teleta|CapteG206686	Capitella_teleta|CapteG204811	Capitella_teleta|CapteG68267	Helobdella_robusta|HelroG179189
Cluster53	Capitella_teleta|CapteG218039	Capitella_teleta|CapteG185111	Capitella_teleta|CapteG186549	Capitella_teleta|CapteG187635	Capitella_teleta|CapteG187688	Capitella_teleta|CapteG188380	Capitella_teleta|CapteG189315	Capitella_teleta|CapteG189836	Capitella_teleta|CapteG190549	Capitella_teleta|CapteG194228	Capitella_teleta|CapteG195426	Capitella_teleta|CapteG195825	Capitella_teleta|CapteG198313	Capitella_teleta|CapteG198646	Capitella_teleta|CapteG199324	Capitella_teleta|CapteG200975	Capitella_teleta|CapteG201036	Capitella_teleta|CapteG202467	Capitella_teleta|CapteG203020	Capitella_teleta|CapteG203653	Capitella_teleta|CapteG205766	Capitella_teleta|CapteG205955	Capitella_teleta|CapteG208906	Capitella_teleta|CapteG213496	Capitella_teleta|CapteG214261	Capitella_teleta|CapteG216656	Capitella_teleta|CapteG217582	Capitella_teleta|CapteG228557	Capitella_teleta|CapteG188418	Capitella_teleta|CapteG190943	Capitella_teleta|CapteG194660	Capitella_teleta|CapteG194772	Capitella_teleta|CapteG196691	Capitella_teleta|CapteG197419	Capitella_teleta|CapteG198259	Capitella_teleta|CapteG202489	Capitella_teleta|CapteG203616	Capitella_teleta|CapteG208585	Capitella_teleta|CapteG212184	Capitella_teleta|CapteG216405	Capitella_teleta|CapteG226459	Capitella_teleta|CapteG204130	Capitella_teleta|CapteG196228	Capitella_teleta|CapteG216258	Capitella_teleta|CapteG216836	Capitella_teleta|CapteG201791
Cluster54	Whitmania_pigra|EVM0012721	Helobdella_robusta|HelroG189601	Helobdella_robusta|HelroG189623	Helobdella_robusta|HelroG189840	Helobdella_robusta|HelroG172623	Helobdella_robusta|HelroG166057	Helobdella_robusta|HelroG166087	Helobdella_robusta|HelroG108080	Helobdella_robusta|HelroG164740	Helobdella_robusta|HelroG164744	Helobdella_robusta|HelroG164756	Helobdella_robusta|HelroG164779	Helobdella_robusta|HelroG164831	Helobdella_robusta|HelroG165937	Helobdella_robusta|HelroG166269	Helobdella_robusta|HelroG171272	Helobdella_robusta|HelroG172602	Helobdella_robusta|HelroG172604	Helobdella_robusta|HelroG172605	Helobdella_robusta|HelroG172606	Helobdella_robusta|HelroG175027	Helobdella_robusta|HelroG176481	Helobdella_robusta|HelroG176482	Helobdella_robusta|HelroG178717	Helobdella_robusta|HelroG178771	Helobdella_robusta|HelroG178784	Helobdella_robusta|HelroG180027	Helobdella_robusta|HelroG180047	Helobdella_robusta|HelroG189432	Helobdella_robusta|HelroG189553	Helobdella_robusta|HelroG189564	Helobdella_robusta|HelroG189581	Helobdella_robusta|HelroG189594	Helobdella_robusta|HelroG189921	Helobdella_robusta|HelroG191346	Helobdella_robusta|HelroG193469	Helobdella_robusta|HelroG195077	Helobdella_robusta|HelroG164840	Helobdella_robusta|HelroG185150	Helobdella_robusta|HelroG193045	Helobdella_robusta|HelroG194865	Helobdella_robusta|HelroG178668	Helobdella_robusta|HelroG180048	Helobdella_robusta|HelroG180016	Helobdella_robusta|HelroG165284
Cluster55	Capitella_teleta|CapteG204008	Capitella_teleta|CapteG199040	Capitella_teleta|CapteG207525	Capitella_teleta|CapteG193935	Capitella_teleta|CapteG193926	Capitella_teleta|CapteG193928	Capitella_teleta|CapteG193930	Capitella_teleta|CapteG193943	Capitella_teleta|CapteG193944	Capitella_teleta|CapteG204010	Capitella_teleta|CapteG193927	Capitella_teleta|CapteG186772	Capitella_teleta|CapteG193925	Capitella_teleta|CapteG193931	Capitella_teleta|CapteG193932	Capitella_teleta|CapteG193933	Capitella_teleta|CapteG193934	Capitella_teleta|CapteG193938	Capitella_teleta|CapteG193939	Capitella_teleta|CapteG193942	Capitella_teleta|CapteG193945	Capitella_teleta|CapteG199041	Capitella_teleta|CapteG199042	Capitella_teleta|CapteG199043	Capitella_teleta|CapteG199044	Capitella_teleta|CapteG203611	Capitella_teleta|CapteG203612	Capitella_teleta|CapteG204005	Capitella_teleta|CapteG204006	Capitella_teleta|CapteG204007	Capitella_teleta|CapteG207526	Capitella_teleta|CapteG220159	Capitella_teleta|CapteG221620	Capitella_teleta|CapteG223249	Capitella_teleta|CapteG224781	Capitella_teleta|CapteG193937	Capitella_teleta|CapteG224780	Capitella_teleta|CapteG193924	Capitella_teleta|CapteG193941	Capitella_teleta|CapteG199037	Capitella_teleta|CapteG199038	Capitella_teleta|CapteG209430	Capitella_teleta|CapteG212827	Capitella_teleta|CapteG220903	Capitella_teleta|CapteG203946
Cluster56	Capitella_teleta|CapteG47203	Capitella_teleta|CapteG102755	Capitella_teleta|CapteG104954	Capitella_teleta|CapteG109545	Capitella_teleta|CapteG110216	Capitella_teleta|CapteG110582	Capitella_teleta|CapteG122385	Capitella_teleta|CapteG124212	Capitella_teleta|CapteG124792	Capitella_teleta|CapteG137901	Capitella_teleta|CapteG143501	Capitella_teleta|CapteG147624	Capitella_teleta|CapteG147769	Capitella_teleta|CapteG197732	Capitella_teleta|CapteG198563	Capitella_teleta|CapteG220101	Capitella_teleta|CapteG224418	Capitella_teleta|CapteG47230	Capitella_teleta|CapteG47460	Capitella_teleta|CapteG51336	Capitella_teleta|CapteG56026	Capitella_teleta|CapteG90491	Capitella_teleta|CapteG96484	Capitella_teleta|CapteG98582	Capitella_teleta|CapteG216000	Capitella_teleta|CapteG228756	Capitella_teleta|CapteG190048	Capitella_teleta|CapteG218565	Capitella_teleta|CapteG201667	Capitella_teleta|CapteG217532	Capitella_teleta|CapteG121378	Capitella_teleta|CapteG194146	Capitella_teleta|CapteG198814	Capitella_teleta|CapteG200984	Capitella_teleta|CapteG157948	Capitella_teleta|CapteG188023	Capitella_teleta|CapteG192799	Capitella_teleta|CapteG195264	Capitella_teleta|CapteG198564	Capitella_teleta|CapteG203317	Capitella_teleta|CapteG210862	Capitella_teleta|CapteG218649	Capitella_teleta|CapteG190735	Capitella_teleta|CapteG177598	Capitella_teleta|CapteG222321
Cluster57	Capitella_teleta|CapteG223957	Capitella_teleta|CapteG211776	Capitella_teleta|CapteG188615	Capitella_teleta|CapteG185172	Capitella_teleta|CapteG199878	Capitella_teleta|CapteG212190	Capitella_teleta|CapteG224761	Capitella_teleta|CapteG189330	Capitella_teleta|CapteG185171	Capitella_teleta|CapteG189669	Capitella_teleta|CapteG199879	Capitella_teleta|CapteG211760	Capitella_teleta|CapteG207812	Capitella_teleta|CapteG186887	Capitella_teleta|CapteG188588	Capitella_teleta|CapteG191109	Capitella_teleta|CapteG193817	Capitella_teleta|CapteG195162	Capitella_teleta|CapteG197415	Capitella_teleta|CapteG199365	Capitella_teleta|CapteG200084	Capitella_teleta|CapteG200088	Capitella_teleta|CapteG201627	Capitella_teleta|CapteG211385	Capitella_teleta|CapteG217834	Capitella_teleta|CapteG187281	Capitella_teleta|CapteG189668	Capitella_teleta|CapteG190872	Capitella_teleta|CapteG193515	Capitella_teleta|CapteG197141	Capitella_teleta|CapteG200872	Capitella_teleta|CapteG201441	Capitella_teleta|CapteG205366	Capitella_teleta|CapteG212669	Capitella_teleta|CapteG200580	Capitella_teleta|CapteG204352	Capitella_teleta|CapteG217322	Capitella_teleta|CapteG195163	Capitella_teleta|CapteG100937	Capitella_teleta|CapteG185631	Capitella_teleta|CapteG189517	Capitella_teleta|CapteG143203	Capitella_teleta|CapteG202665	Capitella_teleta|CapteG192003
Cluster58	Capitella_teleta|CapteG224738	Capitella_teleta|CapteG228992	Capitella_teleta|CapteG228990	Capitella_teleta|CapteG217463	Capitella_teleta|CapteG217453	Capitella_teleta|CapteG224740	Capitella_teleta|CapteG224739	Capitella_teleta|CapteG203896	Capitella_teleta|CapteG203895	Capitella_teleta|CapteG217448	Capitella_teleta|CapteG228995	Capitella_teleta|CapteG228994	Capitella_teleta|CapteG217457	Capitella_teleta|CapteG227123	Capitella_teleta|CapteG217449	Capitella_teleta|CapteG217451	Capitella_teleta|CapteG224742	Capitella_teleta|CapteG224744	Capitella_teleta|CapteG224986	Capitella_teleta|CapteG224988	Capitella_teleta|CapteG227122	Capitella_teleta|CapteG228993	Capitella_teleta|CapteG224987	Capitella_teleta|CapteG203902	Capitella_teleta|CapteG208969	Capitella_teleta|CapteG211467	Capitella_teleta|CapteG222892	Capitella_teleta|CapteG224737	Capitella_teleta|CapteG224741	Capitella_teleta|CapteG224985	Capitella_teleta|CapteG227124	Capitella_teleta|CapteG229014	Capitella_teleta|CapteG192083	Capitella_teleta|CapteG190463	Capitella_teleta|CapteG204681	Capitella_teleta|CapteG217462	Capitella_teleta|CapteG217464	Capitella_teleta|CapteG220494	Capitella_teleta|CapteG228991	Capitella_teleta|CapteG228996	Capitella_teleta|CapteG192084	Capitella_teleta|CapteG192082	Capitella_teleta|CapteG199187	Capitella_teleta|CapteG217458
Cluster59	Capitella_teleta|CapteG146194	Capitella_teleta|CapteG92607	Capitella_teleta|CapteG104557	Capitella_teleta|CapteG108886	Capitella_teleta|CapteG190824	Capitella_teleta|CapteG196436	Capitella_teleta|CapteG150772	Capitella_teleta|CapteG112493	Capitella_teleta|CapteG143048	Capitella_teleta|CapteG143104	Capitella_teleta|CapteG198427	Capitella_teleta|CapteG203071	Capitella_teleta|CapteG208345	Capitella_teleta|CapteG220596	Capitella_teleta|CapteG223057	Capitella_teleta|CapteG226305	Capitella_teleta|CapteG49060	Capitella_teleta|CapteG49094	Capitella_teleta|CapteG112495	Capitella_teleta|CapteG155529	Capitella_teleta|CapteG112484	Capitella_teleta|CapteG126293	Capitella_teleta|CapteG134686	Capitella_teleta|CapteG210159	Capitella_teleta|CapteG48907	Capitella_teleta|CapteG95417	Capitella_teleta|CapteG103334	Capitella_teleta|CapteG119142	Capitella_teleta|CapteG126260	Capitella_teleta|CapteG212422	Capitella_teleta|CapteG39548	Capitella_teleta|CapteG70573	Capitella_teleta|CapteG78846	Capitella_teleta|CapteG97086	Capitella_teleta|CapteG99085	Capitella_teleta|CapteG208827	Capitella_teleta|CapteG228602	Capitella_teleta|CapteG196164	Capitella_teleta|CapteG196173	Capitella_teleta|CapteG189565	Capitella_teleta|CapteG117873	Capitella_teleta|CapteG198466	Capitella_teleta|CapteG225105	Capitella_teleta|CapteG220480
Cluster60	Capitella_teleta|CapteG212678	Capitella_teleta|CapteG204566	Capitella_teleta|CapteG185892	Capitella_teleta|CapteG189229	Capitella_teleta|CapteG189696	Capitella_teleta|CapteG193810	Capitella_teleta|CapteG194060	Capitella_teleta|CapteG194352	Capitella_teleta|CapteG194357	Capitella_teleta|CapteG195567	Capitella_teleta|CapteG196005	Capitella_teleta|CapteG198410	Capitella_teleta|CapteG198411	Capitella_teleta|CapteG198626	Capitella_teleta|CapteG200082	Capitella_teleta|CapteG201390	Capitella_teleta|CapteG201391	Capitella_teleta|CapteG203019	Capitella_teleta|CapteG205793	Capitella_teleta|CapteG207325	Capitella_teleta|CapteG211895	Capitella_teleta|CapteG211900	Capitella_teleta|CapteG212807	Capitella_teleta|CapteG213114	Capitella_teleta|CapteG213122	Capitella_teleta|CapteG213637	Capitella_teleta|CapteG214356	Capitella_teleta|CapteG215640	Capitella_teleta|CapteG216521	Capitella_teleta|CapteG217085	Capitella_teleta|CapteG217185	Capitella_teleta|CapteG218700	Capitella_teleta|CapteG202099	Capitella_teleta|CapteG202107	Capitella_teleta|CapteG202108	Capitella_teleta|CapteG206363	Capitella_teleta|CapteG208934	Capitella_teleta|CapteG209377	Capitella_teleta|CapteG215639	Capitella_teleta|CapteG216475	Capitella_teleta|CapteG217095	Capitella_teleta|CapteG210099	Capitella_teleta|CapteG196948	Capitella_teleta|CapteG194073
Cluster61	Whitmania_pigra|EVM0001354	Helobdella_robusta|HelroG170970	Capitella_teleta|CapteG227696	Capitella_teleta|CapteG109253	Capitella_teleta|CapteG111013	Capitella_teleta|CapteG112446	Capitella_teleta|CapteG113293	Capitella_teleta|CapteG113590	Capitella_teleta|CapteG118842	Capitella_teleta|CapteG125812	Capitella_teleta|CapteG139088	Capitella_teleta|CapteG144895	Capitella_teleta|CapteG145770	Capitella_teleta|CapteG204551	Capitella_teleta|CapteG29158	Capitella_teleta|CapteG67554	Capitella_teleta|CapteG67587	Capitella_teleta|CapteG68676	Capitella_teleta|CapteG93652	Capitella_teleta|CapteG96519	Capitella_teleta|CapteG100582	Capitella_teleta|CapteG106932	Capitella_teleta|CapteG127521	Capitella_teleta|CapteG140253	Capitella_teleta|CapteG146095	Capitella_teleta|CapteG185398	Capitella_teleta|CapteG201977	Capitella_teleta|CapteG211809	Capitella_teleta|CapteG28889	Capitella_teleta|CapteG30079	Capitella_teleta|CapteG30316	Capitella_teleta|CapteG30372	Capitella_teleta|CapteG30397	Capitella_teleta|CapteG38459	Capitella_teleta|CapteG39352	Capitella_teleta|CapteG40402	Capitella_teleta|CapteG66653	Capitella_teleta|CapteG67283	Capitella_teleta|CapteG71008	Capitella_teleta|CapteG71628	Capitella_teleta|CapteG30401	Capitella_teleta|CapteG145916	Capitella_teleta|CapteG144092
Cluster62	Capitella_teleta|CapteG205936	Capitella_teleta|CapteG189901	Capitella_teleta|CapteG190820	Capitella_teleta|CapteG197195	Capitella_teleta|CapteG199641	Capitella_teleta|CapteG201219	Capitella_teleta|CapteG201228	Capitella_teleta|CapteG205351	Capitella_teleta|CapteG209341	Capitella_teleta|CapteG211708	Capitella_teleta|CapteG186138	Capitella_teleta|CapteG188710	Capitella_teleta|CapteG189451	Capitella_teleta|CapteG191658	Capitella_teleta|CapteG196071	Capitella_teleta|CapteG198173	Capitella_teleta|CapteG198946	Capitella_teleta|CapteG200777	Capitella_teleta|CapteG201855	Capitella_teleta|CapteG202468	Capitella_teleta|CapteG203294	Capitella_teleta|CapteG204280	Capitella_teleta|CapteG205937	Capitella_teleta|CapteG206812	Capitella_teleta|CapteG208467	Capitella_teleta|CapteG209096	Capitella_teleta|CapteG209327	Capitella_teleta|CapteG209472	Capitella_teleta|CapteG209875	Capitella_teleta|CapteG210611	Capitella_teleta|CapteG212260	Capitella_teleta|CapteG212482	Capitella_teleta|CapteG213722	Capitella_teleta|CapteG214491	Capitella_teleta|CapteG217476	Capitella_teleta|CapteG217939	Capitella_teleta|CapteG185012	Capitella_teleta|CapteG187900	Capitella_teleta|CapteG211470	Capitella_teleta|CapteG213964	Capitella_teleta|CapteG214489	Capitella_teleta|CapteG204038	Capitella_teleta|CapteG204993
Cluster63	Whitmania_pigra|EVM0002013	Whitmania_pigra|EVM0005553	Whitmania_pigra|EVM0006897	Whitmania_pigra|EVM0008174	Whitmania_pigra|EVM0008581	Whitmania_pigra|EVM0011060	Whitmania_pigra|EVM0011859	Whitmania_pigra|EVM0013169	Whitmania_pigra|EVM0016943	Whitmania_pigra|EVM0015412	Whitmania_pigra|EVM0001514	Helobdella_robusta|HelroG185250	Capitella_teleta|CapteG202195	Helobdella_robusta|HelroG190660	Helobdella_robusta|HelroG182019	Helobdella_robusta|HelroG178803	Helobdella_robusta|HelroG177964	Helobdella_robusta|HelroG175486	Helobdella_robusta|HelroG172940	Helobdella_robusta|HelroG168835	Helobdella_robusta|HelroG167586	Helobdella_robusta|HelroG167218	Helobdella_robusta|HelroG167081	Helobdella_robusta|HelroG167080	Helobdella_robusta|HelroG167077	Helobdella_robusta|HelroG167076	Helobdella_robusta|HelroG167075	Helobdella_robusta|HelroG167069	Helobdella_robusta|HelroG165877	Helobdella_robusta|HelroG165541	Helobdella_robusta|HelroG165521	Helobdella_robusta|HelroG165520	Helobdella_robusta|HelroG165474	Helobdella_robusta|HelroG165453	Helobdella_robusta|HelroG164895	Helobdella_robusta|HelroG162034	Helobdella_robusta|HelroG158191	Helobdella_robusta|HelroG165488	Helobdella_robusta|HelroG183441	Helobdella_robusta|HelroG165487	Helobdella_robusta|HelroG168836	Helobdella_robusta|HelroG168837
Cluster64	Helobdella_robusta|HelroG74146	Helobdella_robusta|HelroG123773	Helobdella_robusta|HelroG146310	Helobdella_robusta|HelroG152392	Helobdella_robusta|HelroG152396	Helobdella_robusta|HelroG153338	Helobdella_robusta|HelroG153356	Helobdella_robusta|HelroG153365	Helobdella_robusta|HelroG153366	Helobdella_robusta|HelroG153367	Helobdella_robusta|HelroG153369	Helobdella_robusta|HelroG153371	Helobdella_robusta|HelroG153372	Helobdella_robusta|HelroG153373	Helobdella_robusta|HelroG153374	Helobdella_robusta|HelroG153375	Helobdella_robusta|HelroG153376	Helobdella_robusta|HelroG153381	Helobdella_robusta|HelroG153389	Helobdella_robusta|HelroG153786	Helobdella_robusta|HelroG162955	Helobdella_robusta|HelroG168035	Helobdella_robusta|HelroG182816	Helobdella_robusta|HelroG62905	Helobdella_robusta|HelroG63503	Helobdella_robusta|HelroG67329	Helobdella_robusta|HelroG68816	Helobdella_robusta|HelroG69050	Helobdella_robusta|HelroG70057	Helobdella_robusta|HelroG81562	Helobdella_robusta|HelroG83053	Helobdella_robusta|HelroG84726	Helobdella_robusta|HelroG85277	Helobdella_robusta|HelroG86572	Helobdella_robusta|HelroG87401	Helobdella_robusta|HelroG90411	Helobdella_robusta|HelroG92517	Helobdella_robusta|HelroG153336	Helobdella_robusta|HelroG62880	Helobdella_robusta|HelroG166895	Helobdella_robusta|HelroG182131	Helobdella_robusta|HelroG64039
Cluster65	Helobdella_robusta|HelroG159374	Helobdella_robusta|HelroG159102	Helobdella_robusta|HelroG160748	Helobdella_robusta|HelroG160749	Helobdella_robusta|HelroG160752	Helobdella_robusta|HelroG160758	Helobdella_robusta|HelroG160759	Helobdella_robusta|HelroG160760	Helobdella_robusta|HelroG160762	Helobdella_robusta|HelroG171902	Helobdella_robusta|HelroG171903	Helobdella_robusta|HelroG171904	Helobdella_robusta|HelroG171905	Helobdella_robusta|HelroG171906	Helobdella_robusta|HelroG171907	Helobdella_robusta|HelroG171908	Helobdella_robusta|HelroG171909	Helobdella_robusta|HelroG171910	Helobdella_robusta|HelroG171911	Helobdella_robusta|HelroG171912	Helobdella_robusta|HelroG171913	Helobdella_robusta|HelroG171914	Helobdella_robusta|HelroG171915	Helobdella_robusta|HelroG171918	Helobdella_robusta|HelroG171919	Helobdella_robusta|HelroG171922	Helobdella_robusta|HelroG177812	Helobdella_robusta|HelroG177970	Helobdella_robusta|HelroG180243	Helobdella_robusta|HelroG180245	Helobdella_robusta|HelroG180246	Helobdella_robusta|HelroG180248	Helobdella_robusta|HelroG180251	Helobdella_robusta|HelroG183310	Helobdella_robusta|HelroG171923	Helobdella_robusta|HelroG160750	Helobdella_robusta|HelroG172400	Helobdella_robusta|HelroG179269	Helobdella_robusta|HelroG180253	Helobdella_robusta|HelroG171920	Helobdella_robusta|HelroG175334	Helobdella_robusta|HelroG160761
Cluster66	Whitmania_pigra|EVM0002872	Whitmania_pigra|EVM0006878	Helobdella_robusta|HelroG184634	Helobdella_robusta|HelroG164349	Helobdella_robusta|HelroG164968	Helobdella_robusta|HelroG165464	Helobdella_robusta|HelroG168227	Helobdella_robusta|HelroG182809	Helobdella_robusta|HelroG184364	Helobdella_robusta|HelroG162088	Helobdella_robusta|HelroG158635	Helobdella_robusta|HelroG160096	Helobdella_robusta|HelroG162940	Helobdella_robusta|HelroG162959	Helobdella_robusta|HelroG164142	Helobdella_robusta|HelroG164185	Helobdella_robusta|HelroG167800	Helobdella_robusta|HelroG168012	Helobdella_robusta|HelroG168073	Helobdella_robusta|HelroG169120	Helobdella_robusta|HelroG169142	Helobdella_robusta|HelroG172681	Helobdella_robusta|HelroG173916	Helobdella_robusta|HelroG175876	Helobdella_robusta|HelroG175887	Helobdella_robusta|HelroG177489	Helobdella_robusta|HelroG177494	Helobdella_robusta|HelroG179072	Helobdella_robusta|HelroG183708	Helobdella_robusta|HelroG184488	Helobdella_robusta|HelroG169525	Helobdella_robusta|HelroG175898	Helobdella_robusta|HelroG176179	Helobdella_robusta|HelroG178312	Helobdella_robusta|HelroG178260	Helobdella_robusta|HelroG178264	Helobdella_robusta|HelroG178313	Helobdella_robusta|HelroG193297	Helobdella_robusta|HelroG166852	Helobdella_robusta|HelroG164143	Helobdella_robusta|HelroG188460
Cluster67	Helobdella_robusta|HelroG173670	Helobdella_robusta|HelroG163348	Helobdella_robusta|HelroG161967	Helobdella_robusta|HelroG163468	Helobdella_robusta|HelroG163581	Helobdella_robusta|HelroG165241	Helobdella_robusta|HelroG165787	Helobdella_robusta|HelroG169679	Helobdella_robusta|HelroG171921	Helobdella_robusta|HelroG175410	Helobdella_robusta|HelroG176485	Helobdella_robusta|HelroG176851	Helobdella_robusta|HelroG179673	Helobdella_robusta|HelroG180279	Helobdella_robusta|HelroG180568	Helobdella_robusta|HelroG181813	Helobdella_robusta|HelroG182987	Helobdella_robusta|HelroG183457	Helobdella_robusta|HelroG183308	Helobdella_robusta|HelroG160531	Helobdella_robusta|HelroG161221	Helobdella_robusta|HelroG162161	Helobdella_robusta|HelroG167708	Helobdella_robusta|HelroG170448	Helobdella_robusta|HelroG178780	Helobdella_robusta|HelroG178869	Helobdella_robusta|HelroG181880	Helobdella_robusta|HelroG182392	Helobdella_robusta|HelroG182442	Helobdella_robusta|HelroG183871	Helobdella_robusta|HelroG161784	Helobdella_robusta|HelroG169868	Helobdella_robusta|HelroG179815	Helobdella_robusta|HelroG159787	Helobdella_robusta|HelroG161743	Helobdella_robusta|HelroG176558	Helobdella_robusta|HelroG182042	Helobdella_robusta|HelroG189815	Helobdella_robusta|HelroG180556	Helobdella_robusta|HelroG173326	Helobdella_robusta|HelroG168181
Cluster68	Capitella_teleta|CapteG200002	Capitella_teleta|CapteG186366	Capitella_teleta|CapteG186812	Capitella_teleta|CapteG188513	Capitella_teleta|CapteG189635	Capitella_teleta|CapteG189636	Capitella_teleta|CapteG191421	Capitella_teleta|CapteG193066	Capitella_teleta|CapteG194765	Capitella_teleta|CapteG194789	Capitella_teleta|CapteG198953	Capitella_teleta|CapteG203297	Capitella_teleta|CapteG204654	Capitella_teleta|CapteG205025	Capitella_teleta|CapteG205624	Capitella_teleta|CapteG208289	Capitella_teleta|CapteG208963	Capitella_teleta|CapteG210921	Capitella_teleta|CapteG212177	Capitella_teleta|CapteG213526	Capitella_teleta|CapteG213697	Capitella_teleta|CapteG214694	Capitella_teleta|CapteG216621	Capitella_teleta|CapteG217334	Capitella_teleta|CapteG218628	Capitella_teleta|CapteG219783	Capitella_teleta|CapteG208964	Capitella_teleta|CapteG202180	Capitella_teleta|CapteG208966	Capitella_teleta|CapteG210649	Capitella_teleta|CapteG203437	Capitella_teleta|CapteG204982	Capitella_teleta|CapteG206342	Capitella_teleta|CapteG212522	Capitella_teleta|CapteG212524	Capitella_teleta|CapteG214170	Capitella_teleta|CapteG216170	Capitella_teleta|CapteG226953	Capitella_teleta|CapteG228635	Capitella_teleta|CapteG208732	Helobdella_robusta|HelroG164869
Cluster69	Helobdella_robusta|HelroG173160	Helobdella_robusta|HelroG174226	Helobdella_robusta|HelroG158517	Helobdella_robusta|HelroG162968	Helobdella_robusta|HelroG164098	Helobdella_robusta|HelroG166840	Helobdella_robusta|HelroG166919	Helobdella_robusta|HelroG169013	Helobdella_robusta|HelroG172726	Helobdella_robusta|HelroG172882	Helobdella_robusta|HelroG174288	Helobdella_robusta|HelroG175781	Helobdella_robusta|HelroG179113	Helobdella_robusta|HelroG180322	Helobdella_robusta|HelroG182296	Helobdella_robusta|HelroG182626	Helobdella_robusta|HelroG184268	Helobdella_robusta|HelroG165005	Helobdella_robusta|HelroG158529	Helobdella_robusta|HelroG176165	Helobdella_robusta|HelroG160125	Helobdella_robusta|HelroG179127	Helobdella_robusta|HelroG182200	Helobdella_robusta|HelroG162965	Helobdella_robusta|HelroG169177	Helobdella_robusta|HelroG182729	Helobdella_robusta|HelroG171033	Helobdella_robusta|HelroG167865	Helobdella_robusta|HelroG175981	Helobdella_robusta|HelroG182798	Helobdella_robusta|HelroG166086	Helobdella_robusta|HelroG165491	Helobdella_robusta|HelroG182797	Helobdella_robusta|HelroG160977	Helobdella_robusta|HelroG166923	Helobdella_robusta|HelroG173130	Helobdella_robusta|HelroG160321	Helobdella_robusta|HelroG165990	Helobdella_robusta|HelroG166932	Helobdella_robusta|HelroG181491	Helobdella_robusta|HelroG162931
Cluster70	Capitella_teleta|CapteG200496	Capitella_teleta|CapteG226222	Capitella_teleta|CapteG227708	Capitella_teleta|CapteG222606	Capitella_teleta|CapteG219461	Capitella_teleta|CapteG187673	Capitella_teleta|CapteG201116	Capitella_teleta|CapteG226042	Capitella_teleta|CapteG198289	Capitella_teleta|CapteG204932	Capitella_teleta|CapteG204936	Capitella_teleta|CapteG205889	Capitella_teleta|CapteG206320	Capitella_teleta|CapteG206615	Capitella_teleta|CapteG211749	Capitella_teleta|CapteG221130	Capitella_teleta|CapteG215116	Capitella_teleta|CapteG223991	Capitella_teleta|CapteG198887	Capitella_teleta|CapteG215477	Capitella_teleta|CapteG186063	Capitella_teleta|CapteG187709	Capitella_teleta|CapteG191632	Capitella_teleta|CapteG197082	Capitella_teleta|CapteG206814	Capitella_teleta|CapteG208196	Capitella_teleta|CapteG212630	Capitella_teleta|CapteG216906	Capitella_teleta|CapteG224783	Capitella_teleta|CapteG189741	Capitella_teleta|CapteG202466	Capitella_teleta|CapteG204342	Capitella_teleta|CapteG208903	Capitella_teleta|CapteG23017	Capitella_teleta|CapteG217934	Capitella_teleta|CapteG206267	Capitella_teleta|CapteG116911	Capitella_teleta|CapteG188598	Capitella_teleta|CapteG217144	Capitella_teleta|CapteG201125
Cluster71	Helobdella_robusta|HelroG162848	Helobdella_robusta|HelroG179071	Helobdella_robusta|HelroG158594	Helobdella_robusta|HelroG171015	Helobdella_robusta|HelroG178437	Helobdella_robusta|HelroG164805	Helobdella_robusta|HelroG165475	Helobdella_robusta|HelroG158507	Helobdella_robusta|HelroG158996	Helobdella_robusta|HelroG160254	Helobdella_robusta|HelroG162726	Helobdella_robusta|HelroG165003	Helobdella_robusta|HelroG165016	Helobdella_robusta|HelroG165495	Helobdella_robusta|HelroG165581	Helobdella_robusta|HelroG166278	Helobdella_robusta|HelroG166830	Helobdella_robusta|HelroG171401	Helobdella_robusta|HelroG173423	Helobdella_robusta|HelroG178500	Helobdella_robusta|HelroG180361	Helobdella_robusta|HelroG183166	Helobdella_robusta|HelroG183673	Helobdella_robusta|HelroG168625	Helobdella_robusta|HelroG158328	Helobdella_robusta|HelroG162697	Helobdella_robusta|HelroG162988	Helobdella_robusta|HelroG164020	Helobdella_robusta|HelroG165060	Helobdella_robusta|HelroG166387	Helobdella_robusta|HelroG172153	Helobdella_robusta|HelroG178457	Helobdella_robusta|HelroG181315	Helobdella_robusta|HelroG181447	Helobdella_robusta|HelroG182716	Helobdella_robusta|HelroG182833	Helobdella_robusta|HelroG183581	Helobdella_robusta|HelroG166966	Helobdella_robusta|HelroG183699	Helobdella_robusta|HelroG160088
Cluster72	Whitmania_pigra|EVM0001275	Whitmania_pigra|EVM0008740	Whitmania_pigra|EVM0012216	Whitmania_pigra|EVM0015609	Whitmania_pigra|EVM0001914	Whitmania_pigra|EVM0007860	Whitmania_pigra|EVM0002943	Whitmania_pigra|EVM0007693	Whitmania_pigra|EVM0002408	Whitmania_pigra|EVM0004714	Whitmania_pigra|EVM0012544	Whitmania_pigra|EVM0013204	Whitmania_pigra|EVM0014391	Whitmania_pigra|EVM0007156	Whitmania_pigra|EVM0010347	Whitmania_pigra|EVM0002612	Whitmania_pigra|EVM0006096	Whitmania_pigra|EVM0010095	Whitmania_pigra|EVM0006553	Whitmania_pigra|EVM0002613	Whitmania_pigra|EVM0007771	Whitmania_pigra|EVM0012306	Whitmania_pigra|EVM0012969	Whitmania_pigra|EVM0001730	Whitmania_pigra|EVM0006780	Whitmania_pigra|EVM0006499	Whitmania_pigra|EVM0007447	Whitmania_pigra|EVM0015649	Whitmania_pigra|EVM0015765	Whitmania_pigra|EVM0007088	Whitmania_pigra|EVM0001455	Whitmania_pigra|EVM0000485	Whitmania_pigra|EVM0018897	Whitmania_pigra|EVM0014960	Whitmania_pigra|EVM0011672	Whitmania_pigra|EVM0008186	Whitmania_pigra|EVM0005043	Whitmania_pigra|EVM0013394	Capitella_teleta|CapteG109932
Cluster73	Capitella_teleta|CapteG218559	Capitella_teleta|CapteG206855	Capitella_teleta|CapteG200095	Capitella_teleta|CapteG216954	Capitella_teleta|CapteG196395	Capitella_teleta|CapteG191432	Capitella_teleta|CapteG213211	Capitella_teleta|CapteG213712	Capitella_teleta|CapteG186491	Capitella_teleta|CapteG188756	Capitella_teleta|CapteG191467	Capitella_teleta|CapteG191983	Capitella_teleta|CapteG202791	Capitella_teleta|CapteG205388	Capitella_teleta|CapteG206918	Capitella_teleta|CapteG209415	Capitella_teleta|CapteG210815	Capitella_teleta|CapteG215777	Capitella_teleta|CapteG216780	Capitella_teleta|CapteG216781	Capitella_teleta|CapteG217778	Capitella_teleta|CapteG200542	Capitella_teleta|CapteG192996	Capitella_teleta|CapteG191331	Capitella_teleta|CapteG193218	Capitella_teleta|CapteG196748	Capitella_teleta|CapteG207018	Capitella_teleta|CapteG215372	Capitella_teleta|CapteG195477	Capitella_teleta|CapteG195197	Capitella_teleta|CapteG199960	Capitella_teleta|CapteG211154	Capitella_teleta|CapteG216332	Capitella_teleta|CapteG191015	Capitella_teleta|CapteG217168	Capitella_teleta|CapteG186774	Capitella_teleta|CapteG215814	Capitella_teleta|CapteG206403	Capitella_teleta|CapteG200593
Cluster74	Helobdella_robusta|HelroG182907	Helobdella_robusta|HelroG172694	Helobdella_robusta|HelroG164394	Helobdella_robusta|HelroG175931	Helobdella_robusta|HelroG184684	Helobdella_robusta|HelroG162308	Helobdella_robusta|HelroG164024	Helobdella_robusta|HelroG164168	Helobdella_robusta|HelroG168612	Helobdella_robusta|HelroG173118	Helobdella_robusta|HelroG173977	Helobdella_robusta|HelroG174579	Helobdella_robusta|HelroG176240	Helobdella_robusta|HelroG176546	Helobdella_robusta|HelroG178720	Helobdella_robusta|HelroG178769	Helobdella_robusta|HelroG180102	Helobdella_robusta|HelroG184185	Helobdella_robusta|HelroG184275	Helobdella_robusta|HelroG184319	Helobdella_robusta|HelroG184530	Helobdella_robusta|HelroG184609	Helobdella_robusta|HelroG176347	Helobdella_robusta|HelroG184353	Helobdella_robusta|HelroG164871	Helobdella_robusta|HelroG166171	Helobdella_robusta|HelroG167356	Helobdella_robusta|HelroG173100	Helobdella_robusta|HelroG173125	Helobdella_robusta|HelroG178718	Helobdella_robusta|HelroG182839	Helobdella_robusta|HelroG184480	Helobdella_robusta|HelroG184562	Helobdella_robusta|HelroG162029	Helobdella_robusta|HelroG159716	Helobdella_robusta|HelroG169610	Helobdella_robusta|HelroG179602	Helobdella_robusta|HelroG166170	Helobdella_robusta|HelroG164692
Cluster75	Whitmania_pigra|EVM0006799	Helobdella_robusta|HelroG175493	Helobdella_robusta|HelroG159677	Helobdella_robusta|HelroG159618	Helobdella_robusta|HelroG159691	Helobdella_robusta|HelroG178752	Helobdella_robusta|HelroG178975	Helobdella_robusta|HelroG87667	Helobdella_robusta|HelroG172958	Helobdella_robusta|HelroG158391	Helobdella_robusta|HelroG160153	Helobdella_robusta|HelroG160628	Helobdella_robusta|HelroG161039	Helobdella_robusta|HelroG161350	Helobdella_robusta|HelroG165753	Helobdella_robusta|HelroG166091	Helobdella_robusta|HelroG167421	Helobdella_robusta|HelroG168865	Helobdella_robusta|HelroG168890	Helobdella_robusta|HelroG171114	Helobdella_robusta|HelroG171931	Helobdella_robusta|HelroG173817	Helobdella_robusta|HelroG174134	Helobdella_robusta|HelroG175952	Helobdella_robusta|HelroG177831	Helobdella_robusta|HelroG177966	Helobdella_robusta|HelroG178659	Helobdella_robusta|HelroG178895	Helobdella_robusta|HelroG179802	Helobdella_robusta|HelroG191250	Helobdella_robusta|HelroG163573	Helobdella_robusta|HelroG164484	Helobdella_robusta|HelroG175073	Helobdella_robusta|HelroG175193	Helobdella_robusta|HelroG179770	Helobdella_robusta|HelroG172544	Helobdella_robusta|HelroG159678	Helobdella_robusta|HelroG91438
Cluster76	Capitella_teleta|CapteG200605	Capitella_teleta|CapteG189396	Capitella_teleta|CapteG194092	Capitella_teleta|CapteG197165	Capitella_teleta|CapteG197237	Capitella_teleta|CapteG204288	Capitella_teleta|CapteG207847	Capitella_teleta|CapteG208256	Capitella_teleta|CapteG210021	Capitella_teleta|CapteG211078	Capitella_teleta|CapteG211079	Capitella_teleta|CapteG217623	Capitella_teleta|CapteG204187	Capitella_teleta|CapteG203857	Capitella_teleta|CapteG207743	Capitella_teleta|CapteG209284	Capitella_teleta|CapteG211879	Capitella_teleta|CapteG207168	Capitella_teleta|CapteG225764	Capitella_teleta|CapteG207231	Capitella_teleta|CapteG213325	Capitella_teleta|CapteG227979	Capitella_teleta|CapteG194095	Capitella_teleta|CapteG205774	Capitella_teleta|CapteG207309	Capitella_teleta|CapteG212079	Capitella_teleta|CapteG214592	Capitella_teleta|CapteG203856	Capitella_teleta|CapteG203637	Capitella_teleta|CapteG202172	Capitella_teleta|CapteG207232	Capitella_teleta|CapteG213160	Capitella_teleta|CapteG185546	Capitella_teleta|CapteG190193	Capitella_teleta|CapteG203578	Capitella_teleta|CapteG217873	Capitella_teleta|CapteG191549	Capitella_teleta|CapteG212315
Cluster77	Capitella_teleta|CapteG186043	Capitella_teleta|CapteG185365	Capitella_teleta|CapteG218484	Capitella_teleta|CapteG188214	Capitella_teleta|CapteG199711	Capitella_teleta|CapteG185098	Capitella_teleta|CapteG188243	Capitella_teleta|CapteG188594	Capitella_teleta|CapteG188627	Capitella_teleta|CapteG193015	Capitella_teleta|CapteG194702	Capitella_teleta|CapteG196747	Capitella_teleta|CapteG198896	Capitella_teleta|CapteG199531	Capitella_teleta|CapteG200017	Capitella_teleta|CapteG202669	Capitella_teleta|CapteG202730	Capitella_teleta|CapteG203652	Capitella_teleta|CapteG204933	Capitella_teleta|CapteG205614	Capitella_teleta|CapteG205623	Capitella_teleta|CapteG207566	Capitella_teleta|CapteG208282	Capitella_teleta|CapteG208819	Capitella_teleta|CapteG210647	Capitella_teleta|CapteG211332	Capitella_teleta|CapteG211860	Capitella_teleta|CapteG216406	Capitella_teleta|CapteG216725	Capitella_teleta|CapteG217999	Capitella_teleta|CapteG187386	Capitella_teleta|CapteG190210	Capitella_teleta|CapteG193696	Capitella_teleta|CapteG194677	Capitella_teleta|CapteG188893	Capitella_teleta|CapteG203075	Capitella_teleta|CapteG196562	Capitella_teleta|CapteG214417
Cluster78	Capitella_teleta|CapteG208341	Capitella_teleta|CapteG185108	Capitella_teleta|CapteG188317	Capitella_teleta|CapteG191326	Capitella_teleta|CapteG192427	Capitella_teleta|CapteG195185	Capitella_teleta|CapteG199938	Capitella_teleta|CapteG200293	Capitella_teleta|CapteG201760	Capitella_teleta|CapteG202218	Capitella_teleta|CapteG202237	Capitella_teleta|CapteG202596	Capitella_teleta|CapteG203050	Capitella_teleta|CapteG204885	Capitella_teleta|CapteG206375	Capitella_teleta|CapteG207295	Capitella_teleta|CapteG209425	Capitella_teleta|CapteG210817	Capitella_teleta|CapteG210897	Capitella_teleta|CapteG210899	Capitella_teleta|CapteG210916	Capitella_teleta|CapteG213464	Capitella_teleta|CapteG215318	Capitella_teleta|CapteG216937	Capitella_teleta|CapteG217148	Capitella_teleta|CapteG217149	Capitella_teleta|CapteG217552	Capitella_teleta|CapteG197374	Capitella_teleta|CapteG205092	Capitella_teleta|CapteG212214	Capitella_teleta|CapteG203869	Capitella_teleta|CapteG204793	Capitella_teleta|CapteG212996	Capitella_teleta|CapteG203537	Capitella_teleta|CapteG190941	Capitella_teleta|CapteG209426	Capitella_teleta|CapteG210929	Capitella_teleta|CapteG217551
Cluster79	Helobdella_robusta|HelroG193130	Helobdella_robusta|HelroG153459	Helobdella_robusta|HelroG153457	Helobdella_robusta|HelroG153467	Helobdella_robusta|HelroG158626	Helobdella_robusta|HelroG160138	Helobdella_robusta|HelroG160148	Helobdella_robusta|HelroG165465	Helobdella_robusta|HelroG169994	Helobdella_robusta|HelroG170118	Helobdella_robusta|HelroG174237	Helobdella_robusta|HelroG175889	Helobdella_robusta|HelroG176105	Helobdella_robusta|HelroG177467	Helobdella_robusta|HelroG178124	Helobdella_robusta|HelroG180326	Helobdella_robusta|HelroG182281	Helobdella_robusta|HelroG189348	Helobdella_robusta|HelroG63068	Helobdella_robusta|HelroG69055	Helobdella_robusta|HelroG158637	Helobdella_robusta|HelroG158805	Helobdella_robusta|HelroG162972	Helobdella_robusta|HelroG165002	Helobdella_robusta|HelroG165020	Helobdella_robusta|HelroG169150	Helobdella_robusta|HelroG169203	Helobdella_robusta|HelroG177595	Helobdella_robusta|HelroG179517	Helobdella_robusta|HelroG182117	Helobdella_robusta|HelroG183706	Helobdella_robusta|HelroG179118	Helobdella_robusta|HelroG173207	Helobdella_robusta|HelroG158567	Helobdella_robusta|HelroG174496	Helobdella_robusta|HelroG165008	Helobdella_robusta|HelroG163018
Cluster80	Capitella_teleta|CapteG209188	Capitella_teleta|CapteG194123	Capitella_teleta|CapteG66202	Capitella_teleta|CapteG106046	Capitella_teleta|CapteG106292	Capitella_teleta|CapteG116010	Capitella_teleta|CapteG116447	Capitella_teleta|CapteG117399	Capitella_teleta|CapteG120632	Capitella_teleta|CapteG123195	Capitella_teleta|CapteG132558	Capitella_teleta|CapteG132690	Capitella_teleta|CapteG133936	Capitella_teleta|CapteG134728	Capitella_teleta|CapteG186251	Capitella_teleta|CapteG193823	Capitella_teleta|CapteG196690	Capitella_teleta|CapteG201871	Capitella_teleta|CapteG205932	Capitella_teleta|CapteG207274	Capitella_teleta|CapteG208902	Capitella_teleta|CapteG213183	Capitella_teleta|CapteG64769	Capitella_teleta|CapteG65122	Capitella_teleta|CapteG68910	Capitella_teleta|CapteG77903	Capitella_teleta|CapteG81014	Capitella_teleta|CapteG81121	Capitella_teleta|CapteG193822	Capitella_teleta|CapteG202762	Capitella_teleta|CapteG210164	Capitella_teleta|CapteG214809	Capitella_teleta|CapteG198468	Capitella_teleta|CapteG186252	Capitella_teleta|CapteG200996	Capitella_teleta|CapteG217153	Capitella_teleta|CapteG215928
Cluster81	Capitella_teleta|CapteG196996	Capitella_teleta|CapteG185955	Capitella_teleta|CapteG186526	Capitella_teleta|CapteG187549	Capitella_teleta|CapteG192160	Capitella_teleta|CapteG192602	Capitella_teleta|CapteG192603	Capitella_teleta|CapteG193022	Capitella_teleta|CapteG194406	Capitella_teleta|CapteG196673	Capitella_teleta|CapteG196750	Capitella_teleta|CapteG199459	Capitella_teleta|CapteG202193	Capitella_teleta|CapteG202590	Capitella_teleta|CapteG203052	Capitella_teleta|CapteG204356	Capitella_teleta|CapteG206056	Capitella_teleta|CapteG206657	Capitella_teleta|CapteG208545	Capitella_teleta|CapteG209293	Capitella_teleta|CapteG209473	Capitella_teleta|CapteG211864	Capitella_teleta|CapteG214537	Capitella_teleta|CapteG214574	Capitella_teleta|CapteG214811	Capitella_teleta|CapteG214834	Capitella_teleta|CapteG215085	Capitella_teleta|CapteG216162	Capitella_teleta|CapteG216340	Capitella_teleta|CapteG216478	Capitella_teleta|CapteG216916	Capitella_teleta|CapteG217788	Capitella_teleta|CapteG191620	Capitella_teleta|CapteG198006	Capitella_teleta|CapteG189847	Capitella_teleta|CapteG192775	Capitella_teleta|CapteG206230
Cluster82	Helobdella_robusta|HelroG172618	Helobdella_robusta|HelroG77491	Helobdella_robusta|HelroG177528	Helobdella_robusta|HelroG170324	Helobdella_robusta|HelroG169306	Helobdella_robusta|HelroG169206	Helobdella_robusta|HelroG165384	Helobdella_robusta|HelroG164129	Helobdella_robusta|HelroG87104	Helobdella_robusta|HelroG79566	Helobdella_robusta|HelroG69014	Helobdella_robusta|HelroG182479	Helobdella_robusta|HelroG177999	Helobdella_robusta|HelroG173210	Helobdella_robusta|HelroG173127	Helobdella_robusta|HelroG173035	Helobdella_robusta|HelroG166961	Helobdella_robusta|HelroG164206	Helobdella_robusta|HelroG133424	Helobdella_robusta|HelroG123334	Helobdella_robusta|HelroG123324	Helobdella_robusta|HelroG68065	Helobdella_robusta|HelroG182617	Helobdella_robusta|HelroG178594	Helobdella_robusta|HelroG158528	Helobdella_robusta|HelroG160181	Helobdella_robusta|HelroG162291	Helobdella_robusta|HelroG172276	Helobdella_robusta|HelroG172757	Helobdella_robusta|HelroG173446	Helobdella_robusta|HelroG173808	Helobdella_robusta|HelroG175783	Helobdella_robusta|HelroG175785	Helobdella_robusta|HelroG178608	Helobdella_robusta|HelroG183147	Helobdella_robusta|HelroG184087	Helobdella_robusta|HelroG182635
Cluster83	Whitmania_pigra|EVM0016055	Capitella_teleta|CapteG207973	Capitella_teleta|CapteG194160	Capitella_teleta|CapteG189287	Capitella_teleta|CapteG195463	Capitella_teleta|CapteG198918	Capitella_teleta|CapteG207411	Capitella_teleta|CapteG209163	Capitella_teleta|CapteG213713	Capitella_teleta|CapteG217789	Capitella_teleta|CapteG185933	Capitella_teleta|CapteG186315	Capitella_teleta|CapteG186632	Capitella_teleta|CapteG187067	Capitella_teleta|CapteG187658	Capitella_teleta|CapteG189818	Capitella_teleta|CapteG190814	Capitella_teleta|CapteG191036	Capitella_teleta|CapteG192086	Capitella_teleta|CapteG193505	Capitella_teleta|CapteG195464	Capitella_teleta|CapteG195867	Capitella_teleta|CapteG211322	Capitella_teleta|CapteG212447	Capitella_teleta|CapteG218706	Capitella_teleta|CapteG194315	Capitella_teleta|CapteG197132	Capitella_teleta|CapteG199877	Capitella_teleta|CapteG207410	Capitella_teleta|CapteG188200	Capitella_teleta|CapteG191034	Capitella_teleta|CapteG191035	Capitella_teleta|CapteG202664	Capitella_teleta|CapteG203854	Capitella_teleta|CapteG213703	Capitella_teleta|CapteG195186
Cluster84	Capitella_teleta|CapteG212138	Capitella_teleta|CapteG206057	Capitella_teleta|CapteG197994	Capitella_teleta|CapteG210076	Capitella_teleta|CapteG194610	Capitella_teleta|CapteG186535	Capitella_teleta|CapteG38048	Capitella_teleta|CapteG39725	Capitella_teleta|CapteG46899	Capitella_teleta|CapteG193407	Capitella_teleta|CapteG188479	Capitella_teleta|CapteG194676	Capitella_teleta|CapteG195572	Capitella_teleta|CapteG196229	Capitella_teleta|CapteG200775	Capitella_teleta|CapteG205795	Capitella_teleta|CapteG207415	Capitella_teleta|CapteG208970	Capitella_teleta|CapteG210805	Capitella_teleta|CapteG212875	Capitella_teleta|CapteG219886	Capitella_teleta|CapteG190636	Capitella_teleta|CapteG200540	Capitella_teleta|CapteG204876	Capitella_teleta|CapteG215529	Capitella_teleta|CapteG192351	Capitella_teleta|CapteG190681	Capitella_teleta|CapteG216225	Capitella_teleta|CapteG210038	Capitella_teleta|CapteG210936	Capitella_teleta|CapteG187154	Capitella_teleta|CapteG204584	Capitella_teleta|CapteG204585	Capitella_teleta|CapteG208747	Capitella_teleta|CapteG129409	Capitella_teleta|CapteG197123
Cluster85	Whitmania_pigra|EVM0001429	Helobdella_robusta|HelroG164824	Helobdella_robusta|HelroG178955	Helobdella_robusta|HelroG178944	Helobdella_robusta|HelroG178959	Helobdella_robusta|HelroG193727	Helobdella_robusta|HelroG178956	Helobdella_robusta|HelroG177633	Helobdella_robusta|HelroG177907	Helobdella_robusta|HelroG178946	Helobdella_robusta|HelroG178964	Helobdella_robusta|HelroG178965	Helobdella_robusta|HelroG184024	Helobdella_robusta|HelroG193494	Helobdella_robusta|HelroG177632	Helobdella_robusta|HelroG177898	Helobdella_robusta|HelroG193697	Helobdella_robusta|HelroG177634	Helobdella_robusta|HelroG179839	Helobdella_robusta|HelroG184025	Helobdella_robusta|HelroG178963	Helobdella_robusta|HelroG169170	Helobdella_robusta|HelroG177887	Helobdella_robusta|HelroG177886	Helobdella_robusta|HelroG176375	Helobdella_robusta|HelroG177746	Helobdella_robusta|HelroG177755	Helobdella_robusta|HelroG177885	Helobdella_robusta|HelroG177906	Helobdella_robusta|HelroG78121	Helobdella_robusta|HelroG86387	Helobdella_robusta|HelroG178958	Helobdella_robusta|HelroG177918	Helobdella_robusta|HelroG178957	Capitella_teleta|CapteG67209
Cluster86	Capitella_teleta|CapteG205638	Capitella_teleta|CapteG204814	Capitella_teleta|CapteG220102	Capitella_teleta|CapteG204496	Capitella_teleta|CapteG206073	Capitella_teleta|CapteG225062	Capitella_teleta|CapteG213684	Capitella_teleta|CapteG219561	Capitella_teleta|CapteG201347	Capitella_teleta|CapteG196758	Capitella_teleta|CapteG198282	Capitella_teleta|CapteG190420	Capitella_teleta|CapteG137927	Capitella_teleta|CapteG184940	Capitella_teleta|CapteG187533	Capitella_teleta|CapteG194881	Capitella_teleta|CapteG196478	Capitella_teleta|CapteG197077	Capitella_teleta|CapteG200668	Capitella_teleta|CapteG204949	Capitella_teleta|CapteG206805	Capitella_teleta|CapteG208582	Capitella_teleta|CapteG210217	Capitella_teleta|CapteG83840	Capitella_teleta|CapteG202889	Capitella_teleta|CapteG192770	Capitella_teleta|CapteG209159	Capitella_teleta|CapteG200719	Capitella_teleta|CapteG217108	Capitella_teleta|CapteG199562	Capitella_teleta|CapteG203927	Capitella_teleta|CapteG220787	Capitella_teleta|CapteG87899	Capitella_teleta|CapteG135313	Capitella_teleta|CapteG185450
Cluster87	Whitmania_pigra|EVM0006625	Capitella_teleta|CapteG100333	Capitella_teleta|CapteG153461	Capitella_teleta|CapteG74318	Capitella_teleta|CapteG123144	Capitella_teleta|CapteG135691	Capitella_teleta|CapteG153473	Capitella_teleta|CapteG170020	Capitella_teleta|CapteG171695	Capitella_teleta|CapteG171985	Capitella_teleta|CapteG195251	Capitella_teleta|CapteG195254	Capitella_teleta|CapteG42946	Capitella_teleta|CapteG79363	Capitella_teleta|CapteG105240	Capitella_teleta|CapteG87486	Capitella_teleta|CapteG220650	Capitella_teleta|CapteG113791	Capitella_teleta|CapteG38641	Capitella_teleta|CapteG81691	Capitella_teleta|CapteG90963	Capitella_teleta|CapteG101300	Capitella_teleta|CapteG136968	Capitella_teleta|CapteG142319	Capitella_teleta|CapteG221427	Capitella_teleta|CapteG106371	Capitella_teleta|CapteG124945	Capitella_teleta|CapteG133022	Capitella_teleta|CapteG41913	Capitella_teleta|CapteG127788	Capitella_teleta|CapteG137294	Helobdella_robusta|HelroG89295	Helobdella_robusta|HelroG146256	Helobdella_robusta|HelroG152847
Cluster88	Capitella_teleta|CapteG78212	Capitella_teleta|CapteG105220	Capitella_teleta|CapteG105338	Capitella_teleta|CapteG107675	Capitella_teleta|CapteG110070	Capitella_teleta|CapteG113359	Capitella_teleta|CapteG114524	Capitella_teleta|CapteG114658	Capitella_teleta|CapteG121158	Capitella_teleta|CapteG121355	Capitella_teleta|CapteG125086	Capitella_teleta|CapteG126022	Capitella_teleta|CapteG132718	Capitella_teleta|CapteG134640	Capitella_teleta|CapteG141785	Capitella_teleta|CapteG142311	Capitella_teleta|CapteG145229	Capitella_teleta|CapteG145378	Capitella_teleta|CapteG70035	Capitella_teleta|CapteG78183	Capitella_teleta|CapteG78187	Capitella_teleta|CapteG78232	Capitella_teleta|CapteG79955	Capitella_teleta|CapteG80363	Capitella_teleta|CapteG80861	Capitella_teleta|CapteG81556	Capitella_teleta|CapteG81608	Capitella_teleta|CapteG121127	Capitella_teleta|CapteG100613	Capitella_teleta|CapteG105726	Capitella_teleta|CapteG123667	Capitella_teleta|CapteG130839	Capitella_teleta|CapteG77801	Helobdella_robusta|HelroG74262
Cluster89	Capitella_teleta|CapteG97689	Capitella_teleta|CapteG113107	Capitella_teleta|CapteG126630	Capitella_teleta|CapteG126757	Capitella_teleta|CapteG129713	Capitella_teleta|CapteG163206	Capitella_teleta|CapteG187691	Capitella_teleta|CapteG191711	Capitella_teleta|CapteG193270	Capitella_teleta|CapteG204165	Capitella_teleta|CapteG206228	Capitella_teleta|CapteG206608	Capitella_teleta|CapteG211605	Capitella_teleta|CapteG226724	Capitella_teleta|CapteG228564	Capitella_teleta|CapteG208812	Capitella_teleta|CapteG216921	Capitella_teleta|CapteG189171	Capitella_teleta|CapteG199592	Capitella_teleta|CapteG209106	Capitella_teleta|CapteG209229	Capitella_teleta|CapteG209231	Capitella_teleta|CapteG192548	Capitella_teleta|CapteG198539	Capitella_teleta|CapteG198642	Capitella_teleta|CapteG186393	Capitella_teleta|CapteG203635	Capitella_teleta|CapteG201068	Capitella_teleta|CapteG188377	Capitella_teleta|CapteG197247	Capitella_teleta|CapteG210621	Capitella_teleta|CapteG215494	Capitella_teleta|CapteG195370	Helobdella_robusta|HelroG171759
Cluster90	Capitella_teleta|CapteG197553	Capitella_teleta|CapteG188471	Capitella_teleta|CapteG190729	Capitella_teleta|CapteG197201	Capitella_teleta|CapteG197213	Capitella_teleta|CapteG197435	Capitella_teleta|CapteG215847	Capitella_teleta|CapteG218544	Capitella_teleta|CapteG218653	Capitella_teleta|CapteG224403	Capitella_teleta|CapteG205219	Capitella_teleta|CapteG200637	Capitella_teleta|CapteG203460	Capitella_teleta|CapteG206541	Capitella_teleta|CapteG211121	Capitella_teleta|CapteG212554	Capitella_teleta|CapteG214299	Capitella_teleta|CapteG215903	Capitella_teleta|CapteG217515	Capitella_teleta|CapteG189400	Capitella_teleta|CapteG209218	Capitella_teleta|CapteG193121	Capitella_teleta|CapteG185073	Capitella_teleta|CapteG195474	Capitella_teleta|CapteG204418	Capitella_teleta|CapteG208086	Capitella_teleta|CapteG212388	Capitella_teleta|CapteG222462	Capitella_teleta|CapteG146756	Capitella_teleta|CapteG194082	Capitella_teleta|CapteG199111	Capitella_teleta|CapteG203074	Capitella_teleta|CapteG201380	Capitella_teleta|CapteG203634
Cluster91	Capitella_teleta|CapteG204101	Capitella_teleta|CapteG125666	Capitella_teleta|CapteG184987	Capitella_teleta|CapteG185639	Capitella_teleta|CapteG186367	Capitella_teleta|CapteG193237	Capitella_teleta|CapteG193239	Capitella_teleta|CapteG197713	Capitella_teleta|CapteG198493	Capitella_teleta|CapteG199391	Capitella_teleta|CapteG200093	Capitella_teleta|CapteG202759	Capitella_teleta|CapteG207080	Capitella_teleta|CapteG209006	Capitella_teleta|CapteG209008	Capitella_teleta|CapteG211939	Capitella_teleta|CapteG212810	Capitella_teleta|CapteG214014	Capitella_teleta|CapteG218495	Capitella_teleta|CapteG225261	Capitella_teleta|CapteG54774	Capitella_teleta|CapteG206596	Capitella_teleta|CapteG209417	Capitella_teleta|CapteG210917	Capitella_teleta|CapteG217105	Capitella_teleta|CapteG191027	Capitella_teleta|CapteG194388	Capitella_teleta|CapteG202960	Capitella_teleta|CapteG68529	Capitella_teleta|CapteG71124	Capitella_teleta|CapteG192741	Capitella_teleta|CapteG213530	Capitella_teleta|CapteG70090	Capitella_teleta|CapteG215050
Cluster92	Whitmania_pigra|EVM0009674	Helobdella_robusta|HelroG102182	Capitella_teleta|CapteG141850	Capitella_teleta|CapteG100001	Capitella_teleta|CapteG104679	Capitella_teleta|CapteG114418	Capitella_teleta|CapteG121241	Capitella_teleta|CapteG121244	Capitella_teleta|CapteG121260	Capitella_teleta|CapteG123759	Capitella_teleta|CapteG139038	Capitella_teleta|CapteG143120	Capitella_teleta|CapteG149323	Capitella_teleta|CapteG184712	Capitella_teleta|CapteG185895	Capitella_teleta|CapteG199515	Capitella_teleta|CapteG209906	Capitella_teleta|CapteG63222	Capitella_teleta|CapteG63656	Capitella_teleta|CapteG73286	Capitella_teleta|CapteG73508	Capitella_teleta|CapteG73926	Capitella_teleta|CapteG89034	Capitella_teleta|CapteG99614	Capitella_teleta|CapteG138180	Capitella_teleta|CapteG109553	Capitella_teleta|CapteG136624	Capitella_teleta|CapteG137782	Capitella_teleta|CapteG37977	Capitella_teleta|CapteG134944	Capitella_teleta|CapteG34811	Capitella_teleta|CapteG97015	Capitella_teleta|CapteG96227
Cluster93	Capitella_teleta|CapteG91831	Capitella_teleta|CapteG117355	Capitella_teleta|CapteG185486	Capitella_teleta|CapteG189588	Capitella_teleta|CapteG202773	Capitella_teleta|CapteG204976	Capitella_teleta|CapteG207328	Capitella_teleta|CapteG216536	Capitella_teleta|CapteG219223	Capitella_teleta|CapteG58044	Capitella_teleta|CapteG70794	Capitella_teleta|CapteG70795	Capitella_teleta|CapteG71272	Capitella_teleta|CapteG85408	Capitella_teleta|CapteG98250	Capitella_teleta|CapteG98396	Capitella_teleta|CapteG188571	Capitella_teleta|CapteG221698	Capitella_teleta|CapteG213556	Capitella_teleta|CapteG188179	Capitella_teleta|CapteG189895	Capitella_teleta|CapteG204960	Capitella_teleta|CapteG213552	Capitella_teleta|CapteG216535	Capitella_teleta|CapteG222580	Capitella_teleta|CapteG138591	Capitella_teleta|CapteG117520	Capitella_teleta|CapteG189591	Capitella_teleta|CapteG190752	Capitella_teleta|CapteG216348	Capitella_teleta|CapteG107202	Capitella_teleta|CapteG107912	Capitella_teleta|CapteG185470
Cluster94	Capitella_teleta|CapteG203761	Capitella_teleta|CapteG123052	Capitella_teleta|CapteG187437	Capitella_teleta|CapteG188211	Capitella_teleta|CapteG192391	Capitella_teleta|CapteG196705	Capitella_teleta|CapteG207558	Capitella_teleta|CapteG209296	Capitella_teleta|CapteG216050	Capitella_teleta|CapteG220420	Capitella_teleta|CapteG48159	Capitella_teleta|CapteG48192	Capitella_teleta|CapteG49897	Capitella_teleta|CapteG50440	Capitella_teleta|CapteG79698	Capitella_teleta|CapteG79706	Capitella_teleta|CapteG120489	Capitella_teleta|CapteG211401	Capitella_teleta|CapteG48118	Capitella_teleta|CapteG105883	Capitella_teleta|CapteG195559	Capitella_teleta|CapteG200993	Capitella_teleta|CapteG205475	Capitella_teleta|CapteG226721	Capitella_teleta|CapteG47037	Capitella_teleta|CapteG48185	Capitella_teleta|CapteG49342	Capitella_teleta|CapteG50895	Capitella_teleta|CapteG214739	Capitella_teleta|CapteG46630	Capitella_teleta|CapteG204513	Capitella_teleta|CapteG216601	Capitella_teleta|CapteG101354
Cluster95	Capitella_teleta|CapteG189210	Capitella_teleta|CapteG194055	Capitella_teleta|CapteG195630	Capitella_teleta|CapteG196657	Capitella_teleta|CapteG200406	Capitella_teleta|CapteG201075	Capitella_teleta|CapteG201764	Capitella_teleta|CapteG201809	Capitella_teleta|CapteG207645	Capitella_teleta|CapteG210120	Capitella_teleta|CapteG214255	Capitella_teleta|CapteG214796	Capitella_teleta|CapteG217439	Capitella_teleta|CapteG220778	Capitella_teleta|CapteG211192	Capitella_teleta|CapteG189750	Capitella_teleta|CapteG197267	Capitella_teleta|CapteG186299	Capitella_teleta|CapteG192057	Capitella_teleta|CapteG202546	Capitella_teleta|CapteG203083	Capitella_teleta|CapteG204222	Capitella_teleta|CapteG205763	Capitella_teleta|CapteG207587	Capitella_teleta|CapteG212796	Capitella_teleta|CapteG213069	Capitella_teleta|CapteG213329	Capitella_teleta|CapteG215338	Capitella_teleta|CapteG211404	Capitella_teleta|CapteG192972	Capitella_teleta|CapteG209583	Capitella_teleta|CapteG214254	Capitella_teleta|CapteG214571
Cluster96	Capitella_teleta|CapteG185400	Capitella_teleta|CapteG197728	Capitella_teleta|CapteG185396	Capitella_teleta|CapteG185397	Capitella_teleta|CapteG185401	Capitella_teleta|CapteG188639	Capitella_teleta|CapteG193781	Capitella_teleta|CapteG193782	Capitella_teleta|CapteG197712	Capitella_teleta|CapteG197715	Capitella_teleta|CapteG197717	Capitella_teleta|CapteG197718	Capitella_teleta|CapteG197721	Capitella_teleta|CapteG197731	Capitella_teleta|CapteG198764	Capitella_teleta|CapteG198765	Capitella_teleta|CapteG199999	Capitella_teleta|CapteG200508	Capitella_teleta|CapteG210923	Capitella_teleta|CapteG214956	Capitella_teleta|CapteG216137	Capitella_teleta|CapteG227228	Capitella_teleta|CapteG185395	Capitella_teleta|CapteG185399	Capitella_teleta|CapteG195424	Capitella_teleta|CapteG197719	Capitella_teleta|CapteG216135	Capitella_teleta|CapteG197710	Capitella_teleta|CapteG213100	Capitella_teleta|CapteG215642	Capitella_teleta|CapteG216477	Capitella_teleta|CapteG218530	Capitella_teleta|CapteG201827
Cluster97	Helobdella_robusta|HelroG183435	Helobdella_robusta|HelroG158508	Helobdella_robusta|HelroG164144	Helobdella_robusta|HelroG164983	Helobdella_robusta|HelroG165017	Helobdella_robusta|HelroG165456	Helobdella_robusta|HelroG165609	Helobdella_robusta|HelroG166828	Helobdella_robusta|HelroG166829	Helobdella_robusta|HelroG172415	Helobdella_robusta|HelroG172770	Helobdella_robusta|HelroG172853	Helobdella_robusta|HelroG173422	Helobdella_robusta|HelroG174242	Helobdella_robusta|HelroG174243	Helobdella_robusta|HelroG174264	Helobdella_robusta|HelroG176153	Helobdella_robusta|HelroG176178	Helobdella_robusta|HelroG177083	Helobdella_robusta|HelroG179116	Helobdella_robusta|HelroG179131	Helobdella_robusta|HelroG179132	Helobdella_robusta|HelroG180342	Helobdella_robusta|HelroG180362	Helobdella_robusta|HelroG181251	Helobdella_robusta|HelroG182092	Helobdella_robusta|HelroG183676	Helobdella_robusta|HelroG183698	Helobdella_robusta|HelroG183751	Helobdella_robusta|HelroG184303	Helobdella_robusta|HelroG176177	Helobdella_robusta|HelroG184417	Helobdella_robusta|HelroG179512
Cluster98	Capitella_teleta|CapteG50547	Whitmania_pigra|EVM0015984	Helobdella_robusta|HelroG163616	Capitella_teleta|CapteG81010	Capitella_teleta|CapteG115235	Capitella_teleta|CapteG122065	Capitella_teleta|CapteG127665	Capitella_teleta|CapteG127735	Capitella_teleta|CapteG129762	Capitella_teleta|CapteG140283	Capitella_teleta|CapteG145791	Capitella_teleta|CapteG189993	Capitella_teleta|CapteG207541	Capitella_teleta|CapteG27770	Capitella_teleta|CapteG39673	Capitella_teleta|CapteG68163	Capitella_teleta|CapteG68164	Capitella_teleta|CapteG78693	Capitella_teleta|CapteG86724	Capitella_teleta|CapteG93152	Capitella_teleta|CapteG141255	Capitella_teleta|CapteG39678	Capitella_teleta|CapteG39731	Capitella_teleta|CapteG77876	Capitella_teleta|CapteG27766	Capitella_teleta|CapteG206885	Capitella_teleta|CapteG202127	Capitella_teleta|CapteG203987	Capitella_teleta|CapteG185439	Capitella_teleta|CapteG206956	Capitella_teleta|CapteG191305	Helobdella_robusta|HelroG84533
Cluster99	Whitmania_pigra|EVM0006645	Helobdella_robusta|HelroG194536	Capitella_teleta|CapteG191509	Capitella_teleta|CapteG97228	Capitella_teleta|CapteG108227	Capitella_teleta|CapteG138453	Capitella_teleta|CapteG138456	Capitella_teleta|CapteG41268	Capitella_teleta|CapteG41278	Capitella_teleta|CapteG41349	Capitella_teleta|CapteG64033	Capitella_teleta|CapteG69229	Capitella_teleta|CapteG99067	Capitella_teleta|CapteG70675	Capitella_teleta|CapteG102589	Capitella_teleta|CapteG110310	Capitella_teleta|CapteG40123	Capitella_teleta|CapteG40823	Capitella_teleta|CapteG41551	Capitella_teleta|CapteG56364	Capitella_teleta|CapteG68586	Capitella_teleta|CapteG69305	Capitella_teleta|CapteG69328	Capitella_teleta|CapteG69740	Capitella_teleta|CapteG223382	Capitella_teleta|CapteG40798	Capitella_teleta|CapteG199827	Capitella_teleta|CapteG201669	Capitella_teleta|CapteG49554	Capitella_teleta|CapteG70725	Capitella_teleta|CapteG113685
Cluster100	Capitella_teleta|CapteG59639	Capitella_teleta|CapteG126955	Capitella_teleta|CapteG130039	Capitella_teleta|CapteG145783	Capitella_teleta|CapteG223208	Capitella_teleta|CapteG224866	Capitella_teleta|CapteG229401	Capitella_teleta|CapteG32170	Capitella_teleta|CapteG46304	Capitella_teleta|CapteG49261	Capitella_teleta|CapteG49356	Capitella_teleta|CapteG50131	Capitella_teleta|CapteG50153	Capitella_teleta|CapteG50526	Capitella_teleta|CapteG50942	Capitella_teleta|CapteG51065	Capitella_teleta|CapteG58220	Capitella_teleta|CapteG130025	Capitella_teleta|CapteG103676	Capitella_teleta|CapteG49977	Capitella_teleta|CapteG59638	Capitella_teleta|CapteG32699	Capitella_teleta|CapteG105341	Capitella_teleta|CapteG107008	Capitella_teleta|CapteG115600	Capitella_teleta|CapteG134761	Capitella_teleta|CapteG49103	Capitella_teleta|CapteG126970	Capitella_teleta|CapteG106613	Capitella_teleta|CapteG122352	Capitella_teleta|CapteG119907
Cluster101	Whitmania_pigra|EVM0011610	Helobdella_robusta|HelroG193178	Capitella_teleta|CapteG222534	Helobdella_robusta|HelroG177750	Helobdella_robusta|HelroG177760	Helobdella_robusta|HelroG177703	Helobdella_robusta|HelroG177704	Helobdella_robusta|HelroG177722	Helobdella_robusta|HelroG177731	Helobdella_robusta|HelroG177732	Helobdella_robusta|HelroG177733	Helobdella_robusta|HelroG177738	Helobdella_robusta|HelroG177747	Helobdella_robusta|HelroG177764	Helobdella_robusta|HelroG177767	Helobdella_robusta|HelroG177783	Helobdella_robusta|HelroG177748	Helobdella_robusta|HelroG177765	Helobdella_robusta|HelroG177749	Helobdella_robusta|HelroG177759	Helobdella_robusta|HelroG177763	Helobdella_robusta|HelroG177770	Helobdella_robusta|HelroG177771	Helobdella_robusta|HelroG193182	Helobdella_robusta|HelroG177739	Helobdella_robusta|HelroG177780	Helobdella_robusta|HelroG178544	Helobdella_robusta|HelroG180148	Helobdella_robusta|HelroG177810	Helobdella_robusta|HelroG177768
Cluster102	Whitmania_pigra|EVM0000895	Helobdella_robusta|HelroG62313	Capitella_teleta|CapteG219679	Capitella_teleta|CapteG135408	Capitella_teleta|CapteG211688	Capitella_teleta|CapteG186441	Capitella_teleta|CapteG187908	Capitella_teleta|CapteG188584	Capitella_teleta|CapteG190689	Capitella_teleta|CapteG193303	Capitella_teleta|CapteG193473	Capitella_teleta|CapteG195486	Capitella_teleta|CapteG199508	Capitella_teleta|CapteG200123	Capitella_teleta|CapteG200432	Capitella_teleta|CapteG202674	Capitella_teleta|CapteG202719	Capitella_teleta|CapteG203512	Capitella_teleta|CapteG203759	Capitella_teleta|CapteG205519	Capitella_teleta|CapteG208435	Capitella_teleta|CapteG208592	Capitella_teleta|CapteG209934	Capitella_teleta|CapteG216154	Capitella_teleta|CapteG217242	Capitella_teleta|CapteG193815	Capitella_teleta|CapteG214269	Capitella_teleta|CapteG198059	Capitella_teleta|CapteG199697	Capitella_teleta|CapteG201200
Cluster103	Capitella_teleta|CapteG189766	Capitella_teleta|CapteG203858	Capitella_teleta|CapteG185943	Capitella_teleta|CapteG192269	Capitella_teleta|CapteG194687	Capitella_teleta|CapteG208008	Capitella_teleta|CapteG187140	Capitella_teleta|CapteG184975	Capitella_teleta|CapteG186086	Capitella_teleta|CapteG187039	Capitella_teleta|CapteG187711	Capitella_teleta|CapteG194787	Capitella_teleta|CapteG194790	Capitella_teleta|CapteG194899	Capitella_teleta|CapteG197583	Capitella_teleta|CapteG197593	Capitella_teleta|CapteG197711	Capitella_teleta|CapteG198660	Capitella_teleta|CapteG202485	Capitella_teleta|CapteG203700	Capitella_teleta|CapteG205807	Capitella_teleta|CapteG210215	Capitella_teleta|CapteG210745	Capitella_teleta|CapteG212135	Capitella_teleta|CapteG213742	Capitella_teleta|CapteG214199	Capitella_teleta|CapteG204975	Capitella_teleta|CapteG193946	Capitella_teleta|CapteG188326	Capitella_teleta|CapteG198433
Cluster104	Capitella_teleta|CapteG196271	Capitella_teleta|CapteG18354	Capitella_teleta|CapteG187685	Capitella_teleta|CapteG189387	Capitella_teleta|CapteG195706	Capitella_teleta|CapteG197097	Capitella_teleta|CapteG198414	Capitella_teleta|CapteG19949	Capitella_teleta|CapteG201296	Capitella_teleta|CapteG201297	Capitella_teleta|CapteG202092	Capitella_teleta|CapteG206263	Capitella_teleta|CapteG206345	Capitella_teleta|CapteG209357	Capitella_teleta|CapteG210737	Capitella_teleta|CapteG211893	Capitella_teleta|CapteG217485	Capitella_teleta|CapteG218409	Capitella_teleta|CapteG221613	Capitella_teleta|CapteG222882	Capitella_teleta|CapteG223786	Capitella_teleta|CapteG224578	Capitella_teleta|CapteG225134	Capitella_teleta|CapteG226069	Capitella_teleta|CapteG226344	Capitella_teleta|CapteG229290	Capitella_teleta|CapteG3904	Capitella_teleta|CapteG221239	Capitella_teleta|CapteG209358	Capitella_teleta|CapteG220038
Cluster105	Capitella_teleta|CapteG206693	Capitella_teleta|CapteG219109	Capitella_teleta|CapteG186230	Capitella_teleta|CapteG186231	Capitella_teleta|CapteG186969	Capitella_teleta|CapteG192368	Capitella_teleta|CapteG192406	Capitella_teleta|CapteG192781	Capitella_teleta|CapteG194084	Capitella_teleta|CapteG195372	Capitella_teleta|CapteG199149	Capitella_teleta|CapteG212461	Capitella_teleta|CapteG185509	Capitella_teleta|CapteG198517	Capitella_teleta|CapteG185140	Capitella_teleta|CapteG192852	Capitella_teleta|CapteG205663	Capitella_teleta|CapteG205973	Capitella_teleta|CapteG207620	Capitella_teleta|CapteG216730	Capitella_teleta|CapteG211871	Capitella_teleta|CapteG189938	Capitella_teleta|CapteG197414	Capitella_teleta|CapteG213942	Capitella_teleta|CapteG193814	Capitella_teleta|CapteG213402	Capitella_teleta|CapteG213791	Capitella_teleta|CapteG205225	Capitella_teleta|CapteG218208	Capitella_teleta|CapteG210956
Cluster106	Whitmania_pigra|EVM0011797	Whitmania_pigra|EVM0000050	Whitmania_pigra|EVM0000089	Whitmania_pigra|EVM0008410	Whitmania_pigra|EVM0009585	Whitmania_pigra|EVM0014563	Whitmania_pigra|EVM0015750	Whitmania_pigra|EVM0016807	Whitmania_pigra|EVM0017227	Whitmania_pigra|EVM0004162	Whitmania_pigra|EVM0004900	Whitmania_pigra|EVM0008522	Whitmania_pigra|EVM0009336	Whitmania_pigra|EVM0013019	Whitmania_pigra|EVM0014898	Whitmania_pigra|EVM0019028	Whitmania_pigra|EVM0005158	Whitmania_pigra|EVM0018683	Whitmania_pigra|EVM0018884	Whitmania_pigra|EVM0009804	Whitmania_pigra|EVM0018014	Whitmania_pigra|EVM0003456	Whitmania_pigra|EVM0005944	Whitmania_pigra|EVM0009815	Whitmania_pigra|EVM0005138	Whitmania_pigra|EVM0015174	Whitmania_pigra|EVM0004919	Whitmania_pigra|EVM0006066	Helobdella_robusta|HelroG159400
Cluster107	Whitmania_pigra|EVM0017531	Helobdella_robusta|HelroG174268	Whitmania_pigra|EVM0006264	Helobdella_robusta|HelroG178721	Helobdella_robusta|HelroG143239	Helobdella_robusta|HelroG145689	Helobdella_robusta|HelroG165386	Helobdella_robusta|HelroG178716	Helobdella_robusta|HelroG184381	Helobdella_robusta|HelroG189269	Helobdella_robusta|HelroG158625	Helobdella_robusta|HelroG147243	Helobdella_robusta|HelroG165415	Helobdella_robusta|HelroG145149	Helobdella_robusta|HelroG173197	Helobdella_robusta|HelroG145646	Helobdella_robusta|HelroG158933	Helobdella_robusta|HelroG162396	Helobdella_robusta|HelroG166780	Helobdella_robusta|HelroG169116	Helobdella_robusta|HelroG177802	Helobdella_robusta|HelroG182466	Helobdella_robusta|HelroG145703	Helobdella_robusta|HelroG165370	Helobdella_robusta|HelroG83198	Helobdella_robusta|HelroG160116	Helobdella_robusta|HelroG85927	Helobdella_robusta|HelroG86321	Helobdella_robusta|HelroG175851
Cluster108	Capitella_teleta|CapteG187432	Capitella_teleta|CapteG193048	Capitella_teleta|CapteG195553	Capitella_teleta|CapteG206209	Capitella_teleta|CapteG211525	Capitella_teleta|CapteG202912	Capitella_teleta|CapteG209370	Capitella_teleta|CapteG185166	Capitella_teleta|CapteG211650	Capitella_teleta|CapteG185843	Capitella_teleta|CapteG187360	Capitella_teleta|CapteG188694	Capitella_teleta|CapteG199696	Capitella_teleta|CapteG202409	Capitella_teleta|CapteG202833	Capitella_teleta|CapteG207117	Capitella_teleta|CapteG210322	Capitella_teleta|CapteG213060	Capitella_teleta|CapteG213475	Capitella_teleta|CapteG213846	Capitella_teleta|CapteG217936	Capitella_teleta|CapteG213981	Capitella_teleta|CapteG187112	Capitella_teleta|CapteG187283	Capitella_teleta|CapteG190348	Capitella_teleta|CapteG81722	Helobdella_robusta|HelroG171770	Capitella_teleta|CapteG220408	Capitella_teleta|CapteG188583
Cluster109	Capitella_teleta|CapteG218534	Capitella_teleta|CapteG186122	Capitella_teleta|CapteG191161	Capitella_teleta|CapteG215137	Capitella_teleta|CapteG203298	Capitella_teleta|CapteG185783	Capitella_teleta|CapteG186121	Capitella_teleta|CapteG189718	Capitella_teleta|CapteG190819	Capitella_teleta|CapteG191349	Capitella_teleta|CapteG194924	Capitella_teleta|CapteG199351	Capitella_teleta|CapteG199970	Capitella_teleta|CapteG202404	Capitella_teleta|CapteG203299	Capitella_teleta|CapteG203609	Capitella_teleta|CapteG206106	Capitella_teleta|CapteG206861	Capitella_teleta|CapteG206863	Capitella_teleta|CapteG206864	Capitella_teleta|CapteG210027	Capitella_teleta|CapteG212178	Capitella_teleta|CapteG213185	Capitella_teleta|CapteG216124	Capitella_teleta|CapteG216750	Capitella_teleta|CapteG224973	Capitella_teleta|CapteG26953	Capitella_teleta|CapteG35459	Capitella_teleta|CapteG226290
Cluster110	Capitella_teleta|CapteG101416	Capitella_teleta|CapteG109621	Capitella_teleta|CapteG112524	Capitella_teleta|CapteG114296	Capitella_teleta|CapteG115117	Capitella_teleta|CapteG122040	Capitella_teleta|CapteG132648	Capitella_teleta|CapteG136184	Capitella_teleta|CapteG136222	Capitella_teleta|CapteG141019	Capitella_teleta|CapteG143660	Capitella_teleta|CapteG143699	Capitella_teleta|CapteG144288	Capitella_teleta|CapteG144893	Capitella_teleta|CapteG145629	Capitella_teleta|CapteG27970	Capitella_teleta|CapteG28007	Capitella_teleta|CapteG45117	Capitella_teleta|CapteG47392	Capitella_teleta|CapteG64571	Capitella_teleta|CapteG68417	Capitella_teleta|CapteG97020	Capitella_teleta|CapteG137176	Capitella_teleta|CapteG115375	Capitella_teleta|CapteG91040	Capitella_teleta|CapteG202884	Capitella_teleta|CapteG31029	Capitella_teleta|CapteG89259	Capitella_teleta|CapteG92297
Cluster111	Capitella_teleta|CapteG192778	Capitella_teleta|CapteG186136	Capitella_teleta|CapteG186546	Capitella_teleta|CapteG186888	Capitella_teleta|CapteG187705	Capitella_teleta|CapteG189215	Capitella_teleta|CapteG191265	Capitella_teleta|CapteG191410	Capitella_teleta|CapteG191428	Capitella_teleta|CapteG196238	Capitella_teleta|CapteG199188	Capitella_teleta|CapteG199203	Capitella_teleta|CapteG200188	Capitella_teleta|CapteG200953	Capitella_teleta|CapteG202646	Capitella_teleta|CapteG202765	Capitella_teleta|CapteG203557	Capitella_teleta|CapteG204603	Capitella_teleta|CapteG205224	Capitella_teleta|CapteG206698	Capitella_teleta|CapteG209656	Capitella_teleta|CapteG210030	Capitella_teleta|CapteG211055	Capitella_teleta|CapteG211926	Capitella_teleta|CapteG213123	Capitella_teleta|CapteG214412	Capitella_teleta|CapteG218291	Capitella_teleta|CapteG228748	Capitella_teleta|CapteG154453
Cluster112	Capitella_teleta|CapteG213738	Capitella_teleta|CapteG187416	Capitella_teleta|CapteG188232	Capitella_teleta|CapteG197638	Capitella_teleta|CapteG199201	Capitella_teleta|CapteG207418	Capitella_teleta|CapteG211609	Capitella_teleta|CapteG212799	Capitella_teleta|CapteG208286	Capitella_teleta|CapteG187417	Capitella_teleta|CapteG188231	Capitella_teleta|CapteG195846	Capitella_teleta|CapteG197636	Capitella_teleta|CapteG199980	Capitella_teleta|CapteG201394	Capitella_teleta|CapteG203852	Capitella_teleta|CapteG208516	Capitella_teleta|CapteG217754	Capitella_teleta|CapteG197407	Capitella_teleta|CapteG187431	Capitella_teleta|CapteG214548	Capitella_teleta|CapteG192786	Capitella_teleta|CapteG186991	Capitella_teleta|CapteG190910	Capitella_teleta|CapteG208285	Capitella_teleta|CapteG210549	Capitella_teleta|CapteG212934	Capitella_teleta|CapteG216391	Capitella_teleta|CapteG194606
Cluster113	Whitmania_pigra|EVM0009700	Whitmania_pigra|EVM0001408	Whitmania_pigra|EVM0003628	Whitmania_pigra|EVM0005412	Whitmania_pigra|EVM0007796	Whitmania_pigra|EVM0009946	Whitmania_pigra|EVM0012240	Whitmania_pigra|EVM0013212	Whitmania_pigra|EVM0016050	Whitmania_pigra|EVM0016664	Whitmania_pigra|EVM0016892	Whitmania_pigra|EVM0017537	Whitmania_pigra|EVM0006525	Helobdella_robusta|HelroG132066	Capitella_teleta|CapteG153347	Capitella_teleta|CapteG6202	Capitella_teleta|CapteG164179	Capitella_teleta|CapteG130539	Capitella_teleta|CapteG127844	Capitella_teleta|CapteG122144	Capitella_teleta|CapteG120179	Capitella_teleta|CapteG120172	Capitella_teleta|CapteG147788	Capitella_teleta|CapteG142591	Capitella_teleta|CapteG58204	Capitella_teleta|CapteG208884	Capitella_teleta|CapteG60142	Helobdella_robusta|HelroG72098
Cluster114	Whitmania_pigra|EVM0013395	Helobdella_robusta|HelroG165623	Helobdella_robusta|HelroG153685	Helobdella_robusta|HelroG127706	Helobdella_robusta|HelroG127698	Helobdella_robusta|HelroG127983	Helobdella_robusta|HelroG128305	Helobdella_robusta|HelroG148126	Helobdella_robusta|HelroG148587	Helobdella_robusta|HelroG148606	Helobdella_robusta|HelroG148611	Helobdella_robusta|HelroG153650	Helobdella_robusta|HelroG86432	Helobdella_robusta|HelroG91177	Helobdella_robusta|HelroG91189	Helobdella_robusta|HelroG92220	Helobdella_robusta|HelroG92666	Helobdella_robusta|HelroG127695	Helobdella_robusta|HelroG141667	Helobdella_robusta|HelroG147207	Helobdella_robusta|HelroG148585	Helobdella_robusta|HelroG148593	Helobdella_robusta|HelroG91790	Helobdella_robusta|HelroG92635	Helobdella_robusta|HelroG92823	Helobdella_robusta|HelroG92822	Helobdella_robusta|HelroG179196	Helobdella_robusta|HelroG153647
Cluster115	Whitmania_pigra|EVM0008081	Helobdella_robusta|HelroG191626	Whitmania_pigra|EVM0013479	Helobdella_robusta|HelroG65571	Capitella_teleta|CapteG144547	Whitmania_pigra|EVM0007267	Helobdella_robusta|HelroG139423	Whitmania_pigra|EVM0010003	Helobdella_robusta|HelroG94350	Capitella_teleta|CapteG32685	Capitella_teleta|CapteG144602	Capitella_teleta|CapteG195133	Capitella_teleta|CapteG62731	Capitella_teleta|CapteG222417	Capitella_teleta|CapteG219637	Capitella_teleta|CapteG222588	Capitella_teleta|CapteG225723	Capitella_teleta|CapteG218800	Capitella_teleta|CapteG176056	Capitella_teleta|CapteG225721	Capitella_teleta|CapteG228969	Capitella_teleta|CapteG156034	Capitella_teleta|CapteG182259	Capitella_teleta|CapteG227926	Capitella_teleta|CapteG96860	Capitella_teleta|CapteG226075	Capitella_teleta|CapteG218758	Capitella_teleta|CapteG92665
Cluster116	Capitella_teleta|CapteG54676	Capitella_teleta|CapteG102428	Capitella_teleta|CapteG107084	Capitella_teleta|CapteG107091	Capitella_teleta|CapteG148807	Capitella_teleta|CapteG156122	Capitella_teleta|CapteG179660	Capitella_teleta|CapteG180458	Capitella_teleta|CapteG194144	Capitella_teleta|CapteG194455	Capitella_teleta|CapteG216462	Capitella_teleta|CapteG217971	Capitella_teleta|CapteG219919	Capitella_teleta|CapteG220651	Capitella_teleta|CapteG222166	Capitella_teleta|CapteG223586	Capitella_teleta|CapteG226893	Capitella_teleta|CapteG228148	Capitella_teleta|CapteG228149	Capitella_teleta|CapteG54703	Capitella_teleta|CapteG55025	Capitella_teleta|CapteG92318	Capitella_teleta|CapteG102180	Capitella_teleta|CapteG223079	Capitella_teleta|CapteG53453	Capitella_teleta|CapteG142887	Capitella_teleta|CapteG191328	Capitella_teleta|CapteG217974
Cluster117	Whitmania_pigra|EVM0005260	Whitmania_pigra|EVM0001837	Whitmania_pigra|EVM0004206	Whitmania_pigra|EVM0005900	Whitmania_pigra|EVM0007174	Whitmania_pigra|EVM0008181	Whitmania_pigra|EVM0009945	Whitmania_pigra|EVM0012801	Helobdella_robusta|HelroG175354	Whitmania_pigra|EVM0012201	Helobdella_robusta|HelroG192444	Helobdella_robusta|HelroG180031	Helobdella_robusta|HelroG179248	Helobdella_robusta|HelroG175375	Helobdella_robusta|HelroG175374	Helobdella_robusta|HelroG175359	Helobdella_robusta|HelroG175332	Helobdella_robusta|HelroG175226	Helobdella_robusta|HelroG172941	Helobdella_robusta|HelroG175331	Helobdella_robusta|HelroG175357	Helobdella_robusta|HelroG175376	Helobdella_robusta|HelroG175371	Helobdella_robusta|HelroG175338	Helobdella_robusta|HelroG175358	Helobdella_robusta|HelroG180007	Helobdella_robusta|HelroG184506
Cluster118	Whitmania_pigra|EVM0016561	Helobdella_robusta|HelroG176953	Helobdella_robusta|HelroG190692	Helobdella_robusta|HelroG191378	Helobdella_robusta|HelroG177251	Helobdella_robusta|HelroG158877	Helobdella_robusta|HelroG170366	Helobdella_robusta|HelroG175210	Helobdella_robusta|HelroG161075	Helobdella_robusta|HelroG165874	Helobdella_robusta|HelroG166148	Helobdella_robusta|HelroG166727	Helobdella_robusta|HelroG168165	Helobdella_robusta|HelroG170549	Helobdella_robusta|HelroG170817	Helobdella_robusta|HelroG173692	Helobdella_robusta|HelroG174076	Helobdella_robusta|HelroG174508	Helobdella_robusta|HelroG177340	Helobdella_robusta|HelroG180423	Helobdella_robusta|HelroG181118	Helobdella_robusta|HelroG182255	Helobdella_robusta|HelroG167917	Helobdella_robusta|HelroG174467	Helobdella_robusta|HelroG179115	Helobdella_robusta|HelroG170404	Helobdella_robusta|HelroG161033
Cluster119	Capitella_teleta|CapteG208948	Capitella_teleta|CapteG216641	Capitella_teleta|CapteG186075	Capitella_teleta|CapteG187267	Capitella_teleta|CapteG191881	Capitella_teleta|CapteG193700	Capitella_teleta|CapteG195771	Capitella_teleta|CapteG198255	Capitella_teleta|CapteG198479	Capitella_teleta|CapteG200305	Capitella_teleta|CapteG201648	Capitella_teleta|CapteG201664	Capitella_teleta|CapteG203322	Capitella_teleta|CapteG203818	Capitella_teleta|CapteG205019	Capitella_teleta|CapteG206233	Capitella_teleta|CapteG206851	Capitella_teleta|CapteG208805	Capitella_teleta|CapteG208898	Capitella_teleta|CapteG209282	Capitella_teleta|CapteG212436	Capitella_teleta|CapteG212486	Capitella_teleta|CapteG213737	Capitella_teleta|CapteG214498	Capitella_teleta|CapteG214984	Capitella_teleta|CapteG218216	Capitella_teleta|CapteG212121
Cluster120	Capitella_teleta|CapteG227207	Capitella_teleta|CapteG107392	Capitella_teleta|CapteG107400	Capitella_teleta|CapteG110408	Capitella_teleta|CapteG117036	Capitella_teleta|CapteG126424	Capitella_teleta|CapteG147720	Capitella_teleta|CapteG171192	Capitella_teleta|CapteG178364	Capitella_teleta|CapteG195550	Capitella_teleta|CapteG196722	Capitella_teleta|CapteG201498	Capitella_teleta|CapteG201499	Capitella_teleta|CapteG211186	Capitella_teleta|CapteG220652	Capitella_teleta|CapteG139224	Capitella_teleta|CapteG185220	Capitella_teleta|CapteG196632	Capitella_teleta|CapteG216114	Capitella_teleta|CapteG91192	Capitella_teleta|CapteG97319	Capitella_teleta|CapteG112190	Capitella_teleta|CapteG112331	Capitella_teleta|CapteG95088	Capitella_teleta|CapteG122487	Capitella_teleta|CapteG204194	Capitella_teleta|CapteG187099
Cluster121	Helobdella_robusta|HelroG68869	Helobdella_robusta|HelroG68916	Helobdella_robusta|HelroG77267	Helobdella_robusta|HelroG86823	Helobdella_robusta|HelroG90685	Helobdella_robusta|HelroG153267	Helobdella_robusta|HelroG153284	Helobdella_robusta|HelroG153303	Helobdella_robusta|HelroG153317	Helobdella_robusta|HelroG153320	Helobdella_robusta|HelroG153326	Helobdella_robusta|HelroG153328	Helobdella_robusta|HelroG169161	Helobdella_robusta|HelroG66203	Helobdella_robusta|HelroG71267	Helobdella_robusta|HelroG85345	Helobdella_robusta|HelroG87923	Helobdella_robusta|HelroG91638	Helobdella_robusta|HelroG158421	Helobdella_robusta|HelroG62989	Helobdella_robusta|HelroG153281	Helobdella_robusta|HelroG153307	Helobdella_robusta|HelroG153314	Helobdella_robusta|HelroG153420	Helobdella_robusta|HelroG158580	Helobdella_robusta|HelroG90499	Helobdella_robusta|HelroG164198
Cluster122	Whitmania_pigra|EVM0015442	Whitmania_pigra|EVM0001346	Whitmania_pigra|EVM0002840	Whitmania_pigra|EVM0003557	Whitmania_pigra|EVM0010214	Whitmania_pigra|EVM0014680	Whitmania_pigra|EVM0013402	Whitmania_pigra|EVM0001136	Whitmania_pigra|EVM0004216	Whitmania_pigra|EVM0005931	Whitmania_pigra|EVM0006200	Whitmania_pigra|EVM0006647	Whitmania_pigra|EVM0009722	Whitmania_pigra|EVM0013384	Whitmania_pigra|EVM0017837	Whitmania_pigra|EVM0018666	Whitmania_pigra|EVM0005876	Whitmania_pigra|EVM0001646	Whitmania_pigra|EVM0017975	Whitmania_pigra|EVM0001221	Whitmania_pigra|EVM0004463	Helobdella_robusta|HelroG163112	Helobdella_robusta|HelroG189099	Helobdella_robusta|HelroG189100	Helobdella_robusta|HelroG163113	Helobdella_robusta|HelroG189098
Cluster123	Whitmania_pigra|EVM0012242	Helobdella_robusta|HelroG190514	Capitella_teleta|CapteG225636	Capitella_teleta|CapteG124050	Capitella_teleta|CapteG150358	Capitella_teleta|CapteG175575	Capitella_teleta|CapteG195661	Capitella_teleta|CapteG195662	Capitella_teleta|CapteG211861	Capitella_teleta|CapteG107906	Capitella_teleta|CapteG100918	Capitella_teleta|CapteG141192	Capitella_teleta|CapteG156643	Capitella_teleta|CapteG193481	Capitella_teleta|CapteG195777	Capitella_teleta|CapteG198207	Capitella_teleta|CapteG206554	Capitella_teleta|CapteG222727	Capitella_teleta|CapteG60544	Capitella_teleta|CapteG74042	Capitella_teleta|CapteG83298	Capitella_teleta|CapteG84325	Capitella_teleta|CapteG140582	Capitella_teleta|CapteG219078	Capitella_teleta|CapteG92334	Capitella_teleta|CapteG202701
Cluster124	Whitmania_pigra|EVM0011277	Helobdella_robusta|HelroG92700	Helobdella_robusta|HelroG92640	Helobdella_robusta|HelroG92562	Helobdella_robusta|HelroG79198	Capitella_teleta|CapteG98969	Capitella_teleta|CapteG97620	Capitella_teleta|CapteG96020	Capitella_teleta|CapteG91648	Capitella_teleta|CapteG4232	Capitella_teleta|CapteG185601	Capitella_teleta|CapteG183410	Capitella_teleta|CapteG177743	Capitella_teleta|CapteG146003	Capitella_teleta|CapteG145096	Capitella_teleta|CapteG145086	Capitella_teleta|CapteG143680	Capitella_teleta|CapteG140172	Capitella_teleta|CapteG139827	Capitella_teleta|CapteG128643	Capitella_teleta|CapteG114963	Capitella_teleta|CapteG113088	Capitella_teleta|CapteG106383	Capitella_teleta|CapteG103051	Whitmania_pigra|EVM0001478	Whitmania_pigra|EVM0004503
Cluster125	Whitmania_pigra|EVM0004818	Helobdella_robusta|HelroG164701	Capitella_teleta|CapteG91699	Capitella_teleta|CapteG108341	Capitella_teleta|CapteG194826	Capitella_teleta|CapteG194828	Capitella_teleta|CapteG201771	Capitella_teleta|CapteG208611	Capitella_teleta|CapteG208612	Capitella_teleta|CapteG64368	Capitella_teleta|CapteG106191	Capitella_teleta|CapteG188574	Capitella_teleta|CapteG197188	Capitella_teleta|CapteG197325	Capitella_teleta|CapteG206222	Capitella_teleta|CapteG208609	Capitella_teleta|CapteG208610	Capitella_teleta|CapteG216537	Capitella_teleta|CapteG218647	Capitella_teleta|CapteG211420	Capitella_teleta|CapteG140623	Capitella_teleta|CapteG199469	Capitella_teleta|CapteG70816	Capitella_teleta|CapteG207406	Capitella_teleta|CapteG70727	Capitella_teleta|CapteG106134
Cluster126	Capitella_teleta|CapteG104024	Capitella_teleta|CapteG119353	Capitella_teleta|CapteG192167	Capitella_teleta|CapteG205997	Capitella_teleta|CapteG217828	Capitella_teleta|CapteG64350	Capitella_teleta|CapteG66061	Capitella_teleta|CapteG69040	Capitella_teleta|CapteG74525	Capitella_teleta|CapteG76042	Capitella_teleta|CapteG76099	Capitella_teleta|CapteG77427	Capitella_teleta|CapteG78573	Capitella_teleta|CapteG78644	Capitella_teleta|CapteG78965	Capitella_teleta|CapteG79970	Capitella_teleta|CapteG80757	Capitella_teleta|CapteG86020	Capitella_teleta|CapteG87983	Capitella_teleta|CapteG137943	Capitella_teleta|CapteG48793	Capitella_teleta|CapteG67305	Capitella_teleta|CapteG146707	Capitella_teleta|CapteG202410	Capitella_teleta|CapteG88153	Capitella_teleta|CapteG77623
Cluster127	Capitella_teleta|CapteG201419	Capitella_teleta|CapteG126521	Capitella_teleta|CapteG193024	Capitella_teleta|CapteG193870	Capitella_teleta|CapteG197581	Capitella_teleta|CapteG201267	Capitella_teleta|CapteG203464	Capitella_teleta|CapteG204107	Capitella_teleta|CapteG204483	Capitella_teleta|CapteG204842	Capitella_teleta|CapteG204844	Capitella_teleta|CapteG205217	Capitella_teleta|CapteG216679	Capitella_teleta|CapteG217241	Capitella_teleta|CapteG49286	Capitella_teleta|CapteG51095	Capitella_teleta|CapteG228819	Capitella_teleta|CapteG83835	Capitella_teleta|CapteG211443	Capitella_teleta|CapteG208842	Capitella_teleta|CapteG227515	Capitella_teleta|CapteG194106	Capitella_teleta|CapteG197279	Capitella_teleta|CapteG49288	Capitella_teleta|CapteG49289	Capitella_teleta|CapteG67390
Cluster128	Capitella_teleta|CapteG209144	Capitella_teleta|CapteG36480	Capitella_teleta|CapteG101291	Capitella_teleta|CapteG119661	Capitella_teleta|CapteG134308	Capitella_teleta|CapteG145153	Capitella_teleta|CapteG159075	Capitella_teleta|CapteG190916	Capitella_teleta|CapteG191752	Capitella_teleta|CapteG207214	Capitella_teleta|CapteG212858	Capitella_teleta|CapteG216064	Capitella_teleta|CapteG216122	Capitella_teleta|CapteG220935	Capitella_teleta|CapteG221303	Capitella_teleta|CapteG226660	Capitella_teleta|CapteG228104	Capitella_teleta|CapteG26156	Capitella_teleta|CapteG26157	Capitella_teleta|CapteG37836	Capitella_teleta|CapteG39040	Capitella_teleta|CapteG45571	Capitella_teleta|CapteG47802	Capitella_teleta|CapteG93264	Capitella_teleta|CapteG112614	Capitella_teleta|CapteG225911
Cluster129	Capitella_teleta|CapteG202077	Capitella_teleta|CapteG186571	Capitella_teleta|CapteG187702	Capitella_teleta|CapteG187854	Capitella_teleta|CapteG200769	Capitella_teleta|CapteG201301	Capitella_teleta|CapteG202661	Capitella_teleta|CapteG205499	Capitella_teleta|CapteG208091	Capitella_teleta|CapteG209685	Capitella_teleta|CapteG209778	Capitella_teleta|CapteG211571	Capitella_teleta|CapteG211652	Capitella_teleta|CapteG214181	Capitella_teleta|CapteG216074	Capitella_teleta|CapteG216698	Capitella_teleta|CapteG227527	Capitella_teleta|CapteG193159	Capitella_teleta|CapteG203045	Capitella_teleta|CapteG212035	Capitella_teleta|CapteG225630	Capitella_teleta|CapteG205878	Capitella_teleta|CapteG190784	Capitella_teleta|CapteG193699	Capitella_teleta|CapteG203313	Capitella_teleta|CapteG208950
Cluster130	Capitella_teleta|CapteG194710	Capitella_teleta|CapteG186289	Capitella_teleta|CapteG188667	Capitella_teleta|CapteG192032	Capitella_teleta|CapteG196249	Capitella_teleta|CapteG196250	Capitella_teleta|CapteG196514	Capitella_teleta|CapteG196553	Capitella_teleta|CapteG199222	Capitella_teleta|CapteG199752	Capitella_teleta|CapteG202814	Capitella_teleta|CapteG202815	Capitella_teleta|CapteG202883	Capitella_teleta|CapteG202999	Capitella_teleta|CapteG203917	Capitella_teleta|CapteG205318	Capitella_teleta|CapteG206376	Capitella_teleta|CapteG207692	Capitella_teleta|CapteG207730	Capitella_teleta|CapteG209237	Capitella_teleta|CapteG209354	Capitella_teleta|CapteG209659	Capitella_teleta|CapteG216418	Capitella_teleta|CapteG216841	Capitella_teleta|CapteG205387	Capitella_teleta|CapteG218191
Cluster131	Capitella_teleta|CapteG213492	Capitella_teleta|CapteG186879	Capitella_teleta|CapteG188874	Capitella_teleta|CapteG189367	Capitella_teleta|CapteG192854	Capitella_teleta|CapteG194278	Capitella_teleta|CapteG195019	Capitella_teleta|CapteG196175	Capitella_teleta|CapteG197826	Capitella_teleta|CapteG199755	Capitella_teleta|CapteG200164	Capitella_teleta|CapteG201060	Capitella_teleta|CapteG202595	Capitella_teleta|CapteG209498	Capitella_teleta|CapteG210443	Capitella_teleta|CapteG210444	Capitella_teleta|CapteG213367	Capitella_teleta|CapteG213371	Capitella_teleta|CapteG213493	Capitella_teleta|CapteG213494	Capitella_teleta|CapteG216110	Capitella_teleta|CapteG217150	Capitella_teleta|CapteG217758	Capitella_teleta|CapteG193743	Capitella_teleta|CapteG193994	Capitella_teleta|CapteG208746
Cluster132	Capitella_teleta|CapteG200934	Capitella_teleta|CapteG122659	Capitella_teleta|CapteG125872	Capitella_teleta|CapteG136852	Capitella_teleta|CapteG202881	Capitella_teleta|CapteG205214	Capitella_teleta|CapteG206367	Capitella_teleta|CapteG207955	Capitella_teleta|CapteG212200	Capitella_teleta|CapteG212477	Capitella_teleta|CapteG40632	Capitella_teleta|CapteG188807	Capitella_teleta|CapteG57001	Capitella_teleta|CapteG116768	Capitella_teleta|CapteG120620	Capitella_teleta|CapteG141083	Capitella_teleta|CapteG188040	Capitella_teleta|CapteG31306	Capitella_teleta|CapteG198649	Capitella_teleta|CapteG211200	Capitella_teleta|CapteG123852	Helobdella_robusta|HelroG173013	Helobdella_robusta|HelroG163910	Helobdella_robusta|HelroG176076	Helobdella_robusta|HelroG171748	Helobdella_robusta|HelroG176158
Cluster133	Helobdella_robusta|HelroG162934	Helobdella_robusta|HelroG165036	Helobdella_robusta|HelroG160083	Helobdella_robusta|HelroG162913	Helobdella_robusta|HelroG162964	Helobdella_robusta|HelroG163960	Helobdella_robusta|HelroG164101	Helobdella_robusta|HelroG171106	Helobdella_robusta|HelroG171644	Helobdella_robusta|HelroG171722	Helobdella_robusta|HelroG172735	Helobdella_robusta|HelroG175101	Helobdella_robusta|HelroG175854	Helobdella_robusta|HelroG175890	Helobdella_robusta|HelroG175993	Helobdella_robusta|HelroG177518	Helobdella_robusta|HelroG160082	Helobdella_robusta|HelroG175823	Helobdella_robusta|HelroG184675	Helobdella_robusta|HelroG165413	Helobdella_robusta|HelroG165992	Helobdella_robusta|HelroG169167	Helobdella_robusta|HelroG172789	Helobdella_robusta|HelroG184106	Helobdella_robusta|HelroG168323	Helobdella_robusta|HelroG177512
Cluster134	Whitmania_pigra|EVM0006201	Whitmania_pigra|EVM0006380	Whitmania_pigra|EVM0012512	Whitmania_pigra|EVM0017200	Capitella_teleta|CapteG111509	Capitella_teleta|CapteG43985	Helobdella_robusta|HelroG186053	Capitella_teleta|CapteG100462	Capitella_teleta|CapteG100731	Capitella_teleta|CapteG102944	Capitella_teleta|CapteG111333	Capitella_teleta|CapteG142924	Capitella_teleta|CapteG224055	Capitella_teleta|CapteG225486	Capitella_teleta|CapteG74773	Capitella_teleta|CapteG83453	Capitella_teleta|CapteG98025	Capitella_teleta|CapteG161256	Capitella_teleta|CapteG175429	Capitella_teleta|CapteG74534	Capitella_teleta|CapteG226674	Capitella_teleta|CapteG57169	Capitella_teleta|CapteG49794	Capitella_teleta|CapteG185679	Capitella_teleta|CapteG202289
Cluster135	Helobdella_robusta|HelroG183518	Helobdella_robusta|HelroG169388	Helobdella_robusta|HelroG178316	Helobdella_robusta|HelroG158474	Helobdella_robusta|HelroG161594	Helobdella_robusta|HelroG164826	Helobdella_robusta|HelroG171601	Helobdella_robusta|HelroG181212	Helobdella_robusta|HelroG184212	Helobdella_robusta|HelroG184370	Helobdella_robusta|HelroG172567	Helobdella_robusta|HelroG178445	Helobdella_robusta|HelroG158639	Helobdella_robusta|HelroG163732	Helobdella_robusta|HelroG166970	Helobdella_robusta|HelroG173748	Helobdella_robusta|HelroG180356	Helobdella_robusta|HelroG180472	Helobdella_robusta|HelroG181219	Helobdella_robusta|HelroG180344	Helobdella_robusta|HelroG162054	Helobdella_robusta|HelroG164089	Helobdella_robusta|HelroG175205	Helobdella_robusta|HelroG158644	Helobdella_robusta|HelroG179477
Cluster136	Whitmania_pigra|EVM0010457	Helobdella_robusta|HelroG90686	Capitella_teleta|CapteG228634	Capitella_teleta|CapteG187692	Capitella_teleta|CapteG193661	Capitella_teleta|CapteG195569	Capitella_teleta|CapteG201113	Capitella_teleta|CapteG205644	Capitella_teleta|CapteG213190	Capitella_teleta|CapteG215680	Capitella_teleta|CapteG217123	Capitella_teleta|CapteG217341	Capitella_teleta|CapteG188202	Capitella_teleta|CapteG194968	Capitella_teleta|CapteG197224	Capitella_teleta|CapteG205969	Capitella_teleta|CapteG209344	Capitella_teleta|CapteG185974	Capitella_teleta|CapteG207315	Capitella_teleta|CapteG196324	Capitella_teleta|CapteG203318	Capitella_teleta|CapteG216562	Capitella_teleta|CapteG197698	Capitella_teleta|CapteG212491	Capitella_teleta|CapteG207504
Cluster137	Capitella_teleta|CapteG199652	Capitella_teleta|CapteG127027	Capitella_teleta|CapteG126990	Capitella_teleta|CapteG144978	Capitella_teleta|CapteG186921	Capitella_teleta|CapteG188610	Capitella_teleta|CapteG190035	Capitella_teleta|CapteG192112	Capitella_teleta|CapteG193582	Capitella_teleta|CapteG193668	Capitella_teleta|CapteG195407	Capitella_teleta|CapteG196042	Capitella_teleta|CapteG199860	Capitella_teleta|CapteG201176	Capitella_teleta|CapteG201812	Capitella_teleta|CapteG202165	Capitella_teleta|CapteG204815	Capitella_teleta|CapteG212065	Capitella_teleta|CapteG215621	Capitella_teleta|CapteG225200	Capitella_teleta|CapteG72520	Capitella_teleta|CapteG74985	Capitella_teleta|CapteG76374	Capitella_teleta|CapteG187684	Capitella_teleta|CapteG187177
Cluster138	Capitella_teleta|CapteG211825	Capitella_teleta|CapteG186937	Capitella_teleta|CapteG192893	Capitella_teleta|CapteG197759	Capitella_teleta|CapteG203295	Capitella_teleta|CapteG203768	Capitella_teleta|CapteG208207	Capitella_teleta|CapteG208222	Capitella_teleta|CapteG212688	Capitella_teleta|CapteG214215	Capitella_teleta|CapteG215793	Capitella_teleta|CapteG203681	Capitella_teleta|CapteG188966	Capitella_teleta|CapteG199671	Capitella_teleta|CapteG201646	Capitella_teleta|CapteG204598	Capitella_teleta|CapteG206853	Capitella_teleta|CapteG217800	Capitella_teleta|CapteG225770	Capitella_teleta|CapteG220255	Capitella_teleta|CapteG198533	Capitella_teleta|CapteG214937	Capitella_teleta|CapteG215419	Capitella_teleta|CapteG116220	Capitella_teleta|CapteG139928
Cluster139	Capitella_teleta|CapteG228394	Capitella_teleta|CapteG186742	Capitella_teleta|CapteG187663	Capitella_teleta|CapteG197157	Capitella_teleta|CapteG201924	Capitella_teleta|CapteG204723	Capitella_teleta|CapteG209013	Capitella_teleta|CapteG215715	Capitella_teleta|CapteG218199	Capitella_teleta|CapteG68153	Capitella_teleta|CapteG111546	Capitella_teleta|CapteG122421	Capitella_teleta|CapteG126301	Capitella_teleta|CapteG126412	Capitella_teleta|CapteG188567	Capitella_teleta|CapteG218472	Capitella_teleta|CapteG28626	Capitella_teleta|CapteG37594	Capitella_teleta|CapteG38541	Capitella_teleta|CapteG89272	Capitella_teleta|CapteG93704	Capitella_teleta|CapteG105148	Capitella_teleta|CapteG118063	Capitella_teleta|CapteG47730	Capitella_teleta|CapteG199252
Cluster140	Capitella_teleta|CapteG213990	Capitella_teleta|CapteG202435	Capitella_teleta|CapteG190667	Capitella_teleta|CapteG102112	Capitella_teleta|CapteG190665	Capitella_teleta|CapteG191153	Capitella_teleta|CapteG199516	Capitella_teleta|CapteG199624	Capitella_teleta|CapteG199958	Capitella_teleta|CapteG200701	Capitella_teleta|CapteG202989	Capitella_teleta|CapteG208641	Capitella_teleta|CapteG208643	Capitella_teleta|CapteG208757	Capitella_teleta|CapteG210750	Capitella_teleta|CapteG218558	Capitella_teleta|CapteG221358	Capitella_teleta|CapteG48467	Capitella_teleta|CapteG75835	Capitella_teleta|CapteG94633	Capitella_teleta|CapteG217997	Capitella_teleta|CapteG210962	Capitella_teleta|CapteG38320	Capitella_teleta|CapteG145171	Capitella_teleta|CapteG204674
Cluster141	Whitmania_pigra|EVM0008256	Capitella_teleta|CapteG219076	Capitella_teleta|CapteG211996	Capitella_teleta|CapteG186320	Capitella_teleta|CapteG187134	Capitella_teleta|CapteG190285	Capitella_teleta|CapteG192818	Capitella_teleta|CapteG199181	Capitella_teleta|CapteG212075	Capitella_teleta|CapteG185334	Capitella_teleta|CapteG187680	Capitella_teleta|CapteG191738	Capitella_teleta|CapteG193694	Capitella_teleta|CapteG198792	Capitella_teleta|CapteG199047	Capitella_teleta|CapteG206998	Capitella_teleta|CapteG189040	Capitella_teleta|CapteG197494	Capitella_teleta|CapteG205869	Capitella_teleta|CapteG211742	Capitella_teleta|CapteG201445	Capitella_teleta|CapteG201411	Capitella_teleta|CapteG191662	Capitella_teleta|CapteG204943
Cluster142	Helobdella_robusta|HelroG161614	Helobdella_robusta|HelroG165876	Helobdella_robusta|HelroG163815	Helobdella_robusta|HelroG184653	Helobdella_robusta|HelroG181060	Helobdella_robusta|HelroG177743	Helobdella_robusta|HelroG165510	Helobdella_robusta|HelroG162250	Helobdella_robusta|HelroG169436	Helobdella_robusta|HelroG166963	Helobdella_robusta|HelroG169437	Helobdella_robusta|HelroG162249	Helobdella_robusta|HelroG164081	Helobdella_robusta|HelroG165875	Helobdella_robusta|HelroG171831	Helobdella_robusta|HelroG174160	Helobdella_robusta|HelroG175070	Helobdella_robusta|HelroG176384	Helobdella_robusta|HelroG180324	Helobdella_robusta|HelroG181665	Helobdella_robusta|HelroG184487	Helobdella_robusta|HelroG182508	Helobdella_robusta|HelroG165411	Helobdella_robusta|HelroG165980
Cluster143	Helobdella_robusta|HelroG184750	Helobdella_robusta|HelroG175615	Helobdella_robusta|HelroG171603	Helobdella_robusta|HelroG167833	Helobdella_robusta|HelroG162403	Helobdella_robusta|HelroG162142	Helobdella_robusta|HelroG167922	Helobdella_robusta|HelroG172746	Helobdella_robusta|HelroG166738	Helobdella_robusta|HelroG179197	Helobdella_robusta|HelroG165364	Helobdella_robusta|HelroG163734	Helobdella_robusta|HelroG164127	Helobdella_robusta|HelroG175786	Helobdella_robusta|HelroG159131	Helobdella_robusta|HelroG165163	Helobdella_robusta|HelroG168207	Helobdella_robusta|HelroG171833	Helobdella_robusta|HelroG175776	Helobdella_robusta|HelroG175933	Helobdella_robusta|HelroG179514	Helobdella_robusta|HelroG182824	Helobdella_robusta|HelroG164164	Helobdella_robusta|HelroG168950
Cluster144	Capitella_teleta|CapteG192380	Capitella_teleta|CapteG188253	Capitella_teleta|CapteG188882	Capitella_teleta|CapteG189371	Capitella_teleta|CapteG189394	Capitella_teleta|CapteG189416	Capitella_teleta|CapteG190767	Capitella_teleta|CapteG191627	Capitella_teleta|CapteG195187	Capitella_teleta|CapteG196640	Capitella_teleta|CapteG199911	Capitella_teleta|CapteG203641	Capitella_teleta|CapteG208411	Capitella_teleta|CapteG209186	Capitella_teleta|CapteG209276	Capitella_teleta|CapteG212984	Capitella_teleta|CapteG216949	Capitella_teleta|CapteG223516	Capitella_teleta|CapteG195818	Capitella_teleta|CapteG189272	Capitella_teleta|CapteG199948	Capitella_teleta|CapteG217436	Capitella_teleta|CapteG189415	Capitella_teleta|CapteG196697
Cluster145	Capitella_teleta|CapteG129771	Capitella_teleta|CapteG103525	Capitella_teleta|CapteG107171	Capitella_teleta|CapteG107177	Capitella_teleta|CapteG109345	Capitella_teleta|CapteG110993	Capitella_teleta|CapteG125641	Capitella_teleta|CapteG126817	Capitella_teleta|CapteG136127	Capitella_teleta|CapteG143986	Capitella_teleta|CapteG153777	Capitella_teleta|CapteG179702	Capitella_teleta|CapteG182406	Capitella_teleta|CapteG195389	Capitella_teleta|CapteG208054	Capitella_teleta|CapteG208445	Capitella_teleta|CapteG214223	Capitella_teleta|CapteG21969	Capitella_teleta|CapteG223869	Capitella_teleta|CapteG95989	Capitella_teleta|CapteG211589	Capitella_teleta|CapteG199218	Capitella_teleta|CapteG220922	Capitella_teleta|CapteG199594
Cluster146	Capitella_teleta|CapteG199727	Capitella_teleta|CapteG177998	Capitella_teleta|CapteG101347	Capitella_teleta|CapteG101353	Capitella_teleta|CapteG113373	Capitella_teleta|CapteG113682	Capitella_teleta|CapteG118871	Capitella_teleta|CapteG122836	Capitella_teleta|CapteG123234	Capitella_teleta|CapteG126279	Capitella_teleta|CapteG128233	Capitella_teleta|CapteG132184	Capitella_teleta|CapteG139096	Capitella_teleta|CapteG171350	Capitella_teleta|CapteG19048	Capitella_teleta|CapteG198983	Capitella_teleta|CapteG201426	Capitella_teleta|CapteG207559	Capitella_teleta|CapteG212194	Capitella_teleta|CapteG220895	Capitella_teleta|CapteG59236	Capitella_teleta|CapteG6324	Capitella_teleta|CapteG84878	Capitella_teleta|CapteG97889
Cluster147	Capitella_teleta|CapteG104042	Capitella_teleta|CapteG104044	Capitella_teleta|CapteG111476	Capitella_teleta|CapteG112080	Capitella_teleta|CapteG113705	Capitella_teleta|CapteG114541	Capitella_teleta|CapteG126871	Capitella_teleta|CapteG131040	Capitella_teleta|CapteG137505	Capitella_teleta|CapteG137810	Capitella_teleta|CapteG142623	Capitella_teleta|CapteG151117	Capitella_teleta|CapteG199986	Capitella_teleta|CapteG36252	Capitella_teleta|CapteG3648	Capitella_teleta|CapteG36718	Capitella_teleta|CapteG37025	Capitella_teleta|CapteG55853	Capitella_teleta|CapteG64938	Capitella_teleta|CapteG96868	Capitella_teleta|CapteG97729	Capitella_teleta|CapteG99774	Capitella_teleta|CapteG103815	Capitella_teleta|CapteG49846
Cluster148	Whitmania_pigra|EVM0015348	Helobdella_robusta|HelroG104522	Helobdella_robusta|HelroG136060	Capitella_teleta|CapteG222668	Capitella_teleta|CapteG97444	Capitella_teleta|CapteG210760	Capitella_teleta|CapteG189717	Capitella_teleta|CapteG191029	Capitella_teleta|CapteG208907	Capitella_teleta|CapteG209285	Capitella_teleta|CapteG212668	Capitella_teleta|CapteG217809	Capitella_teleta|CapteG140364	Capitella_teleta|CapteG114110	Capitella_teleta|CapteG134960	Capitella_teleta|CapteG90509	Capitella_teleta|CapteG97446	Capitella_teleta|CapteG189747	Capitella_teleta|CapteG195184	Capitella_teleta|CapteG208755	Capitella_teleta|CapteG189749	Capitella_teleta|CapteG202782	Helobdella_robusta|HelroG73487
Cluster149	Whitmania_pigra|EVM0004796	Whitmania_pigra|EVM0004087	Whitmania_pigra|EVM0007051	Whitmania_pigra|EVM0018777	Capitella_teleta|CapteG126807	Capitella_teleta|CapteG191980	Capitella_teleta|CapteG107167	Capitella_teleta|CapteG115962	Capitella_teleta|CapteG116495	Capitella_teleta|CapteG126777	Capitella_teleta|CapteG130385	Capitella_teleta|CapteG142918	Capitella_teleta|CapteG143148	Capitella_teleta|CapteG143243	Capitella_teleta|CapteG145018	Capitella_teleta|CapteG146055	Capitella_teleta|CapteG206713	Capitella_teleta|CapteG207493	Capitella_teleta|CapteG216140	Capitella_teleta|CapteG219236	Capitella_teleta|CapteG217921	Capitella_teleta|CapteG135023	Capitella_teleta|CapteG85370
Cluster150	Whitmania_pigra|EVM0004966	Helobdella_robusta|HelroG183447	Capitella_teleta|CapteG221703	Whitmania_pigra|EVM0006648	Helobdella_robusta|HelroG192900	Capitella_teleta|CapteG220899	Whitmania_pigra|EVM0001927	Capitella_teleta|CapteG186058	Capitella_teleta|CapteG185651	Capitella_teleta|CapteG190221	Capitella_teleta|CapteG191993	Capitella_teleta|CapteG192999	Capitella_teleta|CapteG193007	Capitella_teleta|CapteG196905	Capitella_teleta|CapteG200612	Capitella_teleta|CapteG205468	Capitella_teleta|CapteG212548	Capitella_teleta|CapteG227627	Helobdella_robusta|HelroG175356	Capitella_teleta|CapteG212787	Capitella_teleta|CapteG193008	Capitella_teleta|CapteG205707	Capitella_teleta|CapteG211802
Cluster151	Whitmania_pigra|EVM0011784	Helobdella_robusta|HelroG166532	Capitella_teleta|CapteG208770	Whitmania_pigra|EVM0004813	Helobdella_robusta|HelroG160962	Capitella_teleta|CapteG195476	Capitella_teleta|CapteG191931	Capitella_teleta|CapteG191932	Capitella_teleta|CapteG208772	Capitella_teleta|CapteG190142	Capitella_teleta|CapteG190428	Capitella_teleta|CapteG212570	Capitella_teleta|CapteG186466	Capitella_teleta|CapteG189077	Capitella_teleta|CapteG195782	Capitella_teleta|CapteG199151	Capitella_teleta|CapteG205423	Capitella_teleta|CapteG212238	Capitella_teleta|CapteG227407	Capitella_teleta|CapteG197212	Capitella_teleta|CapteG201218	Capitella_teleta|CapteG190670	Capitella_teleta|CapteG190026
Cluster152	Capitella_teleta|CapteG201424	Capitella_teleta|CapteG194305	Capitella_teleta|CapteG210634	Capitella_teleta|CapteG201836	Capitella_teleta|CapteG204432	Capitella_teleta|CapteG206882	Capitella_teleta|CapteG142332	Capitella_teleta|CapteG202670	Capitella_teleta|CapteG199780	Capitella_teleta|CapteG195965	Capitella_teleta|CapteG184962	Capitella_teleta|CapteG198534	Capitella_teleta|CapteG204408	Capitella_teleta|CapteG189935	Capitella_teleta|CapteG191405	Capitella_teleta|CapteG196528	Capitella_teleta|CapteG138148	Capitella_teleta|CapteG69353	Capitella_teleta|CapteG29188	Capitella_teleta|CapteG70903	Capitella_teleta|CapteG31142	Capitella_teleta|CapteG70838	Helobdella_robusta|HelroG127021
Cluster153	Capitella_teleta|CapteG193256	Capitella_teleta|CapteG195595	Capitella_teleta|CapteG198081	Capitella_teleta|CapteG207744	Capitella_teleta|CapteG211167	Capitella_teleta|CapteG202281	Capitella_teleta|CapteG189943	Capitella_teleta|CapteG197601	Capitella_teleta|CapteG187243	Capitella_teleta|CapteG187247	Capitella_teleta|CapteG206917	Capitella_teleta|CapteG211381	Capitella_teleta|CapteG197734	Capitella_teleta|CapteG190913	Capitella_teleta|CapteG190869	Capitella_teleta|CapteG194202	Capitella_teleta|CapteG214278	Capitella_teleta|CapteG193779	Capitella_teleta|CapteG190074	Capitella_teleta|CapteG211394	Capitella_teleta|CapteG204221	Capitella_teleta|CapteG210670	Capitella_teleta|CapteG192738
Cluster154	Capitella_teleta|CapteG206595	Capitella_teleta|CapteG185193	Capitella_teleta|CapteG187548	Capitella_teleta|CapteG190578	Capitella_teleta|CapteG191413	Capitella_teleta|CapteG192300	Capitella_teleta|CapteG192992	Capitella_teleta|CapteG195712	Capitella_teleta|CapteG195961	Capitella_teleta|CapteG196589	Capitella_teleta|CapteG200220	Capitella_teleta|CapteG201658	Capitella_teleta|CapteG206624	Capitella_teleta|CapteG209526	Capitella_teleta|CapteG214594	Capitella_teleta|CapteG215897	Capitella_teleta|CapteG216149	Capitella_teleta|CapteG224997	Capitella_teleta|CapteG191030	Capitella_teleta|CapteG202748	Capitella_teleta|CapteG199663	Capitella_teleta|CapteG194323	Capitella_teleta|CapteG208470
Cluster155	Capitella_teleta|CapteG218916	Capitella_teleta|CapteG211242	Capitella_teleta|CapteG185960	Capitella_teleta|CapteG194068	Capitella_teleta|CapteG194591	Capitella_teleta|CapteG194600	Capitella_teleta|CapteG200980	Capitella_teleta|CapteG202239	Capitella_teleta|CapteG202368	Capitella_teleta|CapteG209469	Capitella_teleta|CapteG209643	Capitella_teleta|CapteG211284	Capitella_teleta|CapteG213328	Capitella_teleta|CapteG216243	Capitella_teleta|CapteG188477	Capitella_teleta|CapteG209496	Capitella_teleta|CapteG214372	Capitella_teleta|CapteG199046	Capitella_teleta|CapteG202728	Capitella_teleta|CapteG211083	Capitella_teleta|CapteG217156	Capitella_teleta|CapteG196665	Capitella_teleta|CapteG199368
Cluster156	Capitella_teleta|CapteG145508	Capitella_teleta|CapteG107487	Capitella_teleta|CapteG213021	Capitella_teleta|CapteG4099	Capitella_teleta|CapteG113662	Capitella_teleta|CapteG121715	Capitella_teleta|CapteG124051	Capitella_teleta|CapteG137692	Capitella_teleta|CapteG159887	Capitella_teleta|CapteG176161	Capitella_teleta|CapteG18003	Capitella_teleta|CapteG180403	Capitella_teleta|CapteG181722	Capitella_teleta|CapteG181778	Capitella_teleta|CapteG18425	Capitella_teleta|CapteG190109	Capitella_teleta|CapteG199607	Capitella_teleta|CapteG204539	Capitella_teleta|CapteG205528	Capitella_teleta|CapteG225392	Capitella_teleta|CapteG45678	Capitella_teleta|CapteG46860	Capitella_teleta|CapteG5186
Cluster157	Capitella_teleta|CapteG188913	Capitella_teleta|CapteG190217	Capitella_teleta|CapteG190692	Capitella_teleta|CapteG190860	Capitella_teleta|CapteG191395	Capitella_teleta|CapteG193825	Capitella_teleta|CapteG194263	Capitella_teleta|CapteG200401	Capitella_teleta|CapteG208581	Capitella_teleta|CapteG210053	Capitella_teleta|CapteG215992	Capitella_teleta|CapteG206793	Capitella_teleta|CapteG210245	Capitella_teleta|CapteG213076	Capitella_teleta|CapteG201583	Capitella_teleta|CapteG193766	Capitella_teleta|CapteG193780	Capitella_teleta|CapteG194059	Capitella_teleta|CapteG202325	Capitella_teleta|CapteG202517	Capitella_teleta|CapteG205045	Capitella_teleta|CapteG205979	Capitella_teleta|CapteG207612
Cluster158	Capitella_teleta|CapteG195024	Capitella_teleta|CapteG112141	Capitella_teleta|CapteG132992	Capitella_teleta|CapteG207146	Capitella_teleta|CapteG219791	Capitella_teleta|CapteG94008	Capitella_teleta|CapteG94804	Capitella_teleta|CapteG189628	Capitella_teleta|CapteG188225	Capitella_teleta|CapteG188386	Capitella_teleta|CapteG188387	Capitella_teleta|CapteG199978	Capitella_teleta|CapteG199979	Capitella_teleta|CapteG199981	Capitella_teleta|CapteG199982	Capitella_teleta|CapteG206200	Capitella_teleta|CapteG207150	Capitella_teleta|CapteG210662	Capitella_teleta|CapteG223539	Capitella_teleta|CapteG225759	Capitella_teleta|CapteG226886	Capitella_teleta|CapteG110959	Capitella_teleta|CapteG186565
Cluster159	Helobdella_robusta|HelroG165006	Helobdella_robusta|HelroG77310	Helobdella_robusta|HelroG153266	Helobdella_robusta|HelroG153405	Helobdella_robusta|HelroG171760	Helobdella_robusta|HelroG65462	Helobdella_robusta|HelroG70514	Helobdella_robusta|HelroG81061	Helobdella_robusta|HelroG81586	Helobdella_robusta|HelroG85494	Helobdella_robusta|HelroG85855	Helobdella_robusta|HelroG88724	Helobdella_robusta|HelroG92768	Helobdella_robusta|HelroG153295	Helobdella_robusta|HelroG153402	Helobdella_robusta|HelroG158533	Helobdella_robusta|HelroG158645	Helobdella_robusta|HelroG174625	Helobdella_robusta|HelroG177476	Helobdella_robusta|HelroG182111	Helobdella_robusta|HelroG62217	Capitella_teleta|CapteG102355	Capitella_teleta|CapteG144365
Cluster160	Helobdella_robusta|HelroG169401	Helobdella_robusta|HelroG169247	Helobdella_robusta|HelroG183584	Helobdella_robusta|HelroG172842	Helobdella_robusta|HelroG142747	Helobdella_robusta|HelroG142748	Helobdella_robusta|HelroG158544	Helobdella_robusta|HelroG158893	Helobdella_robusta|HelroG160696	Helobdella_robusta|HelroG165447	Helobdella_robusta|HelroG167854	Helobdella_robusta|HelroG168555	Helobdella_robusta|HelroG172568	Helobdella_robusta|HelroG176014	Helobdella_robusta|HelroG176262	Helobdella_robusta|HelroG177485	Helobdella_robusta|HelroG180008	Helobdella_robusta|HelroG180928	Helobdella_robusta|HelroG77931	Helobdella_robusta|HelroG86469	Helobdella_robusta|HelroG145888	Helobdella_robusta|HelroG162691	Helobdella_robusta|HelroG161316
Cluster161	Whitmania_pigra|EVM0010326	Whitmania_pigra|EVM0007778	Whitmania_pigra|EVM0007820	Whitmania_pigra|EVM0008312	Whitmania_pigra|EVM0009605	Whitmania_pigra|EVM0010424	Whitmania_pigra|EVM0011145	Whitmania_pigra|EVM0011773	Whitmania_pigra|EVM0014648	Whitmania_pigra|EVM0015553	Whitmania_pigra|EVM0000085	Whitmania_pigra|EVM0002155	Capitella_teleta|CapteG126438	Helobdella_robusta|HelroG96929	Capitella_teleta|CapteG229084	Helobdella_robusta|HelroG72659	Helobdella_robusta|HelroG69872	Capitella_teleta|CapteG3202	Capitella_teleta|CapteG198256	Capitella_teleta|CapteG120352	Capitella_teleta|CapteG35600	Helobdella_robusta|HelroG108161
Cluster162	Whitmania_pigra|EVM0003197	Whitmania_pigra|EVM0003324	Whitmania_pigra|EVM0003431	Whitmania_pigra|EVM0010667	Whitmania_pigra|EVM0018356	Helobdella_robusta|HelroG126929	Capitella_teleta|CapteG165645	Capitella_teleta|CapteG146037	Capitella_teleta|CapteG142841	Capitella_teleta|CapteG137915	Capitella_teleta|CapteG137819	Capitella_teleta|CapteG128452	Capitella_teleta|CapteG6330	Capitella_teleta|CapteG217209	Capitella_teleta|CapteG205827	Capitella_teleta|CapteG203037	Capitella_teleta|CapteG198869	Capitella_teleta|CapteG147401	Capitella_teleta|CapteG143806	Capitella_teleta|CapteG138584	Capitella_teleta|CapteG138004	Capitella_teleta|CapteG111354
Cluster163	Capitella_teleta|CapteG212442	Capitella_teleta|CapteG189679	Capitella_teleta|CapteG209363	Capitella_teleta|CapteG205558	Capitella_teleta|CapteG210062	Capitella_teleta|CapteG184839	Capitella_teleta|CapteG192087	Capitella_teleta|CapteG195211	Capitella_teleta|CapteG196521	Capitella_teleta|CapteG197074	Capitella_teleta|CapteG209938	Capitella_teleta|CapteG211426	Capitella_teleta|CapteG214175	Capitella_teleta|CapteG209956	Capitella_teleta|CapteG193897	Capitella_teleta|CapteG217622	Capitella_teleta|CapteG210428	Capitella_teleta|CapteG215248	Capitella_teleta|CapteG193527	Capitella_teleta|CapteG194552	Capitella_teleta|CapteG204760	Capitella_teleta|CapteG212256
Cluster164	Helobdella_robusta|HelroG182868	Helobdella_robusta|HelroG153615	Helobdella_robusta|HelroG192043	Helobdella_robusta|HelroG86904	Helobdella_robusta|HelroG137845	Helobdella_robusta|HelroG153614	Helobdella_robusta|HelroG153616	Helobdella_robusta|HelroG153620	Helobdella_robusta|HelroG153833	Helobdella_robusta|HelroG153864	Helobdella_robusta|HelroG164276	Helobdella_robusta|HelroG164469	Helobdella_robusta|HelroG92540	Helobdella_robusta|HelroG177668	Helobdella_robusta|HelroG92546	Helobdella_robusta|HelroG92732	Helobdella_robusta|HelroG80515	Helobdella_robusta|HelroG85323	Helobdella_robusta|HelroG189446	Helobdella_robusta|HelroG182796	Helobdella_robusta|HelroG166006	Helobdella_robusta|HelroG169765
Cluster165	Helobdella_robusta|HelroG163153	Helobdella_robusta|HelroG191777	Helobdella_robusta|HelroG189109	Helobdella_robusta|HelroG163140	Helobdella_robusta|HelroG163137	Helobdella_robusta|HelroG173373	Helobdella_robusta|HelroG163135	Helobdella_robusta|HelroG189192	Helobdella_robusta|HelroG184133	Helobdella_robusta|HelroG163136	Helobdella_robusta|HelroG163134	Helobdella_robusta|HelroG177395	Helobdella_robusta|HelroG163142	Helobdella_robusta|HelroG171168	Helobdella_robusta|HelroG177396	Helobdella_robusta|HelroG178978	Helobdella_robusta|HelroG179522	Helobdella_robusta|HelroG184132	Helobdella_robusta|HelroG163132	Helobdella_robusta|HelroG189111	Helobdella_robusta|HelroG67851	Helobdella_robusta|HelroG172613
Cluster166	Capitella_teleta|CapteG185712	Capitella_teleta|CapteG184978	Capitella_teleta|CapteG192789	Capitella_teleta|CapteG195920	Capitella_teleta|CapteG202378	Capitella_teleta|CapteG202779	Capitella_teleta|CapteG212311	Capitella_teleta|CapteG213153	Capitella_teleta|CapteG207583	Capitella_teleta|CapteG213542	Capitella_teleta|CapteG185713	Capitella_teleta|CapteG187414	Capitella_teleta|CapteG191874	Capitella_teleta|CapteG194623	Capitella_teleta|CapteG199195	Capitella_teleta|CapteG201996	Capitella_teleta|CapteG202780	Capitella_teleta|CapteG209903	Capitella_teleta|CapteG212312	Capitella_teleta|CapteG214352	Capitella_teleta|CapteG214353	Capitella_teleta|CapteG214460
Cluster167	Capitella_teleta|CapteG203696	Capitella_teleta|CapteG87084	Capitella_teleta|CapteG122820	Capitella_teleta|CapteG187645	Capitella_teleta|CapteG188170	Capitella_teleta|CapteG204622	Capitella_teleta|CapteG204623	Capitella_teleta|CapteG204625	Capitella_teleta|CapteG206278	Capitella_teleta|CapteG206280	Capitella_teleta|CapteG206283	Capitella_teleta|CapteG208810	Capitella_teleta|CapteG212885	Capitella_teleta|CapteG224974	Capitella_teleta|CapteG39629	Capitella_teleta|CapteG197260	Capitella_teleta|CapteG197259	Capitella_teleta|CapteG204621	Capitella_teleta|CapteG186044	Capitella_teleta|CapteG197509	Capitella_teleta|CapteG204667	Capitella_teleta|CapteG206300
Cluster168	Helobdella_robusta|HelroG174630	Helobdella_robusta|HelroG145221	Helobdella_robusta|HelroG145228	Helobdella_robusta|HelroG145234	Helobdella_robusta|HelroG145315	Helobdella_robusta|HelroG159228	Helobdella_robusta|HelroG161862	Helobdella_robusta|HelroG162948	Helobdella_robusta|HelroG168769	Helobdella_robusta|HelroG177084	Helobdella_robusta|HelroG181889	Helobdella_robusta|HelroG65195	Helobdella_robusta|HelroG82595	Helobdella_robusta|HelroG164162	Helobdella_robusta|HelroG173117	Helobdella_robusta|HelroG184619	Helobdella_robusta|HelroG178644	Helobdella_robusta|HelroG165320	Helobdella_robusta|HelroG167649	Helobdella_robusta|HelroG145322	Helobdella_robusta|HelroG160294	Capitella_teleta|CapteG203287
Cluster169	Capitella_teleta|CapteG96907	Capitella_teleta|CapteG138446	Capitella_teleta|CapteG68111	Capitella_teleta|CapteG96626	Capitella_teleta|CapteG67535	Capitella_teleta|CapteG118348	Capitella_teleta|CapteG123953	Capitella_teleta|CapteG134075	Capitella_teleta|CapteG142354	Capitella_teleta|CapteG201621	Capitella_teleta|CapteG38185	Capitella_teleta|CapteG39649	Capitella_teleta|CapteG39655	Capitella_teleta|CapteG40400	Capitella_teleta|CapteG40438	Capitella_teleta|CapteG41530	Capitella_teleta|CapteG47749	Capitella_teleta|CapteG65706	Capitella_teleta|CapteG66125	Capitella_teleta|CapteG76572	Capitella_teleta|CapteG78162
Cluster170	Whitmania_pigra|EVM0008569	Helobdella_robusta|HelroG82642	Capitella_teleta|CapteG64314	Whitmania_pigra|EVM0004596	Helobdella_robusta|HelroG163064	Capitella_teleta|CapteG131203	Capitella_teleta|CapteG26949	Capitella_teleta|CapteG26871	Capitella_teleta|CapteG26880	Capitella_teleta|CapteG26883	Capitella_teleta|CapteG27008	Capitella_teleta|CapteG64325	Capitella_teleta|CapteG64354	Capitella_teleta|CapteG64362	Capitella_teleta|CapteG115578	Capitella_teleta|CapteG26928	Capitella_teleta|CapteG64377	Capitella_teleta|CapteG202372	Capitella_teleta|CapteG207071	Capitella_teleta|CapteG37722	Capitella_teleta|CapteG27446
Cluster171	Helobdella_robusta|HelroG170931	Helobdella_robusta|HelroG159012	Helobdella_robusta|HelroG163669	Helobdella_robusta|HelroG167749	Helobdella_robusta|HelroG168053	Helobdella_robusta|HelroG171382	Helobdella_robusta|HelroG174220	Helobdella_robusta|HelroG179998	Helobdella_robusta|HelroG181666	Helobdella_robusta|HelroG182799	Helobdella_robusta|HelroG184583	Helobdella_robusta|HelroG162260	Helobdella_robusta|HelroG160003	Helobdella_robusta|HelroG160884	Helobdella_robusta|HelroG170006	Helobdella_robusta|HelroG170682	Helobdella_robusta|HelroG173603	Helobdella_robusta|HelroG180384	Helobdella_robusta|HelroG182794	Helobdella_robusta|HelroG168952	Capitella_teleta|CapteG208751
Cluster172	Capitella_teleta|CapteG205812	Capitella_teleta|CapteG215790	Capitella_teleta|CapteG202158	Capitella_teleta|CapteG185167	Capitella_teleta|CapteG192370	Capitella_teleta|CapteG202136	Capitella_teleta|CapteG202217	Capitella_teleta|CapteG211531	Capitella_teleta|CapteG213423	Capitella_teleta|CapteG216682	Capitella_teleta|CapteG217985	Capitella_teleta|CapteG213055	Capitella_teleta|CapteG213792	Capitella_teleta|CapteG189813	Capitella_teleta|CapteG190770	Capitella_teleta|CapteG191138	Capitella_teleta|CapteG192773	Capitella_teleta|CapteG198356	Capitella_teleta|CapteG218687	Capitella_teleta|CapteG80650	Capitella_teleta|CapteG123110
Cluster173	Capitella_teleta|CapteG200840	Capitella_teleta|CapteG195984	Capitella_teleta|CapteG185982	Capitella_teleta|CapteG193430	Capitella_teleta|CapteG196938	Capitella_teleta|CapteG208743	Capitella_teleta|CapteG211053	Capitella_teleta|CapteG227909	Capitella_teleta|CapteG207131	Capitella_teleta|CapteG185100	Capitella_teleta|CapteG185761	Capitella_teleta|CapteG192908	Capitella_teleta|CapteG213213	Capitella_teleta|CapteG194083	Capitella_teleta|CapteG211930	Capitella_teleta|CapteG213513	Capitella_teleta|CapteG198879	Capitella_teleta|CapteG215018	Capitella_teleta|CapteG206880	Capitella_teleta|CapteG188785	Capitella_teleta|CapteG117266
Cluster174	Capitella_teleta|CapteG186087	Capitella_teleta|CapteG189821	Capitella_teleta|CapteG199475	Capitella_teleta|CapteG207300	Capitella_teleta|CapteG192362	Capitella_teleta|CapteG200000	Capitella_teleta|CapteG209637	Capitella_teleta|CapteG210558	Capitella_teleta|CapteG185344	Capitella_teleta|CapteG210751	Capitella_teleta|CapteG186303	Capitella_teleta|CapteG189528	Capitella_teleta|CapteG189612	Capitella_teleta|CapteG189820	Capitella_teleta|CapteG200867	Capitella_teleta|CapteG201999	Capitella_teleta|CapteG202666	Capitella_teleta|CapteG203643	Capitella_teleta|CapteG205771	Capitella_teleta|CapteG208572	Capitella_teleta|CapteG204604
Cluster175	Capitella_teleta|CapteG1470	Capitella_teleta|CapteG1218	Capitella_teleta|CapteG132766	Capitella_teleta|CapteG18433	Capitella_teleta|CapteG192931	Capitella_teleta|CapteG21023	Capitella_teleta|CapteG21094	Capitella_teleta|CapteG21508	Capitella_teleta|CapteG216611	Capitella_teleta|CapteG219237	Capitella_teleta|CapteG21927	Capitella_teleta|CapteG219905	Capitella_teleta|CapteG221680	Capitella_teleta|CapteG225570	Capitella_teleta|CapteG225826	Capitella_teleta|CapteG227604	Capitella_teleta|CapteG229341	Capitella_teleta|CapteG5226	Capitella_teleta|CapteG5378	Capitella_teleta|CapteG817	Capitella_teleta|CapteG975
Cluster176	Capitella_teleta|CapteG208033	Capitella_teleta|CapteG195093	Capitella_teleta|CapteG186245	Capitella_teleta|CapteG187400	Capitella_teleta|CapteG190806	Capitella_teleta|CapteG191871	Capitella_teleta|CapteG194673	Capitella_teleta|CapteG197425	Capitella_teleta|CapteG198760	Capitella_teleta|CapteG204386	Capitella_teleta|CapteG208767	Capitella_teleta|CapteG208835	Capitella_teleta|CapteG209759	Capitella_teleta|CapteG211098	Capitella_teleta|CapteG213465	Capitella_teleta|CapteG220804	Capitella_teleta|CapteG221444	Capitella_teleta|CapteG221713	Capitella_teleta|CapteG223347	Capitella_teleta|CapteG226917	Capitella_teleta|CapteG228442
Cluster177	Capitella_teleta|CapteG101032	Capitella_teleta|CapteG127344	Capitella_teleta|CapteG30315	Capitella_teleta|CapteG143664	Capitella_teleta|CapteG127565	Capitella_teleta|CapteG129777	Capitella_teleta|CapteG134641	Capitella_teleta|CapteG145380	Capitella_teleta|CapteG187812	Capitella_teleta|CapteG188413	Capitella_teleta|CapteG191582	Capitella_teleta|CapteG114671	Capitella_teleta|CapteG202151	Capitella_teleta|CapteG138455	Capitella_teleta|CapteG145065	Capitella_teleta|CapteG26554	Capitella_teleta|CapteG28198	Capitella_teleta|CapteG96056	Capitella_teleta|CapteG190847	Helobdella_robusta|HelroG184728	Helobdella_robusta|HelroG71565
Cluster178	Helobdella_robusta|HelroG62457	Helobdella_robusta|HelroG153379	Helobdella_robusta|HelroG153385	Helobdella_robusta|HelroG153387	Helobdella_robusta|HelroG153391	Helobdella_robusta|HelroG153392	Helobdella_robusta|HelroG153393	Helobdella_robusta|HelroG153394	Helobdella_robusta|HelroG153398	Helobdella_robusta|HelroG153844	Helobdella_robusta|HelroG62825	Helobdella_robusta|HelroG79165	Helobdella_robusta|HelroG81078	Helobdella_robusta|HelroG81101	Helobdella_robusta|HelroG81108	Helobdella_robusta|HelroG82683	Helobdella_robusta|HelroG83265	Helobdella_robusta|HelroG83386	Helobdella_robusta|HelroG86568	Helobdella_robusta|HelroG90232	Helobdella_robusta|HelroG153737
Cluster179	Whitmania_pigra|EVM0005282	Whitmania_pigra|EVM0000075	Whitmania_pigra|EVM0002130	Whitmania_pigra|EVM0004512	Whitmania_pigra|EVM0011475	Whitmania_pigra|EVM0011806	Whitmania_pigra|EVM0013574	Whitmania_pigra|EVM0014666	Whitmania_pigra|EVM0019086	Helobdella_robusta|HelroG94925	Helobdella_robusta|HelroG94922	Helobdella_robusta|HelroG188923	Helobdella_robusta|HelroG187047	Helobdella_robusta|HelroG157527	Helobdella_robusta|HelroG156333	Helobdella_robusta|HelroG102867	Capitella_teleta|CapteG182016	Capitella_teleta|CapteG168025	Helobdella_robusta|HelroG185638	Helobdella_robusta|HelroG157737
Cluster180	Whitmania_pigra|EVM0014055	Whitmania_pigra|EVM0014110	Helobdella_robusta|HelroG173822	Helobdella_robusta|HelroG158358	Helobdella_robusta|HelroG162801	Helobdella_robusta|HelroG175779	Helobdella_robusta|HelroG182519	Helobdella_robusta|HelroG184114	Helobdella_robusta|HelroG171891	Helobdella_robusta|HelroG194683	Helobdella_robusta|HelroG166789	Helobdella_robusta|HelroG175903	Helobdella_robusta|HelroG162949	Helobdella_robusta|HelroG170120	Helobdella_robusta|HelroG174318	Helobdella_robusta|HelroG168139	Helobdella_robusta|HelroG172649	Helobdella_robusta|HelroG184371	Helobdella_robusta|HelroG163885	Helobdella_robusta|HelroG184265
Cluster181	Whitmania_pigra|EVM0012499	Helobdella_robusta|HelroG193739	Capitella_teleta|CapteG225755	Capitella_teleta|CapteG211928	Capitella_teleta|CapteG197434	Capitella_teleta|CapteG194665	Capitella_teleta|CapteG199675	Capitella_teleta|CapteG210391	Capitella_teleta|CapteG206262	Capitella_teleta|CapteG207609	Capitella_teleta|CapteG209339	Capitella_teleta|CapteG215583	Capitella_teleta|CapteG186616	Capitella_teleta|CapteG189059	Capitella_teleta|CapteG203791	Capitella_teleta|CapteG188518	Capitella_teleta|CapteG211810	Capitella_teleta|CapteG188252	Capitella_teleta|CapteG204764	Capitella_teleta|CapteG220629
Cluster182	Capitella_teleta|CapteG101748	Capitella_teleta|CapteG201264	Capitella_teleta|CapteG218321	Capitella_teleta|CapteG216015	Capitella_teleta|CapteG168664	Capitella_teleta|CapteG191563	Capitella_teleta|CapteG192568	Capitella_teleta|CapteG193000	Capitella_teleta|CapteG196777	Capitella_teleta|CapteG198202	Capitella_teleta|CapteG198370	Capitella_teleta|CapteG204200	Capitella_teleta|CapteG209586	Capitella_teleta|CapteG210492	Capitella_teleta|CapteG211936	Capitella_teleta|CapteG212615	Capitella_teleta|CapteG215212	Capitella_teleta|CapteG215213	Capitella_teleta|CapteG191234	Capitella_teleta|CapteG209585
Cluster183	Capitella_teleta|CapteG225905	Capitella_teleta|CapteG186750	Capitella_teleta|CapteG211648	Capitella_teleta|CapteG219982	Capitella_teleta|CapteG215987	Capitella_teleta|CapteG198650	Capitella_teleta|CapteG212881	Capitella_teleta|CapteG213087	Capitella_teleta|CapteG214154	Capitella_teleta|CapteG212382	Capitella_teleta|CapteG215833	Capitella_teleta|CapteG201003	Capitella_teleta|CapteG187798	Capitella_teleta|CapteG186334	Capitella_teleta|CapteG193506	Capitella_teleta|CapteG195170	Capitella_teleta|CapteG211198	Capitella_teleta|CapteG201684	Capitella_teleta|CapteG211570	Capitella_teleta|CapteG192282
Cluster184	Capitella_teleta|CapteG55810	Capitella_teleta|CapteG116371	Capitella_teleta|CapteG116427	Capitella_teleta|CapteG133955	Capitella_teleta|CapteG142218	Capitella_teleta|CapteG26798	Capitella_teleta|CapteG45684	Capitella_teleta|CapteG45686	Capitella_teleta|CapteG58961	Capitella_teleta|CapteG76419	Capitella_teleta|CapteG95093	Capitella_teleta|CapteG77397	Capitella_teleta|CapteG87613	Capitella_teleta|CapteG89998	Capitella_teleta|CapteG194722	Capitella_teleta|CapteG27268	Capitella_teleta|CapteG134388	Capitella_teleta|CapteG91395	Capitella_teleta|CapteG113182	Helobdella_robusta|HelroG144489
Cluster185	Capitella_teleta|CapteG226467	Capitella_teleta|CapteG208803	Capitella_teleta|CapteG188638	Capitella_teleta|CapteG197993	Capitella_teleta|CapteG209955	Capitella_teleta|CapteG214513	Capitella_teleta|CapteG214546	Capitella_teleta|CapteG218368	Capitella_teleta|CapteG192286	Capitella_teleta|CapteG194122	Capitella_teleta|CapteG209439	Capitella_teleta|CapteG208217	Capitella_teleta|CapteG193350	Capitella_teleta|CapteG201232	Capitella_teleta|CapteG204520	Capitella_teleta|CapteG214544	Capitella_teleta|CapteG218176	Capitella_teleta|CapteG34288	Capitella_teleta|CapteG100387	Capitella_teleta|CapteG223815
Cluster186	Capitella_teleta|CapteG224609	Capitella_teleta|CapteG187048	Capitella_teleta|CapteG188022	Capitella_teleta|CapteG195360	Capitella_teleta|CapteG197554	Capitella_teleta|CapteG199758	Capitella_teleta|CapteG202494	Capitella_teleta|CapteG205617	Capitella_teleta|CapteG206702	Capitella_teleta|CapteG207062	Capitella_teleta|CapteG211943	Capitella_teleta|CapteG215744	Capitella_teleta|CapteG215858	Capitella_teleta|CapteG223408	Capitella_teleta|CapteG218243	Capitella_teleta|CapteG196684	Capitella_teleta|CapteG216554	Capitella_teleta|CapteG208935	Capitella_teleta|CapteG210124	Capitella_teleta|CapteG195619
Cluster187	Capitella_teleta|CapteG227643	Capitella_teleta|CapteG211480	Capitella_teleta|CapteG192346	Capitella_teleta|CapteG202119	Capitella_teleta|CapteG203364	Capitella_teleta|CapteG212777	Capitella_teleta|CapteG186200	Capitella_teleta|CapteG191894	Capitella_teleta|CapteG208382	Capitella_teleta|CapteG214744	Capitella_teleta|CapteG58287	Capitella_teleta|CapteG57095	Capitella_teleta|CapteG218452	Capitella_teleta|CapteG129505	Capitella_teleta|CapteG222520	Capitella_teleta|CapteG60896	Capitella_teleta|CapteG226737	Capitella_teleta|CapteG196745	Capitella_teleta|CapteG217933	Capitella_teleta|CapteG203783
Cluster188	Capitella_teleta|CapteG89810	Capitella_teleta|CapteG105875	Capitella_teleta|CapteG113736	Capitella_teleta|CapteG117624	Capitella_teleta|CapteG131093	Capitella_teleta|CapteG131096	Capitella_teleta|CapteG131120	Capitella_teleta|CapteG145387	Capitella_teleta|CapteG70168	Capitella_teleta|CapteG70173	Capitella_teleta|CapteG70946	Capitella_teleta|CapteG93727	Capitella_teleta|CapteG131152	Capitella_teleta|CapteG61165	Capitella_teleta|CapteG105080	Capitella_teleta|CapteG130870	Capitella_teleta|CapteG179609	Capitella_teleta|CapteG70796	Capitella_teleta|CapteG224544	Capitella_teleta|CapteG131090
Cluster189	Helobdella_robusta|HelroG153250	Helobdella_robusta|HelroG166964	Helobdella_robusta|HelroG69911	Helobdella_robusta|HelroG108960	Helobdella_robusta|HelroG153248	Helobdella_robusta|HelroG153251	Helobdella_robusta|HelroG153254	Helobdella_robusta|HelroG153255	Helobdella_robusta|HelroG153263	Helobdella_robusta|HelroG153264	Helobdella_robusta|HelroG62465	Helobdella_robusta|HelroG71731	Helobdella_robusta|HelroG73151	Helobdella_robusta|HelroG76918	Helobdella_robusta|HelroG77462	Helobdella_robusta|HelroG79549	Helobdella_robusta|HelroG85076	Helobdella_robusta|HelroG164259	Helobdella_robusta|HelroG164962	Helobdella_robusta|HelroG184302
Cluster190	Whitmania_pigra|EVM0011692	Whitmania_pigra|EVM0001305	Whitmania_pigra|EVM0001600	Whitmania_pigra|EVM0001887	Whitmania_pigra|EVM0002231	Whitmania_pigra|EVM0009138	Whitmania_pigra|EVM0009329	Whitmania_pigra|EVM0010639	Whitmania_pigra|EVM0013225	Whitmania_pigra|EVM0014091	Whitmania_pigra|EVM0016292	Whitmania_pigra|EVM0001807	Whitmania_pigra|EVM0012124	Whitmania_pigra|EVM0000342	Whitmania_pigra|EVM0014452	Whitmania_pigra|EVM0018582	Whitmania_pigra|EVM0014779	Whitmania_pigra|EVM0016897	Whitmania_pigra|EVM0007295
Cluster191	Whitmania_pigra|EVM0001606	Whitmania_pigra|EVM0001833	Whitmania_pigra|EVM0007671	Whitmania_pigra|EVM0015234	Helobdella_robusta|HelroG184293	Helobdella_robusta|HelroG163252	Capitella_teleta|CapteG216456	Helobdella_robusta|HelroG159892	Capitella_teleta|CapteG107711	Capitella_teleta|CapteG113077	Capitella_teleta|CapteG120994	Capitella_teleta|CapteG74399	Capitella_teleta|CapteG100083	Capitella_teleta|CapteG96648	Capitella_teleta|CapteG74551	Capitella_teleta|CapteG98913	Capitella_teleta|CapteG139484	Capitella_teleta|CapteG114845	Capitella_teleta|CapteG201792
Cluster192	Whitmania_pigra|EVM0008859	Helobdella_robusta|HelroG178530	Helobdella_robusta|HelroG164977	Helobdella_robusta|HelroG180339	Helobdella_robusta|HelroG183167	Helobdella_robusta|HelroG180348	Helobdella_robusta|HelroG183153	Helobdella_robusta|HelroG162889	Helobdella_robusta|HelroG158393	Helobdella_robusta|HelroG158923	Helobdella_robusta|HelroG164268	Helobdella_robusta|HelroG164944	Helobdella_robusta|HelroG174319	Helobdella_robusta|HelroG183561	Helobdella_robusta|HelroG193718	Helobdella_robusta|HelroG162706	Helobdella_robusta|HelroG167004	Helobdella_robusta|HelroG169149	Helobdella_robusta|HelroG178434
Cluster193	Capitella_teleta|CapteG219825	Capitella_teleta|CapteG223083	Capitella_teleta|CapteG187453	Capitella_teleta|CapteG184883	Capitella_teleta|CapteG195614	Capitella_teleta|CapteG215737	Capitella_teleta|CapteG192350	Capitella_teleta|CapteG201716	Capitella_teleta|CapteG206379	Capitella_teleta|CapteG206967	Capitella_teleta|CapteG40659	Capitella_teleta|CapteG113759	Capitella_teleta|CapteG122944	Capitella_teleta|CapteG125023	Capitella_teleta|CapteG205497	Capitella_teleta|CapteG37705	Capitella_teleta|CapteG194496	Capitella_teleta|CapteG225255	Capitella_teleta|CapteG206939
Cluster194	Capitella_teleta|CapteG195688	Capitella_teleta|CapteG186382	Capitella_teleta|CapteG188751	Capitella_teleta|CapteG194291	Capitella_teleta|CapteG200452	Capitella_teleta|CapteG210642	Capitella_teleta|CapteG210872	Capitella_teleta|CapteG210906	Capitella_teleta|CapteG210907	Capitella_teleta|CapteG210908	Capitella_teleta|CapteG210909	Capitella_teleta|CapteG210910	Capitella_teleta|CapteG210911	Capitella_teleta|CapteG213544	Capitella_teleta|CapteG218234	Capitella_teleta|CapteG223538	Capitella_teleta|CapteG226952	Capitella_teleta|CapteG228500	Capitella_teleta|CapteG86488
Cluster195	Capitella_teleta|CapteG185205	Capitella_teleta|CapteG187659	Capitella_teleta|CapteG208550	Capitella_teleta|CapteG192641	Capitella_teleta|CapteG193538	Capitella_teleta|CapteG194658	Capitella_teleta|CapteG195668	Capitella_teleta|CapteG199829	Capitella_teleta|CapteG200622	Capitella_teleta|CapteG201339	Capitella_teleta|CapteG203817	Capitella_teleta|CapteG206888	Capitella_teleta|CapteG206961	Capitella_teleta|CapteG213938	Capitella_teleta|CapteG214473	Capitella_teleta|CapteG217531	Capitella_teleta|CapteG217587	Capitella_teleta|CapteG218533	Capitella_teleta|CapteG192204
Cluster196	Capitella_teleta|CapteG192706	Capitella_teleta|CapteG184854	Capitella_teleta|CapteG185176	Capitella_teleta|CapteG186570	Capitella_teleta|CapteG194470	Capitella_teleta|CapteG201550	Capitella_teleta|CapteG203809	Capitella_teleta|CapteG205486	Capitella_teleta|CapteG205625	Capitella_teleta|CapteG205938	Capitella_teleta|CapteG210047	Capitella_teleta|CapteG214566	Capitella_teleta|CapteG215628	Capitella_teleta|CapteG216712	Capitella_teleta|CapteG222031	Capitella_teleta|CapteG200116	Capitella_teleta|CapteG221921	Capitella_teleta|CapteG217881	Capitella_teleta|CapteG227377
Cluster197	Capitella_teleta|CapteG203622	Capitella_teleta|CapteG157611	Capitella_teleta|CapteG193266	Capitella_teleta|CapteG195597	Capitella_teleta|CapteG196761	Capitella_teleta|CapteG198031	Capitella_teleta|CapteG198032	Capitella_teleta|CapteG203034	Capitella_teleta|CapteG208364	Capitella_teleta|CapteG211333	Capitella_teleta|CapteG211343	Capitella_teleta|CapteG213128	Capitella_teleta|CapteG222652	Capitella_teleta|CapteG224440	Capitella_teleta|CapteG224661	Capitella_teleta|CapteG223218	Capitella_teleta|CapteG215600	Capitella_teleta|CapteG195596	Capitella_teleta|CapteG202983
Cluster198	Capitella_teleta|CapteG188161	Capitella_teleta|CapteG194614	Capitella_teleta|CapteG194969	Capitella_teleta|CapteG197866	Capitella_teleta|CapteG197984	Capitella_teleta|CapteG203844	Capitella_teleta|CapteG205215	Capitella_teleta|CapteG205533	Capitella_teleta|CapteG207613	Capitella_teleta|CapteG208820	Capitella_teleta|CapteG216886	Capitella_teleta|CapteG201663	Capitella_teleta|CapteG189835	Capitella_teleta|CapteG193502	Capitella_teleta|CapteG204548	Capitella_teleta|CapteG207644	Capitella_teleta|CapteG215666	Capitella_teleta|CapteG185598	Helobdella_robusta|HelroG160284
Cluster199	Helobdella_robusta|HelroG166921	Helobdella_robusta|HelroG173854	Helobdella_robusta|HelroG165137	Helobdella_robusta|HelroG158733	Helobdella_robusta|HelroG160139	Helobdella_robusta|HelroG158648	Helobdella_robusta|HelroG183142	Helobdella_robusta|HelroG162957	Helobdella_robusta|HelroG165398	Helobdella_robusta|HelroG174328	Helobdella_robusta|HelroG168098	Helobdella_robusta|HelroG182096	Helobdella_robusta|HelroG173112	Helobdella_robusta|HelroG183704	Helobdella_robusta|HelroG163006	Helobdella_robusta|HelroG172624	Helobdella_robusta|HelroG172611	Helobdella_robusta|HelroG166816	Helobdella_robusta|HelroG164141
Cluster200	Whitmania_pigra|EVM0008750	Whitmania_pigra|EVM0000102	Whitmania_pigra|EVM0003582	Whitmania_pigra|EVM0004372	Whitmania_pigra|EVM0005959	Whitmania_pigra|EVM0011769	Whitmania_pigra|EVM0012609	Whitmania_pigra|EVM0002686	Helobdella_robusta|HelroG165195	Capitella_teleta|CapteG190834	Capitella_teleta|CapteG218447	Capitella_teleta|CapteG206071	Capitella_teleta|CapteG203186	Capitella_teleta|CapteG195351	Capitella_teleta|CapteG190836	Capitella_teleta|CapteG209626	Capitella_teleta|CapteG192311	Capitella_teleta|CapteG186485
Cluster201	Whitmania_pigra|EVM0018216	Capitella_teleta|CapteG166603	Whitmania_pigra|EVM0011391	Helobdella_robusta|HelroG133388	Capitella_teleta|CapteG115648	Capitella_teleta|CapteG119722	Capitella_teleta|CapteG48743	Capitella_teleta|CapteG48958	Capitella_teleta|CapteG50882	Capitella_teleta|CapteG55545	Capitella_teleta|CapteG58124	Capitella_teleta|CapteG105284	Capitella_teleta|CapteG40103	Capitella_teleta|CapteG48741	Capitella_teleta|CapteG50229	Capitella_teleta|CapteG58131	Capitella_teleta|CapteG58132	Capitella_teleta|CapteG121832
Cluster202	Whitmania_pigra|EVM0008637	Helobdella_robusta|HelroG107832	Whitmania_pigra|EVM0003368	Capitella_teleta|CapteG147277	Capitella_teleta|CapteG121691	Capitella_teleta|CapteG222638	Capitella_teleta|CapteG229306	Capitella_teleta|CapteG220711	Capitella_teleta|CapteG189640	Capitella_teleta|CapteG190948	Capitella_teleta|CapteG208438	Capitella_teleta|CapteG214890	Capitella_teleta|CapteG215520	Capitella_teleta|CapteG218143	Capitella_teleta|CapteG218144	Capitella_teleta|CapteG218444	Capitella_teleta|CapteG222022	Capitella_teleta|CapteG226044
Cluster203	Helobdella_robusta|HelroG178903	Helobdella_robusta|HelroG171376	Helobdella_robusta|HelroG162295	Helobdella_robusta|HelroG164139	Helobdella_robusta|HelroG171362	Helobdella_robusta|HelroG171369	Helobdella_robusta|HelroG171468	Helobdella_robusta|HelroG172739	Helobdella_robusta|HelroG172977	Helobdella_robusta|HelroG176425	Helobdella_robusta|HelroG178172	Helobdella_robusta|HelroG181211	Helobdella_robusta|HelroG182109	Helobdella_robusta|HelroG183150	Helobdella_robusta|HelroG184590	Helobdella_robusta|HelroG164843	Helobdella_robusta|HelroG175871	Helobdella_robusta|HelroG168872
Cluster204	Capitella_teleta|CapteG186246	Capitella_teleta|CapteG218538	Capitella_teleta|CapteG198465	Capitella_teleta|CapteG214535	Capitella_teleta|CapteG217181	Capitella_teleta|CapteG186759	Capitella_teleta|CapteG202878	Capitella_teleta|CapteG207881	Capitella_teleta|CapteG189527	Capitella_teleta|CapteG190830	Capitella_teleta|CapteG185657	Capitella_teleta|CapteG197423	Capitella_teleta|CapteG212262	Capitella_teleta|CapteG214536	Capitella_teleta|CapteG208734	Capitella_teleta|CapteG212264	Capitella_teleta|CapteG202880	Capitella_teleta|CapteG197250
Cluster205	Capitella_teleta|CapteG216180	Capitella_teleta|CapteG189644	Capitella_teleta|CapteG193742	Capitella_teleta|CapteG197827	Capitella_teleta|CapteG200130	Capitella_teleta|CapteG201071	Capitella_teleta|CapteG211011	Capitella_teleta|CapteG193405	Capitella_teleta|CapteG224964	Capitella_teleta|CapteG210015	Capitella_teleta|CapteG202004	Capitella_teleta|CapteG207844	Capitella_teleta|CapteG210012	Capitella_teleta|CapteG192361	Capitella_teleta|CapteG190046	Capitella_teleta|CapteG222570	Capitella_teleta|CapteG216006	Capitella_teleta|CapteG226037
Cluster206	Capitella_teleta|CapteG97482	Capitella_teleta|CapteG105212	Capitella_teleta|CapteG112123	Capitella_teleta|CapteG208028	Capitella_teleta|CapteG69158	Capitella_teleta|CapteG95494	Capitella_teleta|CapteG187731	Capitella_teleta|CapteG188572	Capitella_teleta|CapteG188815	Capitella_teleta|CapteG203320	Capitella_teleta|CapteG204974	Capitella_teleta|CapteG187792	Capitella_teleta|CapteG187793	Capitella_teleta|CapteG210871	Capitella_teleta|CapteG216528	Capitella_teleta|CapteG201789	Capitella_teleta|CapteG194409	Capitella_teleta|CapteG136270
Cluster207	Capitella_teleta|CapteG207344	Capitella_teleta|CapteG191455	Capitella_teleta|CapteG191873	Capitella_teleta|CapteG196415	Capitella_teleta|CapteG197611	Capitella_teleta|CapteG198058	Capitella_teleta|CapteG206517	Capitella_teleta|CapteG207848	Capitella_teleta|CapteG208573	Capitella_teleta|CapteG212313	Capitella_teleta|CapteG214847	Capitella_teleta|CapteG215627	Capitella_teleta|CapteG216918	Capitella_teleta|CapteG217540	Capitella_teleta|CapteG218157	Capitella_teleta|CapteG226047	Capitella_teleta|CapteG192788	Capitella_teleta|CapteG210223
Cluster208	Capitella_teleta|CapteG218224	Capitella_teleta|CapteG188767	Capitella_teleta|CapteG221219	Capitella_teleta|CapteG187672	Capitella_teleta|CapteG223787	Capitella_teleta|CapteG213219	Capitella_teleta|CapteG199695	Capitella_teleta|CapteG207816	Capitella_teleta|CapteG213670	Capitella_teleta|CapteG203463	Capitella_teleta|CapteG195355	Capitella_teleta|CapteG196870	Capitella_teleta|CapteG226068	Capitella_teleta|CapteG215841	Capitella_teleta|CapteG188502	Capitella_teleta|CapteG185038	Capitella_teleta|CapteG203903	Capitella_teleta|CapteG205498
Cluster209	Capitella_teleta|CapteG148616	Capitella_teleta|CapteG104431	Capitella_teleta|CapteG110177	Capitella_teleta|CapteG116377	Capitella_teleta|CapteG118585	Capitella_teleta|CapteG123226	Capitella_teleta|CapteG140453	Capitella_teleta|CapteG141041	Capitella_teleta|CapteG172188	Capitella_teleta|CapteG184961	Capitella_teleta|CapteG206337	Capitella_teleta|CapteG219569	Capitella_teleta|CapteG226306	Capitella_teleta|CapteG81759	Capitella_teleta|CapteG98516	Capitella_teleta|CapteG107246	Capitella_teleta|CapteG134605	Capitella_teleta|CapteG168778
Cluster210	Capitella_teleta|CapteG209579	Capitella_teleta|CapteG186041	Capitella_teleta|CapteG187447	Capitella_teleta|CapteG192640	Capitella_teleta|CapteG193240	Capitella_teleta|CapteG203772	Capitella_teleta|CapteG204247	Capitella_teleta|CapteG205593	Capitella_teleta|CapteG205594	Capitella_teleta|CapteG208979	Capitella_teleta|CapteG211137	Capitella_teleta|CapteG211140	Capitella_teleta|CapteG211530	Capitella_teleta|CapteG212246	Capitella_teleta|CapteG212687	Capitella_teleta|CapteG217396	Capitella_teleta|CapteG227267	Capitella_teleta|CapteG196018
Cluster211	Capitella_teleta|CapteG202461	Capitella_teleta|CapteG188495	Capitella_teleta|CapteG196473	Capitella_teleta|CapteG196846	Capitella_teleta|CapteG201479	Capitella_teleta|CapteG206704	Capitella_teleta|CapteG213052	Capitella_teleta|CapteG217092	Capitella_teleta|CapteG184946	Capitella_teleta|CapteG196746	Capitella_teleta|CapteG198432	Capitella_teleta|CapteG209024	Capitella_teleta|CapteG211473	Capitella_teleta|CapteG212429	Capitella_teleta|CapteG214533	Capitella_teleta|CapteG214920	Capitella_teleta|CapteG216803	Capitella_teleta|CapteG219181
Cluster212	Capitella_teleta|CapteG134768	Capitella_teleta|CapteG103830	Capitella_teleta|CapteG106950	Capitella_teleta|CapteG106958	Capitella_teleta|CapteG115613	Capitella_teleta|CapteG227079	Capitella_teleta|CapteG74096	Capitella_teleta|CapteG92610	Capitella_teleta|CapteG197255	Capitella_teleta|CapteG193537	Capitella_teleta|CapteG206173	Capitella_teleta|CapteG211476	Capitella_teleta|CapteG197256	Capitella_teleta|CapteG228056	Capitella_teleta|CapteG188944	Capitella_teleta|CapteG57516	Capitella_teleta|CapteG106677	Capitella_teleta|CapteG57513
Cluster213	Helobdella_robusta|HelroG168967	Helobdella_robusta|HelroG171258	Helobdella_robusta|HelroG174466	Helobdella_robusta|HelroG180128	Helobdella_robusta|HelroG191744	Helobdella_robusta|HelroG181717	Helobdella_robusta|HelroG159690	Helobdella_robusta|HelroG174026	Helobdella_robusta|HelroG175606	Helobdella_robusta|HelroG176891	Helobdella_robusta|HelroG176919	Helobdella_robusta|HelroG178859	Helobdella_robusta|HelroG163568	Helobdella_robusta|HelroG172609	Helobdella_robusta|HelroG179201	Helobdella_robusta|HelroG184100	Helobdella_robusta|HelroG191323	Helobdella_robusta|HelroG172938
Cluster214	Whitmania_pigra|EVM0003755	Whitmania_pigra|EVM0006962	Whitmania_pigra|EVM0013016	Whitmania_pigra|EVM0006159	Whitmania_pigra|EVM0018052	Whitmania_pigra|EVM0011955	Whitmania_pigra|EVM0000996	Whitmania_pigra|EVM0008106	Whitmania_pigra|EVM0003294	Whitmania_pigra|EVM0005258	Whitmania_pigra|EVM0012109	Whitmania_pigra|EVM0012744	Whitmania_pigra|EVM0015206	Whitmania_pigra|EVM0013363	Whitmania_pigra|EVM0013080	Whitmania_pigra|EVM0003805	Capitella_teleta|CapteG103876
Cluster215	Whitmania_pigra|EVM0000302	Whitmania_pigra|EVM0011048	Whitmania_pigra|EVM0003109	Whitmania_pigra|EVM0014808	Whitmania_pigra|EVM0002677	Whitmania_pigra|EVM0003680	Whitmania_pigra|EVM0004723	Whitmania_pigra|EVM0008434	Whitmania_pigra|EVM0010167	Whitmania_pigra|EVM0010733	Whitmania_pigra|EVM0012040	Whitmania_pigra|EVM0013266	Whitmania_pigra|EVM0014177	Whitmania_pigra|EVM0017748	Whitmania_pigra|EVM0017928	Whitmania_pigra|EVM0000722	Whitmania_pigra|EVM0006259
Cluster216	Whitmania_pigra|EVM0000121	Whitmania_pigra|EVM0009420	Whitmania_pigra|EVM0017511	Whitmania_pigra|EVM0019123	Whitmania_pigra|EVM0002442	Whitmania_pigra|EVM0004863	Whitmania_pigra|EVM0005579	Whitmania_pigra|EVM0008845	Whitmania_pigra|EVM0013114	Whitmania_pigra|EVM0014249	Whitmania_pigra|EVM0017886	Whitmania_pigra|EVM0005021	Whitmania_pigra|EVM0005033	Whitmania_pigra|EVM0007404	Whitmania_pigra|EVM0007572	Whitmania_pigra|EVM0011235	Whitmania_pigra|EVM0012641
Cluster217	Whitmania_pigra|EVM0018424	Whitmania_pigra|EVM0002124	Whitmania_pigra|EVM0006207	Whitmania_pigra|EVM0009453	Whitmania_pigra|EVM0013357	Whitmania_pigra|EVM0018236	Helobdella_robusta|HelroG192438	Capitella_teleta|CapteG165779	Capitella_teleta|CapteG179392	Capitella_teleta|CapteG206321	Capitella_teleta|CapteG208769	Capitella_teleta|CapteG26059	Capitella_teleta|CapteG218087	Helobdella_robusta|HelroG191785	Helobdella_robusta|HelroG180041	Helobdella_robusta|HelroG172868	Helobdella_robusta|HelroG180052
Cluster218	Whitmania_pigra|EVM0002080	Helobdella_robusta|HelroG191274	Whitmania_pigra|EVM0011896	Helobdella_robusta|HelroG170702	Capitella_teleta|CapteG214161	Capitella_teleta|CapteG199346	Capitella_teleta|CapteG225957	Capitella_teleta|CapteG216978	Capitella_teleta|CapteG216867	Capitella_teleta|CapteG225483	Capitella_teleta|CapteG217495	Capitella_teleta|CapteG208208	Capitella_teleta|CapteG219462	Capitella_teleta|CapteG211085	Capitella_teleta|CapteG223751	Helobdella_robusta|HelroG177878	Capitella_teleta|CapteG219553
Cluster219	Whitmania_pigra|EVM0004616	Capitella_teleta|CapteG184669	Capitella_teleta|CapteG64177	Capitella_teleta|CapteG120337	Capitella_teleta|CapteG135320	Capitella_teleta|CapteG218449	Capitella_teleta|CapteG30498	Capitella_teleta|CapteG41580	Capitella_teleta|CapteG97699	Capitella_teleta|CapteG117158	Capitella_teleta|CapteG139403	Capitella_teleta|CapteG147035	Capitella_teleta|CapteG191400	Capitella_teleta|CapteG50267	Capitella_teleta|CapteG101017	Capitella_teleta|CapteG49552	Capitella_teleta|CapteG50987
Cluster220	Whitmania_pigra|EVM0016903	Helobdella_robusta|HelroG87103	Capitella_teleta|CapteG223627	Capitella_teleta|CapteG221461	Capitella_teleta|CapteG224690	Capitella_teleta|CapteG91110	Capitella_teleta|CapteG224241	Capitella_teleta|CapteG26606	Capitella_teleta|CapteG65853	Capitella_teleta|CapteG97740	Capitella_teleta|CapteG202229	Capitella_teleta|CapteG195830	Capitella_teleta|CapteG222217	Capitella_teleta|CapteG184991	Capitella_teleta|CapteG77830	Capitella_teleta|CapteG148381	Capitella_teleta|CapteG66512
Cluster221	Whitmania_pigra|EVM0004186	Helobdella_robusta|HelroG162422	Whitmania_pigra|EVM0010454	Helobdella_robusta|HelroG182465	Helobdella_robusta|HelroG158884	Helobdella_robusta|HelroG161364	Helobdella_robusta|HelroG165193	Helobdella_robusta|HelroG165559	Helobdella_robusta|HelroG171746	Helobdella_robusta|HelroG171766	Helobdella_robusta|HelroG172917	Helobdella_robusta|HelroG174216	Helobdella_robusta|HelroG175135	Helobdella_robusta|HelroG178366	Helobdella_robusta|HelroG178753	Helobdella_robusta|HelroG181811	Helobdella_robusta|HelroG173056
Cluster222	Capitella_teleta|CapteG196290	Capitella_teleta|CapteG214477	Capitella_teleta|CapteG192058	Capitella_teleta|CapteG185599	Capitella_teleta|CapteG190539	Capitella_teleta|CapteG200079	Capitella_teleta|CapteG207204	Capitella_teleta|CapteG201174	Capitella_teleta|CapteG207616	Capitella_teleta|CapteG217120	Capitella_teleta|CapteG222798	Capitella_teleta|CapteG191532	Capitella_teleta|CapteG199286	Capitella_teleta|CapteG221035	Capitella_teleta|CapteG185934	Capitella_teleta|CapteG78744	Capitella_teleta|CapteG204268
Cluster223	Whitmania_pigra|EVM0003564	Helobdella_robusta|HelroG172502	Helobdella_robusta|HelroG172599	Helobdella_robusta|HelroG165701	Helobdella_robusta|HelroG167609	Helobdella_robusta|HelroG177587	Helobdella_robusta|HelroG177965	Helobdella_robusta|HelroG178527	Helobdella_robusta|HelroG178772	Helobdella_robusta|HelroG179244	Helobdella_robusta|HelroG180186	Helobdella_robusta|HelroG180187	Helobdella_robusta|HelroG180188	Helobdella_robusta|HelroG180189	Helobdella_robusta|HelroG180190	Helobdella_robusta|HelroG182988	Helobdella_robusta|HelroG183850
Cluster224	Whitmania_pigra|EVM0006218	Helobdella_robusta|HelroG189331	Capitella_teleta|CapteG221133	Capitella_teleta|CapteG195045	Capitella_teleta|CapteG195046	Capitella_teleta|CapteG195048	Capitella_teleta|CapteG195049	Capitella_teleta|CapteG195493	Capitella_teleta|CapteG196092	Capitella_teleta|CapteG216790	Capitella_teleta|CapteG225380	Capitella_teleta|CapteG226393	Capitella_teleta|CapteG195051	Capitella_teleta|CapteG106483	Capitella_teleta|CapteG38036	Capitella_teleta|CapteG101443	Capitella_teleta|CapteG213473
Cluster225	Capitella_teleta|CapteG191310	Capitella_teleta|CapteG135613	Capitella_teleta|CapteG116007	Capitella_teleta|CapteG131287	Capitella_teleta|CapteG134381	Capitella_teleta|CapteG141755	Capitella_teleta|CapteG203292	Capitella_teleta|CapteG205606	Capitella_teleta|CapteG37345	Capitella_teleta|CapteG93781	Capitella_teleta|CapteG96185	Capitella_teleta|CapteG96186	Capitella_teleta|CapteG210720	Capitella_teleta|CapteG118680	Capitella_teleta|CapteG45295	Capitella_teleta|CapteG93240	Capitella_teleta|CapteG94631
Cluster226	Capitella_teleta|CapteG106349	Capitella_teleta|CapteG140021	Capitella_teleta|CapteG189618	Capitella_teleta|CapteG189619	Capitella_teleta|CapteG201489	Capitella_teleta|CapteG203735	Capitella_teleta|CapteG205630	Capitella_teleta|CapteG215902	Capitella_teleta|CapteG223387	Capitella_teleta|CapteG223508	Capitella_teleta|CapteG225063	Capitella_teleta|CapteG229374	Capitella_teleta|CapteG35712	Capitella_teleta|CapteG139975	Capitella_teleta|CapteG171544	Capitella_teleta|CapteG185201	Capitella_teleta|CapteG206336
Cluster227	Capitella_teleta|CapteG200417	Capitella_teleta|CapteG192008	Capitella_teleta|CapteG192009	Capitella_teleta|CapteG192010	Capitella_teleta|CapteG192011	Capitella_teleta|CapteG228698	Capitella_teleta|CapteG116479	Capitella_teleta|CapteG110974	Capitella_teleta|CapteG192012	Capitella_teleta|CapteG192013	Capitella_teleta|CapteG210138	Capitella_teleta|CapteG69770	Capitella_teleta|CapteG125837	Capitella_teleta|CapteG151744	Capitella_teleta|CapteG19950	Capitella_teleta|CapteG200586	Capitella_teleta|CapteG77380
Cluster228	Capitella_teleta|CapteG209784	Capitella_teleta|CapteG211054	Capitella_teleta|CapteG201483	Capitella_teleta|CapteG206725	Capitella_teleta|CapteG192889	Capitella_teleta|CapteG207614	Capitella_teleta|CapteG192765	Capitella_teleta|CapteG215021	Capitella_teleta|CapteG217314	Capitella_teleta|CapteG205677	Capitella_teleta|CapteG194425	Capitella_teleta|CapteG205676	Capitella_teleta|CapteG209640	Capitella_teleta|CapteG193112	Capitella_teleta|CapteG197362	Capitella_teleta|CapteG196901	Capitella_teleta|CapteG199575
Cluster229	Capitella_teleta|CapteG193392	Capitella_teleta|CapteG196281	Capitella_teleta|CapteG197413	Capitella_teleta|CapteG212220	Capitella_teleta|CapteG218496	Capitella_teleta|CapteG186117	Capitella_teleta|CapteG186865	Capitella_teleta|CapteG189357	Capitella_teleta|CapteG189385	Capitella_teleta|CapteG191879	Capitella_teleta|CapteG192612	Capitella_teleta|CapteG192744	Capitella_teleta|CapteG196696	Capitella_teleta|CapteG203343	Capitella_teleta|CapteG207078	Capitella_teleta|CapteG208115	Capitella_teleta|CapteG202766
Cluster230	Capitella_teleta|CapteG199934	Capitella_teleta|CapteG216210	Capitella_teleta|CapteG227362	Capitella_teleta|CapteG85683	Capitella_teleta|CapteG188158	Capitella_teleta|CapteG188427	Capitella_teleta|CapteG188428	Capitella_teleta|CapteG203016	Capitella_teleta|CapteG203767	Capitella_teleta|CapteG212209	Capitella_teleta|CapteG212251	Capitella_teleta|CapteG222179	Capitella_teleta|CapteG229170	Capitella_teleta|CapteG160691	Capitella_teleta|CapteG204160	Capitella_teleta|CapteG212250	Capitella_teleta|CapteG202157
Cluster231	Capitella_teleta|CapteG227553	Capitella_teleta|CapteG207511	Capitella_teleta|CapteG197934	Capitella_teleta|CapteG198945	Capitella_teleta|CapteG202169	Capitella_teleta|CapteG202394	Capitella_teleta|CapteG205216	Capitella_teleta|CapteG208026	Capitella_teleta|CapteG209568	Capitella_teleta|CapteG211004	Capitella_teleta|CapteG211028	Capitella_teleta|CapteG211489	Capitella_teleta|CapteG216552	Capitella_teleta|CapteG216669	Capitella_teleta|CapteG217691	Capitella_teleta|CapteG218428	Capitella_teleta|CapteG192581
Cluster232	Capitella_teleta|CapteG202181	Capitella_teleta|CapteG185448	Capitella_teleta|CapteG186111	Capitella_teleta|CapteG193556	Capitella_teleta|CapteG194363	Capitella_teleta|CapteG194993	Capitella_teleta|CapteG197129	Capitella_teleta|CapteG206881	Capitella_teleta|CapteG207510	Capitella_teleta|CapteG207594	Capitella_teleta|CapteG207598	Capitella_teleta|CapteG208137	Capitella_teleta|CapteG209290	Capitella_teleta|CapteG213417	Capitella_teleta|CapteG217550	Capitella_teleta|CapteG196594	Capitella_teleta|CapteG204344
Cluster233	Capitella_teleta|CapteG186514	Capitella_teleta|CapteG127432	Capitella_teleta|CapteG139867	Capitella_teleta|CapteG144191	Capitella_teleta|CapteG56772	Capitella_teleta|CapteG67858	Capitella_teleta|CapteG69649	Capitella_teleta|CapteG77831	Capitella_teleta|CapteG78188	Capitella_teleta|CapteG124334	Capitella_teleta|CapteG193520	Capitella_teleta|CapteG197978	Capitella_teleta|CapteG214226	Capitella_teleta|CapteG68167	Capitella_teleta|CapteG197170	Capitella_teleta|CapteG68136	Capitella_teleta|CapteG216040
Cluster234	Capitella_teleta|CapteG196529	Capitella_teleta|CapteG203762	Capitella_teleta|CapteG186004	Capitella_teleta|CapteG187219	Capitella_teleta|CapteG191435	Capitella_teleta|CapteG203391	Capitella_teleta|CapteG209149	Capitella_teleta|CapteG185032	Capitella_teleta|CapteG186455	Capitella_teleta|CapteG200129	Capitella_teleta|CapteG211400	Capitella_teleta|CapteG212426	Capitella_teleta|CapteG213936	Capitella_teleta|CapteG192698	Capitella_teleta|CapteG190049	Capitella_teleta|CapteG202616	Capitella_teleta|CapteG191891
Cluster235	Helobdella_robusta|HelroG138317	Helobdella_robusta|HelroG172433	Helobdella_robusta|HelroG148497	Helobdella_robusta|HelroG128632	Helobdella_robusta|HelroG138315	Helobdella_robusta|HelroG138328	Helobdella_robusta|HelroG148336	Helobdella_robusta|HelroG148340	Helobdella_robusta|HelroG148499	Helobdella_robusta|HelroG148502	Helobdella_robusta|HelroG148505	Helobdella_robusta|HelroG148511	Helobdella_robusta|HelroG164412	Helobdella_robusta|HelroG164414	Helobdella_robusta|HelroG172434	Helobdella_robusta|HelroG172439	Helobdella_robusta|HelroG172462
Cluster236	Helobdella_robusta|HelroG164179	Helobdella_robusta|HelroG160109	Helobdella_robusta|HelroG160112	Helobdella_robusta|HelroG160114	Helobdella_robusta|HelroG164062	Helobdella_robusta|HelroG164072	Helobdella_robusta|HelroG164073	Helobdella_robusta|HelroG165352	Helobdella_robusta|HelroG165385	Helobdella_robusta|HelroG167821	Helobdella_robusta|HelroG173907	Helobdella_robusta|HelroG184362	Helobdella_robusta|HelroG173139	Helobdella_robusta|HelroG163607	Helobdella_robusta|HelroG169212	Helobdella_robusta|HelroG180932	Helobdella_robusta|HelroG164961
Cluster237	Helobdella_robusta|HelroG172460	Helobdella_robusta|HelroG153603	Helobdella_robusta|HelroG87532	Helobdella_robusta|HelroG72756	Helobdella_robusta|HelroG138092	Helobdella_robusta|HelroG167825	Helobdella_robusta|HelroG177643	Helobdella_robusta|HelroG177646	Helobdella_robusta|HelroG81493	Helobdella_robusta|HelroG138577	Helobdella_robusta|HelroG175721	Helobdella_robusta|HelroG67821	Helobdella_robusta|HelroG175072	Helobdella_robusta|HelroG153046	Helobdella_robusta|HelroG177642	Helobdella_robusta|HelroG182431	Helobdella_robusta|HelroG182399
Cluster238	Whitmania_pigra|EVM0008037	Whitmania_pigra|EVM0005249	Whitmania_pigra|EVM0005968	Whitmania_pigra|EVM0006655	Whitmania_pigra|EVM0010141	Whitmania_pigra|EVM0010947	Whitmania_pigra|EVM0015556	Whitmania_pigra|EVM0018813	Whitmania_pigra|EVM0000776	Helobdella_robusta|HelroG185843	Capitella_teleta|CapteG165495	Helobdella_robusta|HelroG96079	Helobdella_robusta|HelroG185163	Capitella_teleta|CapteG17807	Capitella_teleta|CapteG95613	Helobdella_robusta|HelroG185160
Cluster239	Capitella_teleta|CapteG224540	Capitella_teleta|CapteG227881	Capitella_teleta|CapteG195215	Capitella_teleta|CapteG188949	Capitella_teleta|CapteG195213	Capitella_teleta|CapteG201668	Capitella_teleta|CapteG204796	Capitella_teleta|CapteG207217	Capitella_teleta|CapteG222029	Capitella_teleta|CapteG225807	Capitella_teleta|CapteG228928	Capitella_teleta|CapteG229184	Capitella_teleta|CapteG190045	Capitella_teleta|CapteG221231	Capitella_teleta|CapteG223887	Capitella_teleta|CapteG219979
Cluster240	Whitmania_pigra|EVM0015226	Helobdella_robusta|HelroG174553	Capitella_teleta|CapteG220100	Capitella_teleta|CapteG109648	Capitella_teleta|CapteG109747	Capitella_teleta|CapteG127104	Capitella_teleta|CapteG224852	Capitella_teleta|CapteG227245	Capitella_teleta|CapteG54618	Capitella_teleta|CapteG64255	Capitella_teleta|CapteG118277	Capitella_teleta|CapteG89522	Capitella_teleta|CapteG200625	Capitella_teleta|CapteG208384	Helobdella_robusta|HelroG177179	Capitella_teleta|CapteG191588
Cluster241	Whitmania_pigra|EVM0000441	Helobdella_robusta|HelroG181165	Capitella_teleta|CapteG224884	Helobdella_robusta|HelroG162967	Helobdella_robusta|HelroG165027	Helobdella_robusta|HelroG165082	Helobdella_robusta|HelroG171448	Helobdella_robusta|HelroG173134	Helobdella_robusta|HelroG175819	Helobdella_robusta|HelroG176122	Helobdella_robusta|HelroG162917	Helobdella_robusta|HelroG158367	Helobdella_robusta|HelroG169512	Helobdella_robusta|HelroG165090	Helobdella_robusta|HelroG174199	Helobdella_robusta|HelroG193356
Cluster242	Whitmania_pigra|EVM0014291	Capitella_teleta|CapteG186064	Capitella_teleta|CapteG137973	Capitella_teleta|CapteG110521	Capitella_teleta|CapteG113032	Capitella_teleta|CapteG135183	Capitella_teleta|CapteG78268	Capitella_teleta|CapteG120624	Capitella_teleta|CapteG102965	Capitella_teleta|CapteG120633	Capitella_teleta|CapteG193009	Capitella_teleta|CapteG193014	Capitella_teleta|CapteG203138	Capitella_teleta|CapteG66548	Capitella_teleta|CapteG73119	Capitella_teleta|CapteG100956
Cluster243	Helobdella_robusta|HelroG172907	Helobdella_robusta|HelroG99723	Helobdella_robusta|HelroG180002	Helobdella_robusta|HelroG87418	Helobdella_robusta|HelroG172906	Helobdella_robusta|HelroG137559	Helobdella_robusta|HelroG137616	Helobdella_robusta|HelroG127755	Helobdella_robusta|HelroG128228	Helobdella_robusta|HelroG137676	Helobdella_robusta|HelroG79526	Helobdella_robusta|HelroG87466	Helobdella_robusta|HelroG92199	Helobdella_robusta|HelroG180003	Helobdella_robusta|HelroG179997	Helobdella_robusta|HelroG180000
Cluster244	Capitella_teleta|CapteG192410	Capitella_teleta|CapteG189885	Capitella_teleta|CapteG192407	Capitella_teleta|CapteG192409	Capitella_teleta|CapteG193019	Capitella_teleta|CapteG193020	Capitella_teleta|CapteG196421	Capitella_teleta|CapteG196422	Capitella_teleta|CapteG196424	Capitella_teleta|CapteG200078	Capitella_teleta|CapteG211925	Capitella_teleta|CapteG222126	Capitella_teleta|CapteG222420	Capitella_teleta|CapteG193021	Capitella_teleta|CapteG197073	Capitella_teleta|CapteG201332
Cluster245	Capitella_teleta|CapteG215300	Capitella_teleta|CapteG186217	Capitella_teleta|CapteG186296	Capitella_teleta|CapteG192779	Capitella_teleta|CapteG195064	Capitella_teleta|CapteG199363	Capitella_teleta|CapteG199573	Capitella_teleta|CapteG203213	Capitella_teleta|CapteG206734	Capitella_teleta|CapteG207294	Capitella_teleta|CapteG215299	Capitella_teleta|CapteG215301	Capitella_teleta|CapteG215308	Capitella_teleta|CapteG216377	Capitella_teleta|CapteG223880	Capitella_teleta|CapteG224505
Cluster246	Capitella_teleta|CapteG197758	Capitella_teleta|CapteG186232	Capitella_teleta|CapteG213155	Capitella_teleta|CapteG197618	Capitella_teleta|CapteG213056	Capitella_teleta|CapteG205308	Capitella_teleta|CapteG185208	Capitella_teleta|CapteG186370	Capitella_teleta|CapteG189786	Capitella_teleta|CapteG198472	Capitella_teleta|CapteG199370	Capitella_teleta|CapteG202925	Capitella_teleta|CapteG206313	Capitella_teleta|CapteG208084	Capitella_teleta|CapteG209636	Capitella_teleta|CapteG198177
Cluster247	Capitella_teleta|CapteG199779	Capitella_teleta|CapteG192210	Capitella_teleta|CapteG226815	Capitella_teleta|CapteG196723	Capitella_teleta|CapteG202941	Capitella_teleta|CapteG217266	Capitella_teleta|CapteG224308	Capitella_teleta|CapteG188705	Capitella_teleta|CapteG189871	Capitella_teleta|CapteG195552	Capitella_teleta|CapteG217265	Capitella_teleta|CapteG194028	Capitella_teleta|CapteG187778	Capitella_teleta|CapteG201170	Capitella_teleta|CapteG198283	Capitella_teleta|CapteG213500
Cluster248	Capitella_teleta|CapteG215191	Capitella_teleta|CapteG104199	Capitella_teleta|CapteG109334	Capitella_teleta|CapteG123994	Capitella_teleta|CapteG140881	Capitella_teleta|CapteG145194	Capitella_teleta|CapteG196425	Capitella_teleta|CapteG196704	Capitella_teleta|CapteG203390	Capitella_teleta|CapteG205658	Capitella_teleta|CapteG216003	Capitella_teleta|CapteG22430	Capitella_teleta|CapteG74442	Capitella_teleta|CapteG196516	Capitella_teleta|CapteG22448	Capitella_teleta|CapteG42446
Cluster249	Capitella_teleta|CapteG193690	Capitella_teleta|CapteG226067	Capitella_teleta|CapteG216176	Capitella_teleta|CapteG187395	Capitella_teleta|CapteG185301	Capitella_teleta|CapteG208937	Capitella_teleta|CapteG214034	Capitella_teleta|CapteG218263	Capitella_teleta|CapteG218498	Capitella_teleta|CapteG189424	Capitella_teleta|CapteG200167	Capitella_teleta|CapteG208357	Capitella_teleta|CapteG199598	Capitella_teleta|CapteG228813	Capitella_teleta|CapteG216401	Capitella_teleta|CapteG97229
Cluster250	Capitella_teleta|CapteG216338	Capitella_teleta|CapteG185846	Capitella_teleta|CapteG190713	Capitella_teleta|CapteG202938	Capitella_teleta|CapteG203383	Capitella_teleta|CapteG208007	Capitella_teleta|CapteG209532	Capitella_teleta|CapteG209533	Capitella_teleta|CapteG209761	Capitella_teleta|CapteG211858	Capitella_teleta|CapteG215345	Capitella_teleta|CapteG215347	Capitella_teleta|CapteG219033	Capitella_teleta|CapteG227188	Capitella_teleta|CapteG201685	Capitella_teleta|CapteG195673
Cluster251	Helobdella_robusta|HelroG168084	Helobdella_robusta|HelroG158590	Helobdella_robusta|HelroG159245	Helobdella_robusta|HelroG163983	Helobdella_robusta|HelroG164214	Helobdella_robusta|HelroG166505	Helobdella_robusta|HelroG167012	Helobdella_robusta|HelroG171363	Helobdella_robusta|HelroG171684	Helobdella_robusta|HelroG174947	Helobdella_robusta|HelroG176069	Helobdella_robusta|HelroG184622	Helobdella_robusta|HelroG184781	Helobdella_robusta|HelroG168085	Helobdella_robusta|HelroG169433	Helobdella_robusta|HelroG179310
Cluster252	Whitmania_pigra|EVM0011637	Whitmania_pigra|EVM0010582	Whitmania_pigra|EVM0008400	Whitmania_pigra|EVM0001125	Whitmania_pigra|EVM0011394	Whitmania_pigra|EVM0011854	Whitmania_pigra|EVM0003028	Whitmania_pigra|EVM0007413	Whitmania_pigra|EVM0018530	Whitmania_pigra|EVM0000038	Whitmania_pigra|EVM0006249	Whitmania_pigra|EVM0006341	Whitmania_pigra|EVM0017851	Whitmania_pigra|EVM0008825	Whitmania_pigra|EVM0014131
Cluster253	Whitmania_pigra|EVM0005699	Whitmania_pigra|EVM0001022	Whitmania_pigra|EVM0002932	Whitmania_pigra|EVM0004176	Whitmania_pigra|EVM0007565	Whitmania_pigra|EVM0008198	Whitmania_pigra|EVM0010510	Whitmania_pigra|EVM0012278	Whitmania_pigra|EVM0012698	Whitmania_pigra|EVM0013925	Whitmania_pigra|EVM0014060	Whitmania_pigra|EVM0014493	Whitmania_pigra|EVM0017481	Whitmania_pigra|EVM0016616	Whitmania_pigra|EVM0008698
Cluster254	Whitmania_pigra|EVM0014896	Whitmania_pigra|EVM0013533	Helobdella_robusta|HelroG179278	Helobdella_robusta|HelroG193528	Helobdella_robusta|HelroG193260	Helobdella_robusta|HelroG179325	Helobdella_robusta|HelroG179321	Helobdella_robusta|HelroG179287	Helobdella_robusta|HelroG179281	Helobdella_robusta|HelroG179275	Helobdella_robusta|HelroG179260	Helobdella_robusta|HelroG179239	Helobdella_robusta|HelroG177648	Helobdella_robusta|HelroG177589	Helobdella_robusta|HelroG193007
Cluster255	Whitmania_pigra|EVM0008240	Whitmania_pigra|EVM0001203	Whitmania_pigra|EVM0001651	Whitmania_pigra|EVM0002655	Whitmania_pigra|EVM0003652	Whitmania_pigra|EVM0005075	Whitmania_pigra|EVM0005132	Whitmania_pigra|EVM0008734	Whitmania_pigra|EVM0012432	Whitmania_pigra|EVM0012864	Whitmania_pigra|EVM0015074	Whitmania_pigra|EVM0015596	Whitmania_pigra|EVM0012519	Whitmania_pigra|EVM0016774	Whitmania_pigra|EVM0017981
Cluster256	Whitmania_pigra|EVM0016458	Whitmania_pigra|EVM0018816	Whitmania_pigra|EVM0018687	Helobdella_robusta|HelroG77609	Helobdella_robusta|HelroG77371	Helobdella_robusta|HelroG77273	Helobdella_robusta|HelroG77336	Helobdella_robusta|HelroG77349	Helobdella_robusta|HelroG77434	Helobdella_robusta|HelroG77483	Helobdella_robusta|HelroG77628	Helobdella_robusta|HelroG77635	Helobdella_robusta|HelroG99003	Helobdella_robusta|HelroG77476	Helobdella_robusta|HelroG77557
Cluster257	Capitella_teleta|CapteG226064	Capitella_teleta|CapteG199344	Capitella_teleta|CapteG221357	Capitella_teleta|CapteG205375	Capitella_teleta|CapteG188115	Capitella_teleta|CapteG191652	Capitella_teleta|CapteG213787	Capitella_teleta|CapteG217659	Capitella_teleta|CapteG218061	Capitella_teleta|CapteG221789	Capitella_teleta|CapteG223807	Capitella_teleta|CapteG228774	Capitella_teleta|CapteG187766	Capitella_teleta|CapteG207090	Capitella_teleta|CapteG199342
Cluster258	Whitmania_pigra|EVM0011791	Helobdella_robusta|HelroG135759	Capitella_teleta|CapteG167620	Whitmania_pigra|EVM0009994	Helobdella_robusta|HelroG83726	Capitella_teleta|CapteG108081	Capitella_teleta|CapteG118366	Capitella_teleta|CapteG127155	Capitella_teleta|CapteG128225	Capitella_teleta|CapteG140715	Capitella_teleta|CapteG46992	Capitella_teleta|CapteG89061	Helobdella_robusta|HelroG101296	Helobdella_robusta|HelroG122766	Capitella_teleta|CapteG108082
Cluster259	Whitmania_pigra|EVM0011648	Helobdella_robusta|HelroG83511	Capitella_teleta|CapteG221644	Capitella_teleta|CapteG100331	Capitella_teleta|CapteG123249	Capitella_teleta|CapteG127817	Capitella_teleta|CapteG134280	Capitella_teleta|CapteG183467	Capitella_teleta|CapteG220079	Capitella_teleta|CapteG107150	Capitella_teleta|CapteG219336	Capitella_teleta|CapteG219714	Capitella_teleta|CapteG221811	Capitella_teleta|CapteG88303	Capitella_teleta|CapteG211805
Cluster260	Capitella_teleta|CapteG195881	Capitella_teleta|CapteG185762	Capitella_teleta|CapteG190778	Capitella_teleta|CapteG190870	Capitella_teleta|CapteG191083	Capitella_teleta|CapteG196382	Capitella_teleta|CapteG199284	Capitella_teleta|CapteG206510	Capitella_teleta|CapteG208943	Capitella_teleta|CapteG211786	Capitella_teleta|CapteG213251	Capitella_teleta|CapteG217654	Capitella_teleta|CapteG223534	Capitella_teleta|CapteG207667	Capitella_teleta|CapteG192617
Cluster261	Capitella_teleta|CapteG186638	Capitella_teleta|CapteG201475	Capitella_teleta|CapteG203584	Capitella_teleta|CapteG204841	Capitella_teleta|CapteG191973	Capitella_teleta|CapteG202501	Capitella_teleta|CapteG188666	Capitella_teleta|CapteG216177	Capitella_teleta|CapteG218680	Capitella_teleta|CapteG193286	Capitella_teleta|CapteG197602	Capitella_teleta|CapteG202184	Capitella_teleta|CapteG206036	Capitella_teleta|CapteG215202	Capitella_teleta|CapteG187769
Cluster262	Capitella_teleta|CapteG193824	Capitella_teleta|CapteG185472	Capitella_teleta|CapteG193826	Capitella_teleta|CapteG193827	Capitella_teleta|CapteG193836	Capitella_teleta|CapteG199613	Capitella_teleta|CapteG204100	Capitella_teleta|CapteG207350	Capitella_teleta|CapteG208284	Capitella_teleta|CapteG213766	Capitella_teleta|CapteG215418	Capitella_teleta|CapteG225112	Capitella_teleta|CapteG225813	Capitella_teleta|CapteG187308	Capitella_teleta|CapteG201407
Cluster263	Capitella_teleta|CapteG197251	Capitella_teleta|CapteG187388	Capitella_teleta|CapteG189354	Capitella_teleta|CapteG193490	Capitella_teleta|CapteG196327	Capitella_teleta|CapteG200504	Capitella_teleta|CapteG201559	Capitella_teleta|CapteG203814	Capitella_teleta|CapteG206711	Capitella_teleta|CapteG206866	Capitella_teleta|CapteG209035	Capitella_teleta|CapteG210610	Capitella_teleta|CapteG218181	Capitella_teleta|CapteG189937	Capitella_teleta|CapteG213740
Cluster264	Capitella_teleta|CapteG191892	Capitella_teleta|CapteG191888	Capitella_teleta|CapteG198524	Capitella_teleta|CapteG221621	Capitella_teleta|CapteG221622	Capitella_teleta|CapteG222777	Capitella_teleta|CapteG223719	Capitella_teleta|CapteG194070	Capitella_teleta|CapteG219658	Capitella_teleta|CapteG229249	Capitella_teleta|CapteG226304	Capitella_teleta|CapteG226622	Helobdella_robusta|HelroG155381	Helobdella_robusta|HelroG191922	Helobdella_robusta|HelroG173382
Cluster265	Capitella_teleta|CapteG210461	Capitella_teleta|CapteG204419	Capitella_teleta|CapteG197720	Capitella_teleta|CapteG212195	Capitella_teleta|CapteG186059	Capitella_teleta|CapteG190857	Capitella_teleta|CapteG197604	Capitella_teleta|CapteG198007	Capitella_teleta|CapteG203018	Capitella_teleta|CapteG228309	Capitella_teleta|CapteG193738	Capitella_teleta|CapteG207949	Capitella_teleta|CapteG216718	Capitella_teleta|CapteG197120	Capitella_teleta|CapteG199269
Cluster266	Capitella_teleta|CapteG107367	Capitella_teleta|CapteG23500	Capitella_teleta|CapteG28603	Capitella_teleta|CapteG30221	Capitella_teleta|CapteG31657	Capitella_teleta|CapteG130059	Capitella_teleta|CapteG136857	Capitella_teleta|CapteG201960	Capitella_teleta|CapteG30894	Capitella_teleta|CapteG217656	Capitella_teleta|CapteG188192	Capitella_teleta|CapteG191313	Capitella_teleta|CapteG109188	Capitella_teleta|CapteG194984	Capitella_teleta|CapteG30266
Cluster267	Capitella_teleta|CapteG106033	Capitella_teleta|CapteG195014	Capitella_teleta|CapteG218762	Capitella_teleta|CapteG223844	Capitella_teleta|CapteG223845	Capitella_teleta|CapteG223854	Capitella_teleta|CapteG67821	Capitella_teleta|CapteG223846	Capitella_teleta|CapteG199753	Capitella_teleta|CapteG171854	Capitella_teleta|CapteG221969	Capitella_teleta|CapteG203078	Capitella_teleta|CapteG229229	Capitella_teleta|CapteG106437	Capitella_teleta|CapteG77854
Cluster268	Capitella_teleta|CapteG219501	Capitella_teleta|CapteG193950	Capitella_teleta|CapteG222326	Capitella_teleta|CapteG185940	Capitella_teleta|CapteG185941	Capitella_teleta|CapteG194522	Capitella_teleta|CapteG194525	Capitella_teleta|CapteG198506	Capitella_teleta|CapteG206688	Capitella_teleta|CapteG214169	Capitella_teleta|CapteG215521	Capitella_teleta|CapteG215523	Capitella_teleta|CapteG223068	Capitella_teleta|CapteG227442	Capitella_teleta|CapteG229201
Cluster269	Helobdella_robusta|HelroG168252	Helobdella_robusta|HelroG163679	Helobdella_robusta|HelroG168251	Helobdella_robusta|HelroG177650	Helobdella_robusta|HelroG178088	Helobdella_robusta|HelroG179659	Helobdella_robusta|HelroG180881	Helobdella_robusta|HelroG180882	Helobdella_robusta|HelroG182397	Helobdella_robusta|HelroG183026	Helobdella_robusta|HelroG184304	Helobdella_robusta|HelroG184344	Helobdella_robusta|HelroG184431	Helobdella_robusta|HelroG176651	Helobdella_robusta|HelroG184207
Cluster270	Helobdella_robusta|HelroG86099	Helobdella_robusta|HelroG172843	Helobdella_robusta|HelroG172847	Helobdella_robusta|HelroG169458	Helobdella_robusta|HelroG153082	Helobdella_robusta|HelroG153096	Helobdella_robusta|HelroG162309	Helobdella_robusta|HelroG166565	Helobdella_robusta|HelroG71299	Helobdella_robusta|HelroG178468	Helobdella_robusta|HelroG183535	Helobdella_robusta|HelroG182952	Helobdella_robusta|HelroG183961	Helobdella_robusta|HelroG67684	Helobdella_robusta|HelroG153609
Cluster271	Helobdella_robusta|HelroG137092	Helobdella_robusta|HelroG137091	Helobdella_robusta|HelroG63079	Helobdella_robusta|HelroG182946	Helobdella_robusta|HelroG125192	Helobdella_robusta|HelroG126196	Helobdella_robusta|HelroG126215	Helobdella_robusta|HelroG145076	Helobdella_robusta|HelroG153606	Helobdella_robusta|HelroG182947	Helobdella_robusta|HelroG182953	Helobdella_robusta|HelroG182955	Helobdella_robusta|HelroG182961	Helobdella_robusta|HelroG80718	Helobdella_robusta|HelroG183444
Cluster272	Helobdella_robusta|HelroG169248	Helobdella_robusta|HelroG168552	Helobdella_robusta|HelroG162774	Helobdella_robusta|HelroG162839	Helobdella_robusta|HelroG166758	Helobdella_robusta|HelroG158499	Helobdella_robusta|HelroG176713	Helobdella_robusta|HelroG166109	Helobdella_robusta|HelroG166799	Helobdella_robusta|HelroG172854	Helobdella_robusta|HelroG173953	Helobdella_robusta|HelroG173955	Helobdella_robusta|HelroG184658	Helobdella_robusta|HelroG185361	Helobdella_robusta|HelroG172918
Cluster273	Helobdella_robusta|HelroG164187	Helobdella_robusta|HelroG162051	Helobdella_robusta|HelroG163756	Helobdella_robusta|HelroG163880	Helobdella_robusta|HelroG164022	Helobdella_robusta|HelroG165296	Helobdella_robusta|HelroG165335	Helobdella_robusta|HelroG165511	Helobdella_robusta|HelroG166779	Helobdella_robusta|HelroG169359	Helobdella_robusta|HelroG172852	Helobdella_robusta|HelroG176128	Helobdella_robusta|HelroG182682	Helobdella_robusta|HelroG184412	Helobdella_robusta|HelroG174235
Cluster274	Whitmania_pigra|EVM0000488	Whitmania_pigra|EVM0001281	Whitmania_pigra|EVM0002965	Whitmania_pigra|EVM0005058	Whitmania_pigra|EVM0005532	Whitmania_pigra|EVM0006092	Whitmania_pigra|EVM0007950	Whitmania_pigra|EVM0014600	Whitmania_pigra|EVM0014872	Whitmania_pigra|EVM0000127	Whitmania_pigra|EVM0002846	Whitmania_pigra|EVM0013324	Whitmania_pigra|EVM0009988	Helobdella_robusta|HelroG174031
Cluster275	Whitmania_pigra|EVM0018098	Whitmania_pigra|EVM0006299	Whitmania_pigra|EVM0012941	Whitmania_pigra|EVM0003079	Helobdella_robusta|HelroG163344	Helobdella_robusta|HelroG157076	Capitella_teleta|CapteG229313	Capitella_teleta|CapteG178694	Capitella_teleta|CapteG178692	Helobdella_robusta|HelroG95925	Helobdella_robusta|HelroG105347	Capitella_teleta|CapteG161237	Capitella_teleta|CapteG158862	Capitella_teleta|CapteG165033
Cluster276	Whitmania_pigra|EVM0012581	Whitmania_pigra|EVM0008249	Whitmania_pigra|EVM0009811	Whitmania_pigra|EVM0011713	Whitmania_pigra|EVM0012169	Whitmania_pigra|EVM0012525	Whitmania_pigra|EVM0015162	Whitmania_pigra|EVM0015862	Whitmania_pigra|EVM0017784	Whitmania_pigra|EVM0018311	Whitmania_pigra|EVM0018409	Whitmania_pigra|EVM0009933	Whitmania_pigra|EVM0002995	Helobdella_robusta|HelroG181485
Cluster277	Whitmania_pigra|EVM0015837	Whitmania_pigra|EVM0001650	Whitmania_pigra|EVM0003592	Whitmania_pigra|EVM0005268	Whitmania_pigra|EVM0009843	Whitmania_pigra|EVM0010198	Whitmania_pigra|EVM0010406	Whitmania_pigra|EVM0012431	Whitmania_pigra|EVM0016430	Whitmania_pigra|EVM0017142	Whitmania_pigra|EVM0017401	Whitmania_pigra|EVM0018787	Whitmania_pigra|EVM0015465	Helobdella_robusta|HelroG172856
Cluster278	Whitmania_pigra|EVM0001322	Whitmania_pigra|EVM0006615	Capitella_teleta|CapteG198640	Capitella_teleta|CapteG195179	Capitella_teleta|CapteG202510	Capitella_teleta|CapteG202512	Capitella_teleta|CapteG205199	Capitella_teleta|CapteG205242	Capitella_teleta|CapteG225171	Capitella_teleta|CapteG229317	Capitella_teleta|CapteG211845	Capitella_teleta|CapteG194402	Capitella_teleta|CapteG208566	Capitella_teleta|CapteG217868
Cluster279	Whitmania_pigra|EVM0011778	Helobdella_robusta|HelroG140466	Capitella_teleta|CapteG24752	Capitella_teleta|CapteG101288	Capitella_teleta|CapteG124159	Capitella_teleta|CapteG125109	Capitella_teleta|CapteG213885	Capitella_teleta|CapteG225325	Capitella_teleta|CapteG28758	Capitella_teleta|CapteG97253	Capitella_teleta|CapteG125114	Capitella_teleta|CapteG25111	Capitella_teleta|CapteG25118	Capitella_teleta|CapteG40088
Cluster280	Whitmania_pigra|EVM0018050	Capitella_teleta|CapteG225013	Capitella_teleta|CapteG225014	Capitella_teleta|CapteG194218	Capitella_teleta|CapteG194066	Capitella_teleta|CapteG195253	Capitella_teleta|CapteG202280	Capitella_teleta|CapteG213794	Capitella_teleta|CapteG192684	Capitella_teleta|CapteG209185	Capitella_teleta|CapteG209198	Capitella_teleta|CapteG203026	Capitella_teleta|CapteG217116	Capitella_teleta|CapteG194067
Cluster281	Capitella_teleta|CapteG227826	Capitella_teleta|CapteG212645	Capitella_teleta|CapteG192329	Capitella_teleta|CapteG197911	Capitella_teleta|CapteG204394	Capitella_teleta|CapteG205759	Capitella_teleta|CapteG206060	Capitella_teleta|CapteG137742	Capitella_teleta|CapteG106108	Capitella_teleta|CapteG104372	Capitella_teleta|CapteG104940	Capitella_teleta|CapteG132615	Capitella_teleta|CapteG188942	Capitella_teleta|CapteG68550
Cluster282	Whitmania_pigra|EVM0000041	Helobdella_robusta|HelroG114508	Capitella_teleta|CapteG20380	Helobdella_robusta|HelroG157156	Helobdella_robusta|HelroG157615	Helobdella_robusta|HelroG86140	Helobdella_robusta|HelroG178816	Helobdella_robusta|HelroG178817	Helobdella_robusta|HelroG86249	Helobdella_robusta|HelroG174066	Helobdella_robusta|HelroG80866	Helobdella_robusta|HelroG86199	Helobdella_robusta|HelroG157612	Helobdella_robusta|HelroG178820
Cluster283	Capitella_teleta|CapteG227143	Capitella_teleta|CapteG212352	Capitella_teleta|CapteG211537	Capitella_teleta|CapteG211538	Capitella_teleta|CapteG211543	Capitella_teleta|CapteG211542	Capitella_teleta|CapteG211539	Capitella_teleta|CapteG209495	Capitella_teleta|CapteG211534	Capitella_teleta|CapteG211533	Capitella_teleta|CapteG211541	Capitella_teleta|CapteG187372	Capitella_teleta|CapteG211540	Capitella_teleta|CapteG212351
Cluster284	Capitella_teleta|CapteG208006	Capitella_teleta|CapteG190587	Capitella_teleta|CapteG190594	Capitella_teleta|CapteG191805	Capitella_teleta|CapteG193830	Capitella_teleta|CapteG228242	Capitella_teleta|CapteG205893	Capitella_teleta|CapteG193831	Capitella_teleta|CapteG206877	Capitella_teleta|CapteG217792	Capitella_teleta|CapteG206875	Capitella_teleta|CapteG211348	Capitella_teleta|CapteG205894	Capitella_teleta|CapteG206876
Cluster285	Capitella_teleta|CapteG188668	Capitella_teleta|CapteG189090	Capitella_teleta|CapteG189114	Capitella_teleta|CapteG190522	Capitella_teleta|CapteG190837	Capitella_teleta|CapteG193818	Capitella_teleta|CapteG199450	Capitella_teleta|CapteG199451	Capitella_teleta|CapteG213172	Capitella_teleta|CapteG198052	Capitella_teleta|CapteG199449	Capitella_teleta|CapteG207591	Capitella_teleta|CapteG207592	Capitella_teleta|CapteG210107
Cluster286	Capitella_teleta|CapteG132416	Capitella_teleta|CapteG160393	Capitella_teleta|CapteG185697	Capitella_teleta|CapteG187487	Capitella_teleta|CapteG191759	Capitella_teleta|CapteG197131	Capitella_teleta|CapteG215409	Capitella_teleta|CapteG229085	Capitella_teleta|CapteG31111	Capitella_teleta|CapteG54837	Capitella_teleta|CapteG66185	Capitella_teleta|CapteG100936	Capitella_teleta|CapteG38727	Capitella_teleta|CapteG194485
Cluster287	Capitella_teleta|CapteG214201	Capitella_teleta|CapteG189318	Capitella_teleta|CapteG196743	Capitella_teleta|CapteG209661	Capitella_teleta|CapteG211424	Capitella_teleta|CapteG217608	Capitella_teleta|CapteG203116	Capitella_teleta|CapteG217565	Capitella_teleta|CapteG217567	Capitella_teleta|CapteG229029	Capitella_teleta|CapteG211851	Capitella_teleta|CapteG212259	Capitella_teleta|CapteG215704	Capitella_teleta|CapteG199953
Cluster288	Capitella_teleta|CapteG201997	Capitella_teleta|CapteG208858	Capitella_teleta|CapteG208387	Capitella_teleta|CapteG199332	Capitella_teleta|CapteG214455	Capitella_teleta|CapteG214458	Capitella_teleta|CapteG203861	Capitella_teleta|CapteG199474	Capitella_teleta|CapteG210559	Capitella_teleta|CapteG214459	Capitella_teleta|CapteG217336	Capitella_teleta|CapteG210560	Capitella_teleta|CapteG199473	Capitella_teleta|CapteG186971
Cluster289	Capitella_teleta|CapteG184079	Capitella_teleta|CapteG121340	Capitella_teleta|CapteG127412	Capitella_teleta|CapteG163820	Capitella_teleta|CapteG169944	Capitella_teleta|CapteG210249	Capitella_teleta|CapteG217312	Capitella_teleta|CapteG217313	Capitella_teleta|CapteG217316	Capitella_teleta|CapteG220467	Capitella_teleta|CapteG54339	Capitella_teleta|CapteG54371	Capitella_teleta|CapteG61455	Capitella_teleta|CapteG83747
Cluster290	Capitella_teleta|CapteG58705	Capitella_teleta|CapteG158497	Capitella_teleta|CapteG195996	Capitella_teleta|CapteG195997	Capitella_teleta|CapteG204580	Capitella_teleta|CapteG79334	Capitella_teleta|CapteG86225	Capitella_teleta|CapteG91750	Capitella_teleta|CapteG92810	Capitella_teleta|CapteG227020	Capitella_teleta|CapteG87018	Capitella_teleta|CapteG108128	Capitella_teleta|CapteG57106	Capitella_teleta|CapteG197674
Cluster291	Capitella_teleta|CapteG196974	Capitella_teleta|CapteG206771	Capitella_teleta|CapteG206977	Capitella_teleta|CapteG207989	Capitella_teleta|CapteG128967	Capitella_teleta|CapteG199241	Capitella_teleta|CapteG205713	Capitella_teleta|CapteG205720	Capitella_teleta|CapteG218052	Capitella_teleta|CapteG227634	Capitella_teleta|CapteG189147	Capitella_teleta|CapteG200991	Capitella_teleta|CapteG208146	Capitella_teleta|CapteG205712
Cluster292	Capitella_teleta|CapteG196563	Capitella_teleta|CapteG112748	Capitella_teleta|CapteG134952	Capitella_teleta|CapteG197954	Capitella_teleta|CapteG208982	Capitella_teleta|CapteG208983	Capitella_teleta|CapteG218122	Capitella_teleta|CapteG227109	Capitella_teleta|CapteG23069	Capitella_teleta|CapteG202507	Capitella_teleta|CapteG54120	Capitella_teleta|CapteG23128	Capitella_teleta|CapteG23367	Capitella_teleta|CapteG127497
Cluster293	Capitella_teleta|CapteG208296	Capitella_teleta|CapteG205307	Capitella_teleta|CapteG197643	Capitella_teleta|CapteG204264	Capitella_teleta|CapteG205234	Capitella_teleta|CapteG207045	Capitella_teleta|CapteG211638	Capitella_teleta|CapteG211773	Capitella_teleta|CapteG216263	Capitella_teleta|CapteG226408	Capitella_teleta|CapteG227352	Capitella_teleta|CapteG228005	Capitella_teleta|CapteG205303	Capitella_teleta|CapteG187147
Cluster294	Capitella_teleta|CapteG4790	Capitella_teleta|CapteG101762	Capitella_teleta|CapteG118651	Capitella_teleta|CapteG136821	Capitella_teleta|CapteG139636	Capitella_teleta|CapteG160946	Capitella_teleta|CapteG177993	Capitella_teleta|CapteG193241	Capitella_teleta|CapteG213074	Capitella_teleta|CapteG216306	Capitella_teleta|CapteG75383	Capitella_teleta|CapteG207533	Capitella_teleta|CapteG211958	Capitella_teleta|CapteG61185
Cluster295	Capitella_teleta|CapteG191012	Capitella_teleta|CapteG187660	Capitella_teleta|CapteG188877	Capitella_teleta|CapteG192830	Capitella_teleta|CapteG194788	Capitella_teleta|CapteG203327	Capitella_teleta|CapteG203517	Capitella_teleta|CapteG206553	Capitella_teleta|CapteG207509	Capitella_teleta|CapteG208540	Capitella_teleta|CapteG208586	Capitella_teleta|CapteG209352	Capitella_teleta|CapteG215598	Capitella_teleta|CapteG219612
Cluster296	Capitella_teleta|CapteG136319	Capitella_teleta|CapteG102646	Capitella_teleta|CapteG125294	Capitella_teleta|CapteG132737	Capitella_teleta|CapteG1352	Capitella_teleta|CapteG145077	Capitella_teleta|CapteG146027	Capitella_teleta|CapteG189538	Capitella_teleta|CapteG203038	Capitella_teleta|CapteG205983	Capitella_teleta|CapteG213180	Capitella_teleta|CapteG2179	Capitella_teleta|CapteG220395	Capitella_teleta|CapteG97622
Cluster297	Capitella_teleta|CapteG194283	Capitella_teleta|CapteG193488	Capitella_teleta|CapteG202855	Capitella_teleta|CapteG211846	Capitella_teleta|CapteG218142	Capitella_teleta|CapteG189004	Capitella_teleta|CapteG189031	Capitella_teleta|CapteG192549	Capitella_teleta|CapteG194703	Capitella_teleta|CapteG194704	Capitella_teleta|CapteG202729	Capitella_teleta|CapteG207654	Capitella_teleta|CapteG212986	Capitella_teleta|CapteG227405
Cluster298	Capitella_teleta|CapteG204807	Capitella_teleta|CapteG186889	Capitella_teleta|CapteG187701	Capitella_teleta|CapteG196226	Capitella_teleta|CapteG205772	Capitella_teleta|CapteG217795	Capitella_teleta|CapteG219797	Capitella_teleta|CapteG185206	Capitella_teleta|CapteG197440	Capitella_teleta|CapteG210060	Capitella_teleta|CapteG190444	Capitella_teleta|CapteG194589	Capitella_teleta|CapteG211438	Capitella_teleta|CapteG216588
Cluster299	Helobdella_robusta|HelroG166741	Helobdella_robusta|HelroG166954	Helobdella_robusta|HelroG175872	Helobdella_robusta|HelroG160118	Helobdella_robusta|HelroG164267	Helobdella_robusta|HelroG167635	Helobdella_robusta|HelroG169137	Helobdella_robusta|HelroG169160	Helobdella_robusta|HelroG182643	Helobdella_robusta|HelroG158741	Helobdella_robusta|HelroG161035	Helobdella_robusta|HelroG183443	Helobdella_robusta|HelroG164888	Helobdella_robusta|HelroG171149
Cluster300	Helobdella_robusta|HelroG178131	Helobdella_robusta|HelroG179326	Helobdella_robusta|HelroG174596	Helobdella_robusta|HelroG179286	Helobdella_robusta|HelroG179323	Helobdella_robusta|HelroG179324	Helobdella_robusta|HelroG179334	Helobdella_robusta|HelroG179336	Helobdella_robusta|HelroG193526	Helobdella_robusta|HelroG177961	Helobdella_robusta|HelroG177969	Helobdella_robusta|HelroG178136	Helobdella_robusta|HelroG188102	Helobdella_robusta|HelroG178133
Cluster301	Helobdella_robusta|HelroG162769	Helobdella_robusta|HelroG162918	Helobdella_robusta|HelroG166857	Helobdella_robusta|HelroG178319	Helobdella_robusta|HelroG182697	Helobdella_robusta|HelroG178552	Helobdella_robusta|HelroG183968	Helobdella_robusta|HelroG159698	Helobdella_robusta|HelroG168315	Helobdella_robusta|HelroG170834	Helobdella_robusta|HelroG178428	Helobdella_robusta|HelroG188558	Helobdella_robusta|HelroG160241	Helobdella_robusta|HelroG162939
Cluster302	Helobdella_robusta|HelroG147146	Helobdella_robusta|HelroG147126	Helobdella_robusta|HelroG147150	Helobdella_robusta|HelroG147153	Helobdella_robusta|HelroG180993	Helobdella_robusta|HelroG69273	Helobdella_robusta|HelroG74836	Helobdella_robusta|HelroG85872	Helobdella_robusta|HelroG89105	Helobdella_robusta|HelroG180925	Helobdella_robusta|HelroG91388	Helobdella_robusta|HelroG158498	Helobdella_robusta|HelroG90780	Helobdella_robusta|HelroG62845
Cluster303	Whitmania_pigra|EVM0013525	Whitmania_pigra|EVM0007981	Whitmania_pigra|EVM0013564	Whitmania_pigra|EVM0005528	Whitmania_pigra|EVM0008932	Whitmania_pigra|EVM0000190	Whitmania_pigra|EVM0004574	Whitmania_pigra|EVM0010392	Whitmania_pigra|EVM0015457	Whitmania_pigra|EVM0017160	Whitmania_pigra|EVM0008226	Whitmania_pigra|EVM0018936	Whitmania_pigra|EVM0013531
Cluster304	Whitmania_pigra|EVM0013480	Whitmania_pigra|EVM0000586	Whitmania_pigra|EVM0003346	Whitmania_pigra|EVM0006119	Whitmania_pigra|EVM0010924	Helobdella_robusta|HelroG193939	Helobdella_robusta|HelroG193941	Helobdella_robusta|HelroG193940	Helobdella_robusta|HelroG193938	Helobdella_robusta|HelroG193936	Helobdella_robusta|HelroG180596	Helobdella_robusta|HelroG159038	Helobdella_robusta|HelroG193937
Cluster305	Whitmania_pigra|EVM0011487	Whitmania_pigra|EVM0014568	Whitmania_pigra|EVM0004528	Whitmania_pigra|EVM0005574	Whitmania_pigra|EVM0005633	Whitmania_pigra|EVM0000357	Whitmania_pigra|EVM0000861	Whitmania_pigra|EVM0001274	Whitmania_pigra|EVM0009922	Whitmania_pigra|EVM0013536	Whitmania_pigra|EVM0015314	Whitmania_pigra|EVM0009445	Capitella_teleta|CapteG110139
Cluster306	Whitmania_pigra|EVM0011165	Whitmania_pigra|EVM0006310	Whitmania_pigra|EVM0005552	Whitmania_pigra|EVM0001027	Whitmania_pigra|EVM0007240	Whitmania_pigra|EVM0007645	Whitmania_pigra|EVM0009557	Whitmania_pigra|EVM0014776	Whitmania_pigra|EVM0015767	Whitmania_pigra|EVM0001528	Whitmania_pigra|EVM0012810	Whitmania_pigra|EVM0018843	Helobdella_robusta|HelroG175918
Cluster307	Whitmania_pigra|EVM0000752	Whitmania_pigra|EVM0008119	Helobdella_robusta|HelroG193193	Helobdella_robusta|HelroG177826	Helobdella_robusta|HelroG177828	Helobdella_robusta|HelroG178496	Helobdella_robusta|HelroG178497	Helobdella_robusta|HelroG177817	Helobdella_robusta|HelroG177815	Helobdella_robusta|HelroG177829	Helobdella_robusta|HelroG183789	Helobdella_robusta|HelroG178510	Helobdella_robusta|HelroG178509
Cluster308	Whitmania_pigra|EVM0014449	Helobdella_robusta|HelroG168632	Capitella_teleta|CapteG223749	Whitmania_pigra|EVM0007885	Helobdella_robusta|HelroG190709	Capitella_teleta|CapteG222036	Whitmania_pigra|EVM0008877	Capitella_teleta|CapteG191938	Whitmania_pigra|EVM0002883	Helobdella_robusta|HelroG190022	Capitella_teleta|CapteG220857	Capitella_teleta|CapteG224152	Capitella_teleta|CapteG208892
Cluster309	Whitmania_pigra|EVM0004710	Helobdella_robusta|HelroG104083	Capitella_teleta|CapteG229021	Capitella_teleta|CapteG192434	Capitella_teleta|CapteG220779	Capitella_teleta|CapteG229022	Helobdella_robusta|HelroG194961	Capitella_teleta|CapteG220507	Capitella_teleta|CapteG225901	Capitella_teleta|CapteG228894	Capitella_teleta|CapteG228895	Helobdella_robusta|HelroG189175	Capitella_teleta|CapteG157837
Cluster310	Whitmania_pigra|EVM0015930	Helobdella_robusta|HelroG91727	Capitella_teleta|CapteG181060	Whitmania_pigra|EVM0013036	Capitella_teleta|CapteG222745	Whitmania_pigra|EVM0006095	Helobdella_robusta|HelroG191702	Capitella_teleta|CapteG222008	Capitella_teleta|CapteG220753	Capitella_teleta|CapteG199171	Capitella_teleta|CapteG228443	Capitella_teleta|CapteG192718	Capitella_teleta|CapteG199156
Cluster311	Capitella_teleta|CapteG198335	Capitella_teleta|CapteG114612	Capitella_teleta|CapteG195268	Capitella_teleta|CapteG227762	Capitella_teleta|CapteG103991	Capitella_teleta|CapteG116238	Capitella_teleta|CapteG125483	Capitella_teleta|CapteG144130	Capitella_teleta|CapteG144198	Capitella_teleta|CapteG216931	Capitella_teleta|CapteG104074	Capitella_teleta|CapteG188925	Capitella_teleta|CapteG209394
Cluster312	Whitmania_pigra|EVM0018008	Helobdella_robusta|HelroG181014	Helobdella_robusta|HelroG159975	Helobdella_robusta|HelroG182967	Helobdella_robusta|HelroG159899	Helobdella_robusta|HelroG182949	Helobdella_robusta|HelroG182965	Helobdella_robusta|HelroG183958	Helobdella_robusta|HelroG183959	Helobdella_robusta|HelroG183965	Helobdella_robusta|HelroG183966	Helobdella_robusta|HelroG184105	Helobdella_robusta|HelroG182951
Cluster313	Whitmania_pigra|EVM0015617	Helobdella_robusta|HelroG192230	Capitella_teleta|CapteG106525	Capitella_teleta|CapteG83226	Capitella_teleta|CapteG108871	Capitella_teleta|CapteG108872	Capitella_teleta|CapteG108874	Capitella_teleta|CapteG117682	Capitella_teleta|CapteG120455	Capitella_teleta|CapteG153730	Capitella_teleta|CapteG166395	Capitella_teleta|CapteG81559	Capitella_teleta|CapteG216917
Cluster314	Capitella_teleta|CapteG100437	Capitella_teleta|CapteG108009	Capitella_teleta|CapteG110058	Capitella_teleta|CapteG119657	Capitella_teleta|CapteG66627	Capitella_teleta|CapteG70846	Capitella_teleta|CapteG86124	Capitella_teleta|CapteG86125	Capitella_teleta|CapteG90188	Capitella_teleta|CapteG96693	Capitella_teleta|CapteG200050	Capitella_teleta|CapteG132879	Capitella_teleta|CapteG77174
Cluster315	Capitella_teleta|CapteG194235	Capitella_teleta|CapteG189625	Capitella_teleta|CapteG190762	Capitella_teleta|CapteG204576	Capitella_teleta|CapteG207668	Capitella_teleta|CapteG211339	Capitella_teleta|CapteG215519	Capitella_teleta|CapteG192577	Capitella_teleta|CapteG207421	Capitella_teleta|CapteG200274	Capitella_teleta|CapteG208220	Capitella_teleta|CapteG210073	Capitella_teleta|CapteG219396
Cluster316	Capitella_teleta|CapteG77232	Capitella_teleta|CapteG141742	Capitella_teleta|CapteG158152	Capitella_teleta|CapteG30525	Capitella_teleta|CapteG158768	Capitella_teleta|CapteG190277	Capitella_teleta|CapteG223361	Capitella_teleta|CapteG168416	Capitella_teleta|CapteG199387	Capitella_teleta|CapteG226094	Capitella_teleta|CapteG227119	Capitella_teleta|CapteG227572	Capitella_teleta|CapteG141748
Cluster317	Capitella_teleta|CapteG198911	Capitella_teleta|CapteG185614	Capitella_teleta|CapteG189484	Capitella_teleta|CapteG190949	Capitella_teleta|CapteG194072	Capitella_teleta|CapteG200020	Capitella_teleta|CapteG200690	Capitella_teleta|CapteG210214	Capitella_teleta|CapteG218239	Capitella_teleta|CapteG195903	Capitella_teleta|CapteG201720	Capitella_teleta|CapteG213238	Capitella_teleta|CapteG191640
Cluster318	Capitella_teleta|CapteG201207	Capitella_teleta|CapteG210935	Capitella_teleta|CapteG216160	Capitella_teleta|CapteG218708	Capitella_teleta|CapteG185082	Capitella_teleta|CapteG185276	Capitella_teleta|CapteG185277	Capitella_teleta|CapteG188748	Capitella_teleta|CapteG201415	Capitella_teleta|CapteG206348	Capitella_teleta|CapteG212227	Capitella_teleta|CapteG213506	Capitella_teleta|CapteG217991
Cluster319	Capitella_teleta|CapteG213085	Capitella_teleta|CapteG201282	Capitella_teleta|CapteG218215	Capitella_teleta|CapteG40144	Capitella_teleta|CapteG40163	Capitella_teleta|CapteG41058	Capitella_teleta|CapteG41251	Capitella_teleta|CapteG76398	Capitella_teleta|CapteG79107	Capitella_teleta|CapteG92631	Capitella_teleta|CapteG28956	Capitella_teleta|CapteG132979	Capitella_teleta|CapteG117289
Cluster320	Capitella_teleta|CapteG185145	Capitella_teleta|CapteG190631	Capitella_teleta|CapteG206347	Capitella_teleta|CapteG215307	Capitella_teleta|CapteG186946	Capitella_teleta|CapteG191581	Capitella_teleta|CapteG193352	Capitella_teleta|CapteG195610	Capitella_teleta|CapteG207540	Capitella_teleta|CapteG216123	Capitella_teleta|CapteG217311	Capitella_teleta|CapteG218548	Capitella_teleta|CapteG228931
Cluster321	Capitella_teleta|CapteG92388	Capitella_teleta|CapteG133364	Capitella_teleta|CapteG151163	Capitella_teleta|CapteG192650	Capitella_teleta|CapteG196631	Capitella_teleta|CapteG196633	Capitella_teleta|CapteG210496	Capitella_teleta|CapteG222488	Capitella_teleta|CapteG43069	Capitella_teleta|CapteG72831	Capitella_teleta|CapteG208519	Capitella_teleta|CapteG85433	Capitella_teleta|CapteG120424
Cluster322	Capitella_teleta|CapteG181851	Capitella_teleta|CapteG100125	Capitella_teleta|CapteG100183	Capitella_teleta|CapteG111504	Capitella_teleta|CapteG191647	Capitella_teleta|CapteG195609	Capitella_teleta|CapteG195611	Capitella_teleta|CapteG197738	Capitella_teleta|CapteG208419	Capitella_teleta|CapteG73334	Capitella_teleta|CapteG73892	Capitella_teleta|CapteG191927	Capitella_teleta|CapteG205529
Cluster323	Capitella_teleta|CapteG189900	Capitella_teleta|CapteG212803	Capitella_teleta|CapteG201709	Capitella_teleta|CapteG215981	Capitella_teleta|CapteG188074	Capitella_teleta|CapteG192493	Capitella_teleta|CapteG195827	Capitella_teleta|CapteG200990	Capitella_teleta|CapteG202500	Capitella_teleta|CapteG210037	Capitella_teleta|CapteG211094	Capitella_teleta|CapteG212305	Capitella_teleta|CapteG209242
Cluster324	Capitella_teleta|CapteG31451	Capitella_teleta|CapteG130376	Capitella_teleta|CapteG29758	Capitella_teleta|CapteG29940	Capitella_teleta|CapteG30552	Capitella_teleta|CapteG47247	Capitella_teleta|CapteG80389	Capitella_teleta|CapteG80397	Capitella_teleta|CapteG80850	Capitella_teleta|CapteG29392	Capitella_teleta|CapteG71087	Helobdella_robusta|HelroG148022	Helobdella_robusta|HelroG126538
Cluster325	Capitella_teleta|CapteG193435	Capitella_teleta|CapteG186771	Capitella_teleta|CapteG188405	Capitella_teleta|CapteG199621	Capitella_teleta|CapteG208290	Capitella_teleta|CapteG218238	Capitella_teleta|CapteG219587	Capitella_teleta|CapteG221304	Capitella_teleta|CapteG223995	Capitella_teleta|CapteG226368	Capitella_teleta|CapteG195484	Capitella_teleta|CapteG191967	Capitella_teleta|CapteG191461
Cluster326	Capitella_teleta|CapteG192381	Capitella_teleta|CapteG194690	Capitella_teleta|CapteG210690	Capitella_teleta|CapteG190978	Capitella_teleta|CapteG192687	Capitella_teleta|CapteG194108	Capitella_teleta|CapteG196906	Capitella_teleta|CapteG206633	Capitella_teleta|CapteG210689	Capitella_teleta|CapteG213948	Capitella_teleta|CapteG190979	Capitella_teleta|CapteG210266	Capitella_teleta|CapteG204357
Cluster327	Capitella_teleta|CapteG185473	Capitella_teleta|CapteG202792	Capitella_teleta|CapteG187197	Capitella_teleta|CapteG196518	Capitella_teleta|CapteG201810	Capitella_teleta|CapteG202528	Capitella_teleta|CapteG207323	Capitella_teleta|CapteG210510	Capitella_teleta|CapteG210601	Capitella_teleta|CapteG211977	Capitella_teleta|CapteG212556	Capitella_teleta|CapteG213369	Capitella_teleta|CapteG190507
Cluster328	Capitella_teleta|CapteG79965	Capitella_teleta|CapteG107159	Capitella_teleta|CapteG109368	Capitella_teleta|CapteG213228	Capitella_teleta|CapteG92280	Capitella_teleta|CapteG97213	Capitella_teleta|CapteG139346	Capitella_teleta|CapteG191639	Capitella_teleta|CapteG73481	Capitella_teleta|CapteG73850	Capitella_teleta|CapteG161176	Capitella_teleta|CapteG55001	Capitella_teleta|CapteG113196
Cluster329	Capitella_teleta|CapteG198768	Capitella_teleta|CapteG186929	Capitella_teleta|CapteG211249	Capitella_teleta|CapteG187768	Capitella_teleta|CapteG188264	Capitella_teleta|CapteG190208	Capitella_teleta|CapteG191761	Capitella_teleta|CapteG194203	Capitella_teleta|CapteG195768	Capitella_teleta|CapteG196793	Capitella_teleta|CapteG204437	Capitella_teleta|CapteG219704	Capitella_teleta|CapteG197948
Cluster330	Capitella_teleta|CapteG193642	Capitella_teleta|CapteG187668	Capitella_teleta|CapteG192364	Capitella_teleta|CapteG193624	Capitella_teleta|CapteG199140	Capitella_teleta|CapteG202120	Capitella_teleta|CapteG203490	Capitella_teleta|CapteG203491	Capitella_teleta|CapteG206027	Capitella_teleta|CapteG215500	Capitella_teleta|CapteG215501	Capitella_teleta|CapteG217331	Capitella_teleta|CapteG217423
Cluster331	Capitella_teleta|CapteG174526	Helobdella_robusta|HelroG164180	Helobdella_robusta|HelroG166802	Helobdella_robusta|HelroG166893	Helobdella_robusta|HelroG158578	Helobdella_robusta|HelroG160156	Helobdella_robusta|HelroG184551	Helobdella_robusta|HelroG165358	Helobdella_robusta|HelroG172715	Helobdella_robusta|HelroG173158	Helobdella_robusta|HelroG175878	Helobdella_robusta|HelroG177382	Helobdella_robusta|HelroG177383
Cluster332	Helobdella_robusta|HelroG165647	Helobdella_robusta|HelroG161284	Helobdella_robusta|HelroG160409	Helobdella_robusta|HelroG161238	Helobdella_robusta|HelroG162055	Helobdella_robusta|HelroG173171	Helobdella_robusta|HelroG180127	Helobdella_robusta|HelroG182652	Helobdella_robusta|HelroG183701	Helobdella_robusta|HelroG184266	Helobdella_robusta|HelroG161285	Helobdella_robusta|HelroG184725	Helobdella_robusta|HelroG174427
Cluster333	Helobdella_robusta|HelroG182401	Helobdella_robusta|HelroG177644	Helobdella_robusta|HelroG169067	Helobdella_robusta|HelroG192112	Helobdella_robusta|HelroG172658	Helobdella_robusta|HelroG161404	Helobdella_robusta|HelroG172679	Helobdella_robusta|HelroG179236	Helobdella_robusta|HelroG180282	Helobdella_robusta|HelroG177645	Helobdella_robusta|HelroG178084	Helobdella_robusta|HelroG160478	Helobdella_robusta|HelroG177641
Cluster334	Helobdella_robusta|HelroG178205	Helobdella_robusta|HelroG158512	Helobdella_robusta|HelroG162954	Helobdella_robusta|HelroG172724	Helobdella_robusta|HelroG174206	Helobdella_robusta|HelroG164271	Helobdella_robusta|HelroG175946	Helobdella_robusta|HelroG175956	Helobdella_robusta|HelroG176066	Helobdella_robusta|HelroG180341	Helobdella_robusta|HelroG62108	Helobdella_robusta|HelroG165866	Helobdella_robusta|HelroG164250
Cluster335	Helobdella_robusta|HelroG174484	Helobdella_robusta|HelroG158760	Helobdella_robusta|HelroG164229	Helobdella_robusta|HelroG165331	Helobdella_robusta|HelroG165361	Helobdella_robusta|HelroG166686	Helobdella_robusta|HelroG169997	Helobdella_robusta|HelroG172523	Helobdella_robusta|HelroG172685	Helobdella_robusta|HelroG178185	Helobdella_robusta|HelroG180318	Helobdella_robusta|HelroG183785	Helobdella_robusta|HelroG182822
Cluster336	Whitmania_pigra|EVM0004841	Whitmania_pigra|EVM0003784	Whitmania_pigra|EVM0006918	Whitmania_pigra|EVM0008854	Whitmania_pigra|EVM0009647	Whitmania_pigra|EVM0010953	Whitmania_pigra|EVM0013985	Whitmania_pigra|EVM0015883	Whitmania_pigra|EVM0016003	Whitmania_pigra|EVM0017640	Whitmania_pigra|EVM0003023	Whitmania_pigra|EVM0016161
Cluster337	Whitmania_pigra|EVM0016829	Whitmania_pigra|EVM0003791	Whitmania_pigra|EVM0004014	Whitmania_pigra|EVM0006275	Whitmania_pigra|EVM0007262	Whitmania_pigra|EVM0010367	Whitmania_pigra|EVM0014824	Whitmania_pigra|EVM0000589	Whitmania_pigra|EVM0002731	Whitmania_pigra|EVM0005144	Whitmania_pigra|EVM0011486	Whitmania_pigra|EVM0017432
Cluster338	Whitmania_pigra|EVM0002132	Whitmania_pigra|EVM0000886	Whitmania_pigra|EVM0001590	Whitmania_pigra|EVM0003533	Whitmania_pigra|EVM0008713	Helobdella_robusta|HelroG182631	Helobdella_robusta|HelroG175905	Helobdella_robusta|HelroG165058	Helobdella_robusta|HelroG165024	Helobdella_robusta|HelroG182494	Helobdella_robusta|HelroG182788	Helobdella_robusta|HelroG158376
Cluster339	Whitmania_pigra|EVM0018174	Whitmania_pigra|EVM0002481	Whitmania_pigra|EVM0005836	Whitmania_pigra|EVM0006792	Whitmania_pigra|EVM0007579	Whitmania_pigra|EVM0008175	Whitmania_pigra|EVM0013061	Whitmania_pigra|EVM0014327	Whitmania_pigra|EVM0014660	Whitmania_pigra|EVM0018908	Whitmania_pigra|EVM0005893	Helobdella_robusta|HelroG179141
Cluster340	Whitmania_pigra|EVM0005910	Helobdella_robusta|HelroG183752	Helobdella_robusta|HelroG165919	Helobdella_robusta|HelroG158305	Helobdella_robusta|HelroG164052	Helobdella_robusta|HelroG164119	Helobdella_robusta|HelroG164272	Helobdella_robusta|HelroG165651	Helobdella_robusta|HelroG172688	Helobdella_robusta|HelroG173598	Helobdella_robusta|HelroG183390	Helobdella_robusta|HelroG184409
Cluster341	Whitmania_pigra|EVM0011217	Helobdella_robusta|HelroG188393	Capitella_teleta|CapteG65241	Helobdella_robusta|HelroG75957	Capitella_teleta|CapteG139119	Capitella_teleta|CapteG185759	Capitella_teleta|CapteG192523	Capitella_teleta|CapteG145346	Capitella_teleta|CapteG197105	Capitella_teleta|CapteG199127	Capitella_teleta|CapteG199128	Capitella_teleta|CapteG37310
Cluster342	Capitella_teleta|CapteG221647	Capitella_teleta|CapteG198847	Capitella_teleta|CapteG207385	Capitella_teleta|CapteG221648	Capitella_teleta|CapteG204460	Capitella_teleta|CapteG204649	Capitella_teleta|CapteG207233	Capitella_teleta|CapteG207393	Capitella_teleta|CapteG195795	Capitella_teleta|CapteG200764	Capitella_teleta|CapteG213333	Capitella_teleta|CapteG227891
Cluster343	Capitella_teleta|CapteG21967	Capitella_teleta|CapteG177145	Capitella_teleta|CapteG165896	Capitella_teleta|CapteG123552	Capitella_teleta|CapteG117366	Capitella_teleta|CapteG193166	Capitella_teleta|CapteG152307	Capitella_teleta|CapteG152305	Capitella_teleta|CapteG165166	Capitella_teleta|CapteG177148	Capitella_teleta|CapteG123538	Capitella_teleta|CapteG177140
Cluster344	Capitella_teleta|CapteG201393	Capitella_teleta|CapteG211727	Capitella_teleta|CapteG191471	Capitella_teleta|CapteG200950	Capitella_teleta|CapteG200951	Capitella_teleta|CapteG202159	Capitella_teleta|CapteG205380	Capitella_teleta|CapteG205381	Capitella_teleta|CapteG205382	Capitella_teleta|CapteG208756	Capitella_teleta|CapteG210009	Capitella_teleta|CapteG215020
Cluster345	Capitella_teleta|CapteG212314	Capitella_teleta|CapteG208622	Capitella_teleta|CapteG187729	Capitella_teleta|CapteG203953	Capitella_teleta|CapteG207167	Capitella_teleta|CapteG207582	Capitella_teleta|CapteG217062	Capitella_teleta|CapteG222764	Capitella_teleta|CapteG227980	Capitella_teleta|CapteG187511	Capitella_teleta|CapteG199333	Capitella_teleta|CapteG217390
Cluster346	Capitella_teleta|CapteG187802	Capitella_teleta|CapteG200482	Capitella_teleta|CapteG31226	Capitella_teleta|CapteG115917	Capitella_teleta|CapteG144355	Capitella_teleta|CapteG211376	Capitella_teleta|CapteG124737	Capitella_teleta|CapteG1709	Capitella_teleta|CapteG206942	Capitella_teleta|CapteG195886	Capitella_teleta|CapteG214142	Capitella_teleta|CapteG214183
Cluster347	Capitella_teleta|CapteG213318	Capitella_teleta|CapteG114262	Capitella_teleta|CapteG190957	Capitella_teleta|CapteG202089	Capitella_teleta|CapteG204336	Capitella_teleta|CapteG213904	Capitella_teleta|CapteG214012	Capitella_teleta|CapteG215535	Capitella_teleta|CapteG216757	Capitella_teleta|CapteG192835	Capitella_teleta|CapteG207880	Capitella_teleta|CapteG227952
Cluster348	Capitella_teleta|CapteG186301	Capitella_teleta|CapteG190690	Capitella_teleta|CapteG198957	Capitella_teleta|CapteG201284	Capitella_teleta|CapteG205281	Capitella_teleta|CapteG211913	Capitella_teleta|CapteG212816	Capitella_teleta|CapteG214715	Capitella_teleta|CapteG214879	Capitella_teleta|CapteG219169	Capitella_teleta|CapteG225404	Capitella_teleta|CapteG212967
Cluster349	Capitella_teleta|CapteG208961	Capitella_teleta|CapteG200643	Capitella_teleta|CapteG208965	Capitella_teleta|CapteG214519	Capitella_teleta|CapteG214520	Capitella_teleta|CapteG214521	Capitella_teleta|CapteG209340	Capitella_teleta|CapteG189038	Capitella_teleta|CapteG195242	Capitella_teleta|CapteG196829	Capitella_teleta|CapteG201021	Capitella_teleta|CapteG214236
Cluster350	Capitella_teleta|CapteG210782	Capitella_teleta|CapteG184861	Capitella_teleta|CapteG210189	Capitella_teleta|CapteG223635	Capitella_teleta|CapteG184862	Capitella_teleta|CapteG190517	Capitella_teleta|CapteG209162	Capitella_teleta|CapteG209607	Capitella_teleta|CapteG214390	Capitella_teleta|CapteG197041	Capitella_teleta|CapteG200201	Capitella_teleta|CapteG208702
Cluster351	Capitella_teleta|CapteG211968	Capitella_teleta|CapteG187399	Capitella_teleta|CapteG69232	Capitella_teleta|CapteG212183	Capitella_teleta|CapteG209587	Capitella_teleta|CapteG192281	Capitella_teleta|CapteG196585	Capitella_teleta|CapteG211565	Capitella_teleta|CapteG213746	Capitella_teleta|CapteG135689	Capitella_teleta|CapteG185036	Capitella_teleta|CapteG71830
Cluster352	Capitella_teleta|CapteG199806	Capitella_teleta|CapteG106103	Capitella_teleta|CapteG200271	Capitella_teleta|CapteG212104	Capitella_teleta|CapteG224935	Capitella_teleta|CapteG65968	Capitella_teleta|CapteG71521	Capitella_teleta|CapteG77922	Capitella_teleta|CapteG79125	Capitella_teleta|CapteG199247	Capitella_teleta|CapteG65600	Capitella_teleta|CapteG64237
Cluster353	Capitella_teleta|CapteG200023	Capitella_teleta|CapteG105916	Capitella_teleta|CapteG114336	Capitella_teleta|CapteG127146	Capitella_teleta|CapteG192161	Capitella_teleta|CapteG200041	Capitella_teleta|CapteG217573	Capitella_teleta|CapteG65500	Capitella_teleta|CapteG65557	Capitella_teleta|CapteG92106	Capitella_teleta|CapteG118772	Capitella_teleta|CapteG220591
Cluster354	Capitella_teleta|CapteG138466	Capitella_teleta|CapteG138477	Capitella_teleta|CapteG142392	Capitella_teleta|CapteG142439	Capitella_teleta|CapteG138495	Capitella_teleta|CapteG142404	Capitella_teleta|CapteG59738	Capitella_teleta|CapteG105619	Capitella_teleta|CapteG105645	Capitella_teleta|CapteG105668	Capitella_teleta|CapteG70307	Helobdella_robusta|HelroG85174
Cluster355	Capitella_teleta|CapteG201517	Capitella_teleta|CapteG185446	Capitella_teleta|CapteG186808	Capitella_teleta|CapteG187068	Capitella_teleta|CapteG191157	Capitella_teleta|CapteG192067	Capitella_teleta|CapteG196282	Capitella_teleta|CapteG206647	Capitella_teleta|CapteG208705	Capitella_teleta|CapteG209476	Capitella_teleta|CapteG213918	Capitella_teleta|CapteG217139
Cluster356	Capitella_teleta|CapteG190629	Capitella_teleta|CapteG188046	Capitella_teleta|CapteG216557	Capitella_teleta|CapteG184124	Capitella_teleta|CapteG132575	Capitella_teleta|CapteG128422	Capitella_teleta|CapteG26994	Capitella_teleta|CapteG190630	Helobdella_robusta|HelroG172392	Capitella_teleta|CapteG210273	Capitella_teleta|CapteG26960	Helobdella_robusta|HelroG164023
Cluster357	Capitella_teleta|CapteG208410	Capitella_teleta|CapteG191634	Capitella_teleta|CapteG196504	Capitella_teleta|CapteG215982	Capitella_teleta|CapteG217729	Capitella_teleta|CapteG206610	Capitella_teleta|CapteG201761	Capitella_teleta|CapteG185707	Capitella_teleta|CapteG186223	Capitella_teleta|CapteG224944	Capitella_teleta|CapteG81766	Capitella_teleta|CapteG219779
Cluster358	Capitella_teleta|CapteG28295	Capitella_teleta|CapteG31444	Capitella_teleta|CapteG107368	Capitella_teleta|CapteG110454	Capitella_teleta|CapteG134421	Capitella_teleta|CapteG26208	Capitella_teleta|CapteG132376	Capitella_teleta|CapteG26496	Capitella_teleta|CapteG31283	Helobdella_robusta|HelroG127285	Capitella_teleta|CapteG107715	Capitella_teleta|CapteG113704
Cluster359	Capitella_teleta|CapteG195374	Capitella_teleta|CapteG188451	Capitella_teleta|CapteG189622	Capitella_teleta|CapteG189624	Capitella_teleta|CapteG189988	Capitella_teleta|CapteG193543	Capitella_teleta|CapteG205791	Capitella_teleta|CapteG208753	Capitella_teleta|CapteG211544	Capitella_teleta|CapteG214865	Capitella_teleta|CapteG224250	Capitella_teleta|CapteG215683
Cluster360	Capitella_teleta|CapteG108766	Capitella_teleta|CapteG111890	Capitella_teleta|CapteG111903	Capitella_teleta|CapteG117471	Capitella_teleta|CapteG124654	Capitella_teleta|CapteG158091	Capitella_teleta|CapteG188503	Capitella_teleta|CapteG193664	Capitella_teleta|CapteG207226	Capitella_teleta|CapteG211728	Capitella_teleta|CapteG196440	Capitella_teleta|CapteG195265
Cluster361	Capitella_teleta|CapteG206111	Capitella_teleta|CapteG184870	Capitella_teleta|CapteG190099	Capitella_teleta|CapteG194227	Capitella_teleta|CapteG196113	Capitella_teleta|CapteG204953	Capitella_teleta|CapteG209246	Capitella_teleta|CapteG211953	Capitella_teleta|CapteG213572	Capitella_teleta|CapteG217361	Capitella_teleta|CapteG217362	Capitella_teleta|CapteG228030
Cluster362	Capitella_teleta|CapteG208853	Capitella_teleta|CapteG214889	Capitella_teleta|CapteG60213	Capitella_teleta|CapteG91806	Capitella_teleta|CapteG209678	Capitella_teleta|CapteG28290	Capitella_teleta|CapteG46694	Capitella_teleta|CapteG146732	Capitella_teleta|CapteG47838	Helobdella_robusta|HelroG92082	Capitella_teleta|CapteG141460	Capitella_teleta|CapteG58732
Cluster363	Capitella_teleta|CapteG228983	Capitella_teleta|CapteG184942	Capitella_teleta|CapteG191995	Capitella_teleta|CapteG196966	Capitella_teleta|CapteG199700	Capitella_teleta|CapteG201523	Capitella_teleta|CapteG205489	Capitella_teleta|CapteG206134	Capitella_teleta|CapteG206136	Capitella_teleta|CapteG217406	Capitella_teleta|CapteG206137	Capitella_teleta|CapteG186590
Cluster364	Capitella_teleta|CapteG90181	Capitella_teleta|CapteG121330	Capitella_teleta|CapteG136138	Capitella_teleta|CapteG143296	Capitella_teleta|CapteG145564	Capitella_teleta|CapteG146432	Capitella_teleta|CapteG71732	Capitella_teleta|CapteG81475	Capitella_teleta|CapteG90399	Helobdella_robusta|HelroG79111	Helobdella_robusta|HelroG71363	Helobdella_robusta|HelroG81084
Cluster365	Capitella_teleta|CapteG204043	Capitella_teleta|CapteG207763	Capitella_teleta|CapteG193433	Capitella_teleta|CapteG209009	Capitella_teleta|CapteG186032	Capitella_teleta|CapteG194131	Capitella_teleta|CapteG197756	Capitella_teleta|CapteG201034	Capitella_teleta|CapteG207152	Capitella_teleta|CapteG211109	Capitella_teleta|CapteG225771	Capitella_teleta|CapteG187730
Cluster366	Capitella_teleta|CapteG200060	Capitella_teleta|CapteG116260	Capitella_teleta|CapteG129152	Capitella_teleta|CapteG146428	Capitella_teleta|CapteG192743	Capitella_teleta|CapteG86025	Capitella_teleta|CapteG86699	Capitella_teleta|CapteG86863	Capitella_teleta|CapteG88320	Capitella_teleta|CapteG88544	Capitella_teleta|CapteG147451	Capitella_teleta|CapteG211740
Cluster367	Capitella_teleta|CapteG201025	Capitella_teleta|CapteG187543	Capitella_teleta|CapteG201778	Capitella_teleta|CapteG218244	Capitella_teleta|CapteG186188	Capitella_teleta|CapteG190377	Capitella_teleta|CapteG201024	Capitella_teleta|CapteG193267	Capitella_teleta|CapteG201023	Capitella_teleta|CapteG218012	Capitella_teleta|CapteG197861	Capitella_teleta|CapteG202705
Cluster368	Capitella_teleta|CapteG108322	Capitella_teleta|CapteG109362	Capitella_teleta|CapteG111294	Capitella_teleta|CapteG126558	Capitella_teleta|CapteG144202	Capitella_teleta|CapteG145648	Capitella_teleta|CapteG187066	Capitella_teleta|CapteG58106	Capitella_teleta|CapteG89520	Capitella_teleta|CapteG96739	Capitella_teleta|CapteG97963	Capitella_teleta|CapteG114518
Cluster369	Capitella_teleta|CapteG202408	Capitella_teleta|CapteG194930	Capitella_teleta|CapteG202407	Capitella_teleta|CapteG205452	Capitella_teleta|CapteG212704	Capitella_teleta|CapteG215047	Capitella_teleta|CapteG100147	Capitella_teleta|CapteG193892	Capitella_teleta|CapteG202526	Capitella_teleta|CapteG214253	Capitella_teleta|CapteG76654	Capitella_teleta|CapteG195300
Cluster370	Helobdella_robusta|HelroG173915	Helobdella_robusta|HelroG162522	Helobdella_robusta|HelroG171478	Helobdella_robusta|HelroG172015	Helobdella_robusta|HelroG172891	Helobdella_robusta|HelroG173202	Helobdella_robusta|HelroG180043	Helobdella_robusta|HelroG180020	Helobdella_robusta|HelroG183579	Helobdella_robusta|HelroG173921	Helobdella_robusta|HelroG175803	Helobdella_robusta|HelroG180927
Cluster371	Helobdella_robusta|HelroG177523	Helobdella_robusta|HelroG165373	Helobdella_robusta|HelroG165374	Helobdella_robusta|HelroG165435	Helobdella_robusta|HelroG168114	Helobdella_robusta|HelroG168166	Helobdella_robusta|HelroG169233	Helobdella_robusta|HelroG173004	Helobdella_robusta|HelroG176261	Helobdella_robusta|HelroG180933	Helobdella_robusta|HelroG182320	Helobdella_robusta|HelroG188490
Cluster372	Helobdella_robusta|HelroG86578	Helobdella_robusta|HelroG100575	Helobdella_robusta|HelroG174822	Helobdella_robusta|HelroG81783	Helobdella_robusta|HelroG81819	Helobdella_robusta|HelroG81835	Helobdella_robusta|HelroG92598	Helobdella_robusta|HelroG184329	Helobdella_robusta|HelroG92605	Helobdella_robusta|HelroG174825	Helobdella_robusta|HelroG81728	Helobdella_robusta|HelroG81862
Cluster373	Helobdella_robusta|HelroG183684	Helobdella_robusta|HelroG178553	Helobdella_robusta|HelroG181956	Helobdella_robusta|HelroG158927	Helobdella_robusta|HelroG164946	Helobdella_robusta|HelroG169759	Helobdella_robusta|HelroG180929	Helobdella_robusta|HelroG184323	Helobdella_robusta|HelroG85043	Helobdella_robusta|HelroG126167	Helobdella_robusta|HelroG162748	Helobdella_robusta|HelroG169758
Cluster374	Helobdella_robusta|HelroG161084	Helobdella_robusta|HelroG161049	Helobdella_robusta|HelroG161050	Helobdella_robusta|HelroG161083	Helobdella_robusta|HelroG161241	Helobdella_robusta|HelroG172905	Helobdella_robusta|HelroG172959	Helobdella_robusta|HelroG172960	Helobdella_robusta|HelroG172962	Helobdella_robusta|HelroG172963	Helobdella_robusta|HelroG172984	Helobdella_robusta|HelroG180004
Cluster375	Whitmania_pigra|EVM0018430	Whitmania_pigra|EVM0007116	Whitmania_pigra|EVM0007120	Whitmania_pigra|EVM0009497	Whitmania_pigra|EVM0009672	Whitmania_pigra|EVM0009827	Whitmania_pigra|EVM0011342	Whitmania_pigra|EVM0012932	Whitmania_pigra|EVM0015955	Whitmania_pigra|EVM0016287	Whitmania_pigra|EVM0016667
Cluster376	Whitmania_pigra|EVM0000631	Whitmania_pigra|EVM0000656	Whitmania_pigra|EVM0000956	Whitmania_pigra|EVM0001987	Whitmania_pigra|EVM0003021	Whitmania_pigra|EVM0003846	Whitmania_pigra|EVM0005115	Whitmania_pigra|EVM0006194	Whitmania_pigra|EVM0007417	Whitmania_pigra|EVM0010419	Whitmania_pigra|EVM0017526
Cluster377	Whitmania_pigra|EVM0016150	Whitmania_pigra|EVM0000183	Whitmania_pigra|EVM0009430	Whitmania_pigra|EVM0010517	Whitmania_pigra|EVM0010739	Helobdella_robusta|HelroG104520	Capitella_teleta|CapteG221658	Capitella_teleta|CapteG86492	Capitella_teleta|CapteG223246	Capitella_teleta|CapteG211128	Capitella_teleta|CapteG196237
Cluster378	Whitmania_pigra|EVM0003479	Whitmania_pigra|EVM0002727	Whitmania_pigra|EVM0006821	Whitmania_pigra|EVM0009551	Whitmania_pigra|EVM0010691	Whitmania_pigra|EVM0013113	Whitmania_pigra|EVM0013285	Whitmania_pigra|EVM0013549	Whitmania_pigra|EVM0014675	Whitmania_pigra|EVM0016064	Whitmania_pigra|EVM0001263
Cluster379	Whitmania_pigra|EVM0018458	Whitmania_pigra|EVM0006114	Whitmania_pigra|EVM0009884	Whitmania_pigra|EVM0012541	Helobdella_robusta|HelroG180025	Helobdella_robusta|HelroG184139	Helobdella_robusta|HelroG173198	Helobdella_robusta|HelroG171304	Helobdella_robusta|HelroG170151	Helobdella_robusta|HelroG184449	Helobdella_robusta|HelroG183159
Cluster380	Whitmania_pigra|EVM0004065	Whitmania_pigra|EVM0001352	Whitmania_pigra|EVM0002601	Whitmania_pigra|EVM0003277	Whitmania_pigra|EVM0005266	Whitmania_pigra|EVM0009633	Whitmania_pigra|EVM0011155	Whitmania_pigra|EVM0014279	Whitmania_pigra|EVM0017872	Helobdella_robusta|HelroG99560	Capitella_teleta|CapteG161400
Cluster381	Whitmania_pigra|EVM0009486	Whitmania_pigra|EVM0001470	Whitmania_pigra|EVM0001627	Whitmania_pigra|EVM0007034	Helobdella_robusta|HelroG92464	Helobdella_robusta|HelroG73062	Helobdella_robusta|HelroG63344	Helobdella_robusta|HelroG190078	Helobdella_robusta|HelroG187088	Helobdella_robusta|HelroG107353	Capitella_teleta|CapteG227483
Cluster382	Whitmania_pigra|EVM0007016	Whitmania_pigra|EVM0002757	Whitmania_pigra|EVM0004858	Whitmania_pigra|EVM0009791	Whitmania_pigra|EVM0002968	Whitmania_pigra|EVM0007044	Whitmania_pigra|EVM0012020	Whitmania_pigra|EVM0016950	Capitella_teleta|CapteG132608	Capitella_teleta|CapteG51806	Capitella_teleta|CapteG93842
Cluster383	Whitmania_pigra|EVM0003749	Whitmania_pigra|EVM0002821	Whitmania_pigra|EVM0008391	Whitmania_pigra|EVM0012944	Whitmania_pigra|EVM0005582	Helobdella_robusta|HelroG89291	Helobdella_robusta|HelroG71177	Helobdella_robusta|HelroG64539	Helobdella_robusta|HelroG119038	Helobdella_robusta|HelroG109965	Capitella_teleta|CapteG210954
Cluster384	Whitmania_pigra|EVM0003055	Whitmania_pigra|EVM0002555	Whitmania_pigra|EVM0016136	Helobdella_robusta|HelroG190385	Capitella_teleta|CapteG206360	Capitella_teleta|CapteG209002	Capitella_teleta|CapteG198457	Capitella_teleta|CapteG214011	Capitella_teleta|CapteG213747	Capitella_teleta|CapteG223679	Capitella_teleta|CapteG209003
Cluster385	Whitmania_pigra|EVM0004855	Whitmania_pigra|EVM0011271	Whitmania_pigra|EVM0016947	Helobdella_robusta|HelroG185895	Capitella_teleta|CapteG226412	Helobdella_robusta|HelroG193208	Helobdella_robusta|HelroG186312	Helobdella_robusta|HelroG185900	Helobdella_robusta|HelroG185899	Helobdella_robusta|HelroG177891	Helobdella_robusta|HelroG157379
Cluster386	Capitella_teleta|CapteG201732	Capitella_teleta|CapteG201733	Capitella_teleta|CapteG194971	Capitella_teleta|CapteG190616	Capitella_teleta|CapteG224073	Capitella_teleta|CapteG224071	Capitella_teleta|CapteG197655	Capitella_teleta|CapteG197657	Capitella_teleta|CapteG217504	Capitella_teleta|CapteG224072	Capitella_teleta|CapteG186335
Cluster387	Whitmania_pigra|EVM0000174	Capitella_teleta|CapteG189033	Capitella_teleta|CapteG108114	Capitella_teleta|CapteG110529	Capitella_teleta|CapteG122114	Capitella_teleta|CapteG145497	Capitella_teleta|CapteG193393	Capitella_teleta|CapteG45911	Capitella_teleta|CapteG74776	Capitella_teleta|CapteG103831	Capitella_teleta|CapteG39253
Cluster388	Whitmania_pigra|EVM0001174	Capitella_teleta|CapteG24879	Capitella_teleta|CapteG172090	Capitella_teleta|CapteG200979	Capitella_teleta|CapteG205595	Capitella_teleta|CapteG205957	Capitella_teleta|CapteG196766	Capitella_teleta|CapteG195004	Capitella_teleta|CapteG200982	Capitella_teleta|CapteG215328	Capitella_teleta|CapteG148107
Cluster389	Whitmania_pigra|EVM0016619	Capitella_teleta|CapteG96861	Capitella_teleta|CapteG118823	Capitella_teleta|CapteG134074	Capitella_teleta|CapteG64201	Capitella_teleta|CapteG66563	Capitella_teleta|CapteG66569	Capitella_teleta|CapteG76212	Capitella_teleta|CapteG65802	Capitella_teleta|CapteG138319	Capitella_teleta|CapteG96663
Cluster390	Capitella_teleta|CapteG210851	Capitella_teleta|CapteG202593	Capitella_teleta|CapteG119696	Capitella_teleta|CapteG167969	Capitella_teleta|CapteG47985	Capitella_teleta|CapteG48502	Capitella_teleta|CapteG66377	Capitella_teleta|CapteG204893	Capitella_teleta|CapteG27529	Capitella_teleta|CapteG126136	Capitella_teleta|CapteG55892
Cluster391	Whitmania_pigra|EVM0005798	Capitella_teleta|CapteG169940	Capitella_teleta|CapteG205931	Capitella_teleta|CapteG140549	Capitella_teleta|CapteG201287	Capitella_teleta|CapteG22997	Capitella_teleta|CapteG23023	Capitella_teleta|CapteG62344	Capitella_teleta|CapteG146076	Capitella_teleta|CapteG194155	Capitella_teleta|CapteG208614
Cluster392	Whitmania_pigra|EVM0000941	Helobdella_robusta|HelroG188615	Capitella_teleta|CapteG228112	Capitella_teleta|CapteG219712	Capitella_teleta|CapteG209638	Capitella_teleta|CapteG197681	Capitella_teleta|CapteG150102	Capitella_teleta|CapteG137412	Capitella_teleta|CapteG135774	Capitella_teleta|CapteG117978	Capitella_teleta|CapteG193301
Cluster393	Capitella_teleta|CapteG226530	Capitella_teleta|CapteG189097	Capitella_teleta|CapteG191750	Capitella_teleta|CapteG200065	Capitella_teleta|CapteG201355	Capitella_teleta|CapteG205261	Capitella_teleta|CapteG213072	Capitella_teleta|CapteG219683	Capitella_teleta|CapteG221962	Capitella_teleta|CapteG226327	Capitella_teleta|CapteG226531
Cluster394	Capitella_teleta|CapteG188741	Capitella_teleta|CapteG191399	Capitella_teleta|CapteG219752	Capitella_teleta|CapteG209012	Capitella_teleta|CapteG193857	Capitella_teleta|CapteG200763	Capitella_teleta|CapteG211701	Capitella_teleta|CapteG212230	Capitella_teleta|CapteG195620	Capitella_teleta|CapteG213890	Capitella_teleta|CapteG213101
Cluster395	Capitella_teleta|CapteG202956	Capitella_teleta|CapteG196427	Capitella_teleta|CapteG191630	Capitella_teleta|CapteG192909	Capitella_teleta|CapteG202957	Capitella_teleta|CapteG218918	Capitella_teleta|CapteG191631	Capitella_teleta|CapteG196426	Capitella_teleta|CapteG216009	Capitella_teleta|CapteG196430	Capitella_teleta|CapteG191633
Cluster396	Capitella_teleta|CapteG208960	Capitella_teleta|CapteG197860	Capitella_teleta|CapteG200533	Capitella_teleta|CapteG197283	Capitella_teleta|CapteG203527	Capitella_teleta|CapteG215778	Capitella_teleta|CapteG190896	Capitella_teleta|CapteG194063	Capitella_teleta|CapteG212805	Capitella_teleta|CapteG217736	Capitella_teleta|CapteG195498
Cluster397	Capitella_teleta|CapteG212753	Capitella_teleta|CapteG191989	Capitella_teleta|CapteG194368	Capitella_teleta|CapteG222153	Capitella_teleta|CapteG222591	Capitella_teleta|CapteG222213	Capitella_teleta|CapteG184981	Capitella_teleta|CapteG200321	Capitella_teleta|CapteG206602	Capitella_teleta|CapteG201418	Capitella_teleta|CapteG224396
Cluster398	Capitella_teleta|CapteG184984	Capitella_teleta|CapteG214598	Capitella_teleta|CapteG184985	Capitella_teleta|CapteG186440	Capitella_teleta|CapteG186023	Capitella_teleta|CapteG192330	Capitella_teleta|CapteG201233	Capitella_teleta|CapteG203924	Capitella_teleta|CapteG209975	Capitella_teleta|CapteG214670	Capitella_teleta|CapteG215130
Cluster399	Capitella_teleta|CapteG189209	Capitella_teleta|CapteG209143	Capitella_teleta|CapteG61435	Capitella_teleta|CapteG92256	Capitella_teleta|CapteG97299	Capitella_teleta|CapteG188227	Capitella_teleta|CapteG189611	Capitella_teleta|CapteG190790	Capitella_teleta|CapteG212458	Capitella_teleta|CapteG51881	Capitella_teleta|CapteG61524
Cluster400	Capitella_teleta|CapteG194662	Capitella_teleta|CapteG188324	Capitella_teleta|CapteG200503	Capitella_teleta|CapteG208319	Capitella_teleta|CapteG209157	Capitella_teleta|CapteG210050	Capitella_teleta|CapteG214976	Capitella_teleta|CapteG215845	Capitella_teleta|CapteG215909	Capitella_teleta|CapteG187155	Capitella_teleta|CapteG192306
Cluster401	Capitella_teleta|CapteG201443	Capitella_teleta|CapteG194985	Capitella_teleta|CapteG185623	Capitella_teleta|CapteG187113	Capitella_teleta|CapteG210769	Capitella_teleta|CapteG212457	Capitella_teleta|CapteG204916	Capitella_teleta|CapteG215200	Capitella_teleta|CapteG207379	Capitella_teleta|CapteG228629	Capitella_teleta|CapteG218057
Cluster402	Capitella_teleta|CapteG194864	Capitella_teleta|CapteG185217	Capitella_teleta|CapteG194865	Capitella_teleta|CapteG201257	Capitella_teleta|CapteG204330	Capitella_teleta|CapteG207770	Capitella_teleta|CapteG25439	Capitella_teleta|CapteG213545	Capitella_teleta|CapteG214826	Capitella_teleta|CapteG209180	Capitella_teleta|CapteG201975
Cluster403	Capitella_teleta|CapteG215242	Capitella_teleta|CapteG139399	Capitella_teleta|CapteG190684	Capitella_teleta|CapteG195578	Capitella_teleta|CapteG199249	Capitella_teleta|CapteG213949	Capitella_teleta|CapteG195579	Capitella_teleta|CapteG122498	Capitella_teleta|CapteG189509	Capitella_teleta|CapteG190659	Capitella_teleta|CapteG200653
Cluster404	Capitella_teleta|CapteG98474	Capitella_teleta|CapteG107152	Capitella_teleta|CapteG27937	Capitella_teleta|CapteG39776	Capitella_teleta|CapteG40508	Capitella_teleta|CapteG47865	Capitella_teleta|CapteG91204	Capitella_teleta|CapteG126790	Capitella_teleta|CapteG146652	Capitella_teleta|CapteG86085	Capitella_teleta|CapteG94303
Cluster405	Capitella_teleta|CapteG27304	Capitella_teleta|CapteG104819	Capitella_teleta|CapteG107840	Capitella_teleta|CapteG109138	Capitella_teleta|CapteG26901	Capitella_teleta|CapteG27300	Capitella_teleta|CapteG27302	Capitella_teleta|CapteG28071	Capitella_teleta|CapteG39597	Capitella_teleta|CapteG193608	Capitella_teleta|CapteG27515
Cluster406	Capitella_teleta|CapteG85937	Capitella_teleta|CapteG211180	Capitella_teleta|CapteG47750	Capitella_teleta|CapteG69499	Capitella_teleta|CapteG79266	Capitella_teleta|CapteG87079	Capitella_teleta|CapteG95344	Capitella_teleta|CapteG87706	Capitella_teleta|CapteG68077	Capitella_teleta|CapteG90481	Helobdella_robusta|HelroG62198
Cluster407	Capitella_teleta|CapteG204032	Capitella_teleta|CapteG197669	Capitella_teleta|CapteG197852	Capitella_teleta|CapteG202285	Capitella_teleta|CapteG207830	Capitella_teleta|CapteG210660	Capitella_teleta|CapteG211520	Capitella_teleta|CapteG211653	Capitella_teleta|CapteG210362	Capitella_teleta|CapteG199756	Capitella_teleta|CapteG214504
Cluster408	Capitella_teleta|CapteG199943	Capitella_teleta|CapteG191364	Capitella_teleta|CapteG191385	Capitella_teleta|CapteG192318	Capitella_teleta|CapteG194280	Capitella_teleta|CapteG199921	Capitella_teleta|CapteG199922	Capitella_teleta|CapteG203141	Capitella_teleta|CapteG203143	Capitella_teleta|CapteG203154	Capitella_teleta|CapteG214814
Cluster409	Capitella_teleta|CapteG99844	Capitella_teleta|CapteG71659	Capitella_teleta|CapteG105815	Capitella_teleta|CapteG105829	Capitella_teleta|CapteG123379	Capitella_teleta|CapteG131290	Capitella_teleta|CapteG140977	Capitella_teleta|CapteG217226	Capitella_teleta|CapteG66515	Capitella_teleta|CapteG78301	Capitella_teleta|CapteG145416
Cluster410	Capitella_teleta|CapteG175196	Capitella_teleta|CapteG106883	Capitella_teleta|CapteG117854	Capitella_teleta|CapteG117881	Capitella_teleta|CapteG122246	Capitella_teleta|CapteG123060	Capitella_teleta|CapteG124321	Capitella_teleta|CapteG127636	Capitella_teleta|CapteG175203	Capitella_teleta|CapteG216938	Capitella_teleta|CapteG93429
Cluster411	Capitella_teleta|CapteG170589	Capitella_teleta|CapteG119450	Capitella_teleta|CapteG146418	Capitella_teleta|CapteG166533	Capitella_teleta|CapteG185554	Capitella_teleta|CapteG221230	Capitella_teleta|CapteG143422	Capitella_teleta|CapteG175752	Capitella_teleta|CapteG157212	Capitella_teleta|CapteG89982	Capitella_teleta|CapteG143424
Cluster412	Capitella_teleta|CapteG204062	Capitella_teleta|CapteG115421	Capitella_teleta|CapteG84161	Capitella_teleta|CapteG90112	Capitella_teleta|CapteG87145	Capitella_teleta|CapteG114501	Capitella_teleta|CapteG70298	Capitella_teleta|CapteG51196	Capitella_teleta|CapteG28578	Capitella_teleta|CapteG90505	Capitella_teleta|CapteG91167
Cluster413	Helobdella_robusta|HelroG184104	Helobdella_robusta|HelroG160816	Helobdella_robusta|HelroG182958	Helobdella_robusta|HelroG188399	Helobdella_robusta|HelroG188421	Helobdella_robusta|HelroG160811	Helobdella_robusta|HelroG160812	Helobdella_robusta|HelroG160813	Helobdella_robusta|HelroG160814	Helobdella_robusta|HelroG188398	Helobdella_robusta|HelroG188425
Cluster414	Helobdella_robusta|HelroG165264	Helobdella_robusta|HelroG160101	Helobdella_robusta|HelroG158349	Helobdella_robusta|HelroG160103	Helobdella_robusta|HelroG162564	Helobdella_robusta|HelroG166200	Helobdella_robusta|HelroG167927	Helobdella_robusta|HelroG178694	Helobdella_robusta|HelroG179062	Helobdella_robusta|HelroG190447	Helobdella_robusta|HelroG162869
Cluster415	Helobdella_robusta|HelroG184375	Helobdella_robusta|HelroG183618	Helobdella_robusta|HelroG162022	Helobdella_robusta|HelroG176650	Helobdella_robusta|HelroG184089	Helobdella_robusta|HelroG184374	Helobdella_robusta|HelroG184656	Helobdella_robusta|HelroG175853	Helobdella_robusta|HelroG177977	Helobdella_robusta|HelroG184650	Helobdella_robusta|HelroG158911
Cluster416	Helobdella_robusta|HelroG158446	Helobdella_robusta|HelroG158712	Helobdella_robusta|HelroG159637	Helobdella_robusta|HelroG162524	Helobdella_robusta|HelroG174389	Helobdella_robusta|HelroG175190	Helobdella_robusta|HelroG175877	Helobdella_robusta|HelroG177501	Helobdella_robusta|HelroG180334	Helobdella_robusta|HelroG182313	Helobdella_robusta|HelroG182668
Cluster417	Helobdella_robusta|HelroG169134	Helobdella_robusta|HelroG160928	Helobdella_robusta|HelroG173891	Helobdella_robusta|HelroG169147	Helobdella_robusta|HelroG176028	Helobdella_robusta|HelroG168164	Helobdella_robusta|HelroG176026	Helobdella_robusta|HelroG176025	Helobdella_robusta|HelroG176027	Helobdella_robusta|HelroG158356	Helobdella_robusta|HelroG176517
Cluster418	Helobdella_robusta|HelroG175909	Helobdella_robusta|HelroG177976	Helobdella_robusta|HelroG183967	Helobdella_robusta|HelroG161207	Helobdella_robusta|HelroG182948	Helobdella_robusta|HelroG182950	Helobdella_robusta|HelroG183963	Helobdella_robusta|HelroG183964	Helobdella_robusta|HelroG184102	Helobdella_robusta|HelroG184427	Helobdella_robusta|HelroG172730
Cluster419	Helobdella_robusta|HelroG153607	Helobdella_robusta|HelroG153608	Helobdella_robusta|HelroG164393	Helobdella_robusta|HelroG173797	Helobdella_robusta|HelroG184318	Helobdella_robusta|HelroG165942	Helobdella_robusta|HelroG165949	Helobdella_robusta|HelroG172641	Helobdella_robusta|HelroG153611	Helobdella_robusta|HelroG169591	Helobdella_robusta|HelroG169613
Cluster420	Helobdella_robusta|HelroG178429	Helobdella_robusta|HelroG128540	Helobdella_robusta|HelroG128555	Helobdella_robusta|HelroG172629	Helobdella_robusta|HelroG147677	Helobdella_robusta|HelroG128538	Helobdella_robusta|HelroG128536	Helobdella_robusta|HelroG128539	Helobdella_robusta|HelroG128537	Helobdella_robusta|HelroG172689	Helobdella_robusta|HelroG79202
Cluster421	Whitmania_pigra|EVM0002384	Whitmania_pigra|EVM0010029	Whitmania_pigra|EVM0003056	Whitmania_pigra|EVM0016831	Helobdella_robusta|HelroG159849	Capitella_teleta|CapteG54831	Helobdella_robusta|HelroG172300	Helobdella_robusta|HelroG172299	Helobdella_robusta|HelroG154744	Helobdella_robusta|HelroG154743
Cluster422	Whitmania_pigra|EVM0014546	Whitmania_pigra|EVM0005127	Whitmania_pigra|EVM0008666	Whitmania_pigra|EVM0008671	Whitmania_pigra|EVM0008751	Whitmania_pigra|EVM0013446	Whitmania_pigra|EVM0014511	Whitmania_pigra|EVM0014889	Whitmania_pigra|EVM0013195	Whitmania_pigra|EVM0014359
Cluster423	Whitmania_pigra|EVM0018038	Whitmania_pigra|EVM0008329	Whitmania_pigra|EVM0013103	Whitmania_pigra|EVM0015885	Whitmania_pigra|EVM0018164	Helobdella_robusta|HelroG64618	Helobdella_robusta|HelroG168799	Helobdella_robusta|HelroG119046	Helobdella_robusta|HelroG112655	Capitella_teleta|CapteG138076
Cluster424	Whitmania_pigra|EVM0001839	Whitmania_pigra|EVM0000866	Whitmania_pigra|EVM0002702	Whitmania_pigra|EVM0003130	Whitmania_pigra|EVM0009498	Capitella_teleta|CapteG217577	Helobdella_robusta|HelroG192903	Helobdella_robusta|HelroG189271	Helobdella_robusta|HelroG176859	Helobdella_robusta|HelroG173601
Cluster425	Whitmania_pigra|EVM0010171	Whitmania_pigra|EVM0004381	Whitmania_pigra|EVM0004954	Whitmania_pigra|EVM0008320	Whitmania_pigra|EVM0009083	Whitmania_pigra|EVM0010050	Whitmania_pigra|EVM0013545	Whitmania_pigra|EVM0017393	Whitmania_pigra|EVM0018376	Whitmania_pigra|EVM0018764
Cluster426	Whitmania_pigra|EVM0011418	Whitmania_pigra|EVM0000057	Whitmania_pigra|EVM0001101	Whitmania_pigra|EVM0007042	Whitmania_pigra|EVM0009069	Whitmania_pigra|EVM0017681	Whitmania_pigra|EVM0017775	Whitmania_pigra|EVM0005730	Whitmania_pigra|EVM0008178	Helobdella_robusta|HelroG186206
Cluster427	Whitmania_pigra|EVM0002759	Whitmania_pigra|EVM0005293	Whitmania_pigra|EVM0011164	Whitmania_pigra|EVM0014276	Whitmania_pigra|EVM0015999	Whitmania_pigra|EVM0016660	Whitmania_pigra|EVM0017863	Whitmania_pigra|EVM0018690	Capitella_teleta|CapteG109315	Capitella_teleta|CapteG144436
Cluster428	Whitmania_pigra|EVM0015434	Whitmania_pigra|EVM0002972	Whitmania_pigra|EVM0004722	Whitmania_pigra|EVM0006822	Whitmania_pigra|EVM0007952	Whitmania_pigra|EVM0017655	Whitmania_pigra|EVM0018521	Whitmania_pigra|EVM0002448	Whitmania_pigra|EVM0013744	Whitmania_pigra|EVM0002262
Cluster429	Capitella_teleta|CapteG192207	Capitella_teleta|CapteG216265	Capitella_teleta|CapteG203499	Capitella_teleta|CapteG203032	Capitella_teleta|CapteG189042	Capitella_teleta|CapteG195248	Capitella_teleta|CapteG198247	Capitella_teleta|CapteG205559	Capitella_teleta|CapteG206715	Capitella_teleta|CapteG216652
Cluster430	Whitmania_pigra|EVM0018032	Helobdella_robusta|HelroG177242	Capitella_teleta|CapteG227962	Whitmania_pigra|EVM0018747	Helobdella_robusta|HelroG189228	Capitella_teleta|CapteG73713	Capitella_teleta|CapteG135400	Capitella_teleta|CapteG146895	Capitella_teleta|CapteG63286	Helobdella_robusta|HelroG163469
Cluster431	Whitmania_pigra|EVM0003410	Helobdella_robusta|HelroG166364	Capitella_teleta|CapteG220524	Capitella_teleta|CapteG131340	Capitella_teleta|CapteG202069	Capitella_teleta|CapteG206848	Capitella_teleta|CapteG213075	Capitella_teleta|CapteG226445	Capitella_teleta|CapteG202067	Capitella_teleta|CapteG202068
Cluster432	Whitmania_pigra|EVM0017600	Helobdella_robusta|HelroG169103	Helobdella_robusta|HelroG178777	Helobdella_robusta|HelroG183942	Helobdella_robusta|HelroG179739	Helobdella_robusta|HelroG179741	Helobdella_robusta|HelroG179738	Helobdella_robusta|HelroG178976	Helobdella_robusta|HelroG178977	Helobdella_robusta|HelroG193653
Cluster433	Helobdella_robusta|HelroG182434	Helobdella_robusta|HelroG171209	Helobdella_robusta|HelroG177161	Helobdella_robusta|HelroG173745	Helobdella_robusta|HelroG172398	Helobdella_robusta|HelroG172407	Helobdella_robusta|HelroG172409	Helobdella_robusta|HelroG177065	Helobdella_robusta|HelroG182435	Helobdella_robusta|HelroG172841
Cluster434	Helobdella_robusta|HelroG177781	Helobdella_robusta|HelroG177778	Helobdella_robusta|HelroG177789	Helobdella_robusta|HelroG182959	Helobdella_robusta|HelroG159478	Helobdella_robusta|HelroG177712	Helobdella_robusta|HelroG62918	Helobdella_robusta|HelroG159477	Helobdella_robusta|HelroG159100	Helobdella_robusta|HelroG180411
Cluster435	Whitmania_pigra|EVM0006064	Helobdella_robusta|HelroG120633	Capitella_teleta|CapteG33495	Whitmania_pigra|EVM0003737	Helobdella_robusta|HelroG64605	Whitmania_pigra|EVM0011634	Helobdella_robusta|HelroG182211	Capitella_teleta|CapteG23273	Capitella_teleta|CapteG225192	Capitella_teleta|CapteG120085
Cluster436	Helobdella_robusta|HelroG162856	Helobdella_robusta|HelroG164528	Helobdella_robusta|HelroG164525	Helobdella_robusta|HelroG164526	Helobdella_robusta|HelroG164529	Helobdella_robusta|HelroG164531	Helobdella_robusta|HelroG164533	Helobdella_robusta|HelroG164534	Helobdella_robusta|HelroG189467	Helobdella_robusta|HelroG162582
Cluster437	Whitmania_pigra|EVM0017877	Helobdella_robusta|HelroG178094	Capitella_teleta|CapteG208021	Helobdella_robusta|HelroG160122	Helobdella_robusta|HelroG171586	Helobdella_robusta|HelroG176266	Helobdella_robusta|HelroG177274	Helobdella_robusta|HelroG180295	Helobdella_robusta|HelroG180908	Helobdella_robusta|HelroG189670
Cluster438	Whitmania_pigra|EVM0000820	Helobdella_robusta|HelroG180237	Helobdella_robusta|HelroG165700	Helobdella_robusta|HelroG180234	Helobdella_robusta|HelroG180236	Helobdella_robusta|HelroG180238	Helobdella_robusta|HelroG180244	Helobdella_robusta|HelroG180249	Helobdella_robusta|HelroG178809	Helobdella_robusta|HelroG180250
Cluster439	Capitella_teleta|CapteG223758	Capitella_teleta|CapteG209047	Capitella_teleta|CapteG185530	Capitella_teleta|CapteG202835	Capitella_teleta|CapteG208909	Capitella_teleta|CapteG222378	Capitella_teleta|CapteG207581	Capitella_teleta|CapteG189496	Capitella_teleta|CapteG191424	Capitella_teleta|CapteG210218
Cluster440	Capitella_teleta|CapteG195687	Capitella_teleta|CapteG127209	Capitella_teleta|CapteG136948	Capitella_teleta|CapteG190571	Capitella_teleta|CapteG19651	Capitella_teleta|CapteG23131	Capitella_teleta|CapteG91580	Capitella_teleta|CapteG95584	Capitella_teleta|CapteG99869	Capitella_teleta|CapteG120031
Cluster441	Capitella_teleta|CapteG208019	Capitella_teleta|CapteG195083	Capitella_teleta|CapteG201012	Capitella_teleta|CapteG201726	Capitella_teleta|CapteG204934	Capitella_teleta|CapteG209704	Capitella_teleta|CapteG209705	Capitella_teleta|CapteG213375	Capitella_teleta|CapteG85675	Capitella_teleta|CapteG186112
Cluster442	Capitella_teleta|CapteG74303	Capitella_teleta|CapteG117237	Capitella_teleta|CapteG131450	Capitella_teleta|CapteG209914	Capitella_teleta|CapteG2762	Capitella_teleta|CapteG34929	Capitella_teleta|CapteG34938	Capitella_teleta|CapteG83596	Capitella_teleta|CapteG97945	Capitella_teleta|CapteG108747
Cluster443	Capitella_teleta|CapteG212303	Capitella_teleta|CapteG189368	Capitella_teleta|CapteG192795	Capitella_teleta|CapteG204234	Capitella_teleta|CapteG205804	Capitella_teleta|CapteG206512	Capitella_teleta|CapteG210006	Capitella_teleta|CapteG210007	Capitella_teleta|CapteG185162	Capitella_teleta|CapteG206148
Cluster444	Capitella_teleta|CapteG193609	Capitella_teleta|CapteG27387	Capitella_teleta|CapteG125996	Capitella_teleta|CapteG159404	Capitella_teleta|CapteG192537	Capitella_teleta|CapteG208606	Capitella_teleta|CapteG58986	Capitella_teleta|CapteG190861	Capitella_teleta|CapteG204209	Capitella_teleta|CapteG207023
Cluster445	Capitella_teleta|CapteG189052	Capitella_teleta|CapteG189448	Capitella_teleta|CapteG196323	Capitella_teleta|CapteG202142	Capitella_teleta|CapteG202164	Capitella_teleta|CapteG196325	Capitella_teleta|CapteG189382	Capitella_teleta|CapteG196752	Capitella_teleta|CapteG133833	Capitella_teleta|CapteG85725
Cluster446	Capitella_teleta|CapteG98879	Capitella_teleta|CapteG190519	Capitella_teleta|CapteG196716	Capitella_teleta|CapteG223886	Capitella_teleta|CapteG223943	Capitella_teleta|CapteG223944	Capitella_teleta|CapteG225256	Capitella_teleta|CapteG228528	Capitella_teleta|CapteG211808	Capitella_teleta|CapteG215797
Cluster447	Capitella_teleta|CapteG191784	Capitella_teleta|CapteG192628	Capitella_teleta|CapteG193975	Capitella_teleta|CapteG209107	Capitella_teleta|CapteG191540	Capitella_teleta|CapteG187805	Capitella_teleta|CapteG195737	Capitella_teleta|CapteG184901	Capitella_teleta|CapteG188762	Capitella_teleta|CapteG191539
Cluster448	Capitella_teleta|CapteG217984	Capitella_teleta|CapteG194604	Capitella_teleta|CapteG196025	Capitella_teleta|CapteG190008	Capitella_teleta|CapteG195425	Capitella_teleta|CapteG198532	Capitella_teleta|CapteG203747	Capitella_teleta|CapteG204946	Capitella_teleta|CapteG216846	Capitella_teleta|CapteG199163
Cluster449	Capitella_teleta|CapteG186770	Capitella_teleta|CapteG215151	Capitella_teleta|CapteG224702	Capitella_teleta|CapteG208628	Capitella_teleta|CapteG213533	Capitella_teleta|CapteG187094	Capitella_teleta|CapteG195118	Capitella_teleta|CapteG196145	Capitella_teleta|CapteG196172	Capitella_teleta|CapteG213532
Cluster450	Capitella_teleta|CapteG215390	Capitella_teleta|CapteG195810	Capitella_teleta|CapteG200379	Capitella_teleta|CapteG208114	Capitella_teleta|CapteG212699	Capitella_teleta|CapteG214010	Capitella_teleta|CapteG215391	Capitella_teleta|CapteG215392	Capitella_teleta|CapteG200132	Capitella_teleta|CapteG186868
Cluster451	Capitella_teleta|CapteG218670	Capitella_teleta|CapteG190805	Capitella_teleta|CapteG198458	Capitella_teleta|CapteG204561	Capitella_teleta|CapteG214035	Capitella_teleta|CapteG214902	Capitella_teleta|CapteG216929	Capitella_teleta|CapteG222763	Capitella_teleta|CapteG223309	Capitella_teleta|CapteG228221
Cluster452	Capitella_teleta|CapteG201446	Capitella_teleta|CapteG117672	Capitella_teleta|CapteG189319	Capitella_teleta|CapteG198362	Capitella_teleta|CapteG198363	Capitella_teleta|CapteG198366	Capitella_teleta|CapteG199090	Capitella_teleta|CapteG216416	Capitella_teleta|CapteG216417	Capitella_teleta|CapteG228691
Cluster453	Capitella_teleta|CapteG195222	Capitella_teleta|CapteG185673	Capitella_teleta|CapteG190728	Capitella_teleta|CapteG197617	Capitella_teleta|CapteG197639	Capitella_teleta|CapteG197725	Capitella_teleta|CapteG203656	Capitella_teleta|CapteG210895	Capitella_teleta|CapteG211147	Capitella_teleta|CapteG186024
Cluster454	Capitella_teleta|CapteG205792	Capitella_teleta|CapteG186431	Capitella_teleta|CapteG186432	Capitella_teleta|CapteG194428	Capitella_teleta|CapteG212404	Capitella_teleta|CapteG212406	Capitella_teleta|CapteG212407	Capitella_teleta|CapteG212408	Capitella_teleta|CapteG212409	Capitella_teleta|CapteG213427
Cluster455	Capitella_teleta|CapteG211338	Capitella_teleta|CapteG188383	Capitella_teleta|CapteG190443	Capitella_teleta|CapteG192378	Capitella_teleta|CapteG198540	Capitella_teleta|CapteG209576	Capitella_teleta|CapteG212819	Capitella_teleta|CapteG217303	Capitella_teleta|CapteG222099	Capitella_teleta|CapteG227910
Cluster456	Capitella_teleta|CapteG227156	Capitella_teleta|CapteG194537	Capitella_teleta|CapteG196162	Capitella_teleta|CapteG203632	Capitella_teleta|CapteG205066	Capitella_teleta|CapteG205070	Capitella_teleta|CapteG208857	Capitella_teleta|CapteG228786	Capitella_teleta|CapteG196681	Capitella_teleta|CapteG213599
Cluster457	Capitella_teleta|CapteG191972	Capitella_teleta|CapteG213290	Capitella_teleta|CapteG201061	Capitella_teleta|CapteG218963	Capitella_teleta|CapteG197382	Capitella_teleta|CapteG194085	Capitella_teleta|CapteG212489	Capitella_teleta|CapteG214861	Capitella_teleta|CapteG214864	Capitella_teleta|CapteG81051
Cluster458	Capitella_teleta|CapteG205629	Capitella_teleta|CapteG191606	Capitella_teleta|CapteG204155	Capitella_teleta|CapteG204819	Capitella_teleta|CapteG204921	Capitella_teleta|CapteG204923	Capitella_teleta|CapteG23056	Capitella_teleta|CapteG28044	Capitella_teleta|CapteG72383	Capitella_teleta|CapteG186475
Cluster459	Capitella_teleta|CapteG214593	Capitella_teleta|CapteG186256	Capitella_teleta|CapteG189819	Capitella_teleta|CapteG192379	Capitella_teleta|CapteG202000	Capitella_teleta|CapteG207588	Capitella_teleta|CapteG208023	Capitella_teleta|CapteG208097	Capitella_teleta|CapteG202001	Capitella_teleta|CapteG208386
Cluster460	Capitella_teleta|CapteG198373	Capitella_teleta|CapteG188804	Capitella_teleta|CapteG198648	Capitella_teleta|CapteG207313	Capitella_teleta|CapteG207933	Capitella_teleta|CapteG198372	Capitella_teleta|CapteG204484	Capitella_teleta|CapteG210574	Capitella_teleta|CapteG228405	Capitella_teleta|CapteG65944
Cluster461	Capitella_teleta|CapteG188943	Capitella_teleta|CapteG111730	Capitella_teleta|CapteG111841	Capitella_teleta|CapteG201967	Capitella_teleta|CapteG190990	Capitella_teleta|CapteG198898	Capitella_teleta|CapteG207921	Capitella_teleta|CapteG187200	Capitella_teleta|CapteG205992	Capitella_teleta|CapteG201468
Cluster462	Capitella_teleta|CapteG211553	Capitella_teleta|CapteG193222	Capitella_teleta|CapteG196331	Capitella_teleta|CapteG205710	Capitella_teleta|CapteG207568	Capitella_teleta|CapteG211554	Capitella_teleta|CapteG27725	Capitella_teleta|CapteG27765	Capitella_teleta|CapteG28648	Capitella_teleta|CapteG68472
Cluster463	Capitella_teleta|CapteG188381	Capitella_teleta|CapteG187065	Capitella_teleta|CapteG188106	Capitella_teleta|CapteG201435	Capitella_teleta|CapteG202750	Capitella_teleta|CapteG202763	Capitella_teleta|CapteG206323	Capitella_teleta|CapteG206735	Capitella_teleta|CapteG213661	Capitella_teleta|CapteG214957
Cluster464	Capitella_teleta|CapteG189189	Capitella_teleta|CapteG108740	Capitella_teleta|CapteG135212	Capitella_teleta|CapteG198722	Capitella_teleta|CapteG198737	Capitella_teleta|CapteG198749	Capitella_teleta|CapteG198750	Capitella_teleta|CapteG79590	Capitella_teleta|CapteG197347	Capitella_teleta|CapteG205165
Cluster465	Capitella_teleta|CapteG204501	Capitella_teleta|CapteG188856	Capitella_teleta|CapteG189192	Capitella_teleta|CapteG196774	Capitella_teleta|CapteG203025	Capitella_teleta|CapteG204905	Capitella_teleta|CapteG207113	Capitella_teleta|CapteG209036	Capitella_teleta|CapteG212239	Capitella_teleta|CapteG188855
Cluster466	Capitella_teleta|CapteG158426	Capitella_teleta|CapteG103278	Capitella_teleta|CapteG138354	Capitella_teleta|CapteG146841	Capitella_teleta|CapteG146855	Capitella_teleta|CapteG156642	Capitella_teleta|CapteG93552	Capitella_teleta|CapteG166938	Capitella_teleta|CapteG201779	Capitella_teleta|CapteG103534
Cluster467	Capitella_teleta|CapteG213059	Capitella_teleta|CapteG204039	Capitella_teleta|CapteG203827	Capitella_teleta|CapteG216042	Capitella_teleta|CapteG189999	Capitella_teleta|CapteG194736	Capitella_teleta|CapteG195398	Capitella_teleta|CapteG206703	Capitella_teleta|CapteG217169	Capitella_teleta|CapteG217370
Cluster468	Capitella_teleta|CapteG215034	Capitella_teleta|CapteG187193	Capitella_teleta|CapteG202354	Capitella_teleta|CapteG205235	Capitella_teleta|CapteG208843	Capitella_teleta|CapteG212130	Capitella_teleta|CapteG214193	Capitella_teleta|CapteG215249	Capitella_teleta|CapteG215258	Capitella_teleta|CapteG216242
Cluster469	Capitella_teleta|CapteG195436	Capitella_teleta|CapteG209735	Capitella_teleta|CapteG209736	Capitella_teleta|CapteG188645	Capitella_teleta|CapteG186683	Capitella_teleta|CapteG195435	Capitella_teleta|CapteG214447	Capitella_teleta|CapteG216084	Capitella_teleta|CapteG216681	Capitella_teleta|CapteG209965
Cluster470	Capitella_teleta|CapteG213561	Capitella_teleta|CapteG221323	Capitella_teleta|CapteG197452	Capitella_teleta|CapteG221212	Capitella_teleta|CapteG188776	Capitella_teleta|CapteG189518	Capitella_teleta|CapteG200460	Capitella_teleta|CapteG214950	Capitella_teleta|CapteG185309	Capitella_teleta|CapteG212437
Cluster471	Capitella_teleta|CapteG63914	Capitella_teleta|CapteG117576	Capitella_teleta|CapteG118246	Capitella_teleta|CapteG133870	Capitella_teleta|CapteG135606	Capitella_teleta|CapteG63740	Capitella_teleta|CapteG64215	Capitella_teleta|CapteG93140	Capitella_teleta|CapteG97513	Capitella_teleta|CapteG64084
Cluster472	Capitella_teleta|CapteG157156	Capitella_teleta|CapteG86531	Capitella_teleta|CapteG198912	Capitella_teleta|CapteG220701	Capitella_teleta|CapteG212808	Capitella_teleta|CapteG212999	Capitella_teleta|CapteG225743	Capitella_teleta|CapteG210198	Capitella_teleta|CapteG176101	Capitella_teleta|CapteG205609
Cluster473	Capitella_teleta|CapteG193434	Capitella_teleta|CapteG192702	Capitella_teleta|CapteG198063	Capitella_teleta|CapteG204178	Capitella_teleta|CapteG207419	Capitella_teleta|CapteG209271	Capitella_teleta|CapteG213731	Capitella_teleta|CapteG218694	Capitella_teleta|CapteG213672	Capitella_teleta|CapteG198344
Cluster474	Capitella_teleta|CapteG187075	Capitella_teleta|CapteG192237	Capitella_teleta|CapteG192232	Capitella_teleta|CapteG221047	Capitella_teleta|CapteG85145	Capitella_teleta|CapteG177574	Capitella_teleta|CapteG191108	Capitella_teleta|CapteG192236	Capitella_teleta|CapteG226558	Capitella_teleta|CapteG192755
Cluster475	Capitella_teleta|CapteG211422	Capitella_teleta|CapteG190329	Capitella_teleta|CapteG191929	Capitella_teleta|CapteG205479	Capitella_teleta|CapteG210379	Capitella_teleta|CapteG210380	Capitella_teleta|CapteG212410	Capitella_teleta|CapteG217011	Capitella_teleta|CapteG188586	Capitella_teleta|CapteG211651
Cluster476	Capitella_teleta|CapteG192870	Helobdella_robusta|HelroG160107	Helobdella_robusta|HelroG158679	Helobdella_robusta|HelroG164063	Helobdella_robusta|HelroG164065	Helobdella_robusta|HelroG164018	Helobdella_robusta|HelroG166778	Helobdella_robusta|HelroG175845	Helobdella_robusta|HelroG178226	Helobdella_robusta|HelroG160108
Cluster477	Helobdella_robusta|HelroG178118	Helobdella_robusta|HelroG177110	Helobdella_robusta|HelroG162035	Helobdella_robusta|HelroG178093	Helobdella_robusta|HelroG179279	Helobdella_robusta|HelroG179298	Helobdella_robusta|HelroG180976	Helobdella_robusta|HelroG181382	Helobdella_robusta|HelroG181383	Helobdella_robusta|HelroG183511
Cluster478	Helobdella_robusta|HelroG184059	Helobdella_robusta|HelroG160216	Helobdella_robusta|HelroG160735	Helobdella_robusta|HelroG168839	Helobdella_robusta|HelroG170116	Helobdella_robusta|HelroG171773	Helobdella_robusta|HelroG177435	Helobdella_robusta|HelroG184582	Helobdella_robusta|HelroG160131	Helobdella_robusta|HelroG194836
Cluster479	Helobdella_robusta|HelroG178677	Helobdella_robusta|HelroG158595	Helobdella_robusta|HelroG164008	Helobdella_robusta|HelroG169179	Helobdella_robusta|HelroG176159	Helobdella_robusta|HelroG160087	Helobdella_robusta|HelroG175927	Helobdella_robusta|HelroG165428	Helobdella_robusta|HelroG182103	Helobdella_robusta|HelroG178249
Cluster480	Helobdella_robusta|HelroG162984	Helobdella_robusta|HelroG164389	Helobdella_robusta|HelroG169321	Helobdella_robusta|HelroG172709	Helobdella_robusta|HelroG169198	Helobdella_robusta|HelroG172716	Helobdella_robusta|HelroG182099	Helobdella_robusta|HelroG68818	Helobdella_robusta|HelroG73495	Helobdella_robusta|HelroG183695
Cluster481	Helobdella_robusta|HelroG184387	Helobdella_robusta|HelroG166875	Helobdella_robusta|HelroG160993	Helobdella_robusta|HelroG161188	Helobdella_robusta|HelroG161189	Helobdella_robusta|HelroG163467	Helobdella_robusta|HelroG168253	Helobdella_robusta|HelroG171668	Helobdella_robusta|HelroG171742	Helobdella_robusta|HelroG177946
Cluster482	Helobdella_robusta|HelroG184470	Helobdella_robusta|HelroG175275	Helobdella_robusta|HelroG175276	Helobdella_robusta|HelroG184392	Helobdella_robusta|HelroG184469	Helobdella_robusta|HelroG184471	Helobdella_robusta|HelroG184472	Helobdella_robusta|HelroG184473	Helobdella_robusta|HelroG179001	Helobdella_robusta|HelroG172472
Cluster483	Helobdella_robusta|HelroG165050	Helobdella_robusta|HelroG165055	Helobdella_robusta|HelroG165061	Helobdella_robusta|HelroG165064	Helobdella_robusta|HelroG189631	Helobdella_robusta|HelroG171429	Helobdella_robusta|HelroG165051	Helobdella_robusta|HelroG165056	Helobdella_robusta|HelroG165059	Helobdella_robusta|HelroG165066
Cluster484	Helobdella_robusta|HelroG194811	Helobdella_robusta|HelroG177813	Helobdella_robusta|HelroG182155	Helobdella_robusta|HelroG182180	Helobdella_robusta|HelroG191759	Helobdella_robusta|HelroG194516	Helobdella_robusta|HelroG194810	Helobdella_robusta|HelroG194923	Helobdella_robusta|HelroG183440	Helobdella_robusta|HelroG172676
Cluster485	Helobdella_robusta|HelroG179209	Helobdella_robusta|HelroG168546	Helobdella_robusta|HelroG171875	Helobdella_robusta|HelroG171884	Helobdella_robusta|HelroG171893	Helobdella_robusta|HelroG175300	Helobdella_robusta|HelroG175308	Helobdella_robusta|HelroG178296	Helobdella_robusta|HelroG178297	Helobdella_robusta|HelroG182861
Cluster486	Helobdella_robusta|HelroG172648	Helobdella_robusta|HelroG161675	Helobdella_robusta|HelroG183151	Helobdella_robusta|HelroG169186	Helobdella_robusta|HelroG174490	Helobdella_robusta|HelroG180369	Helobdella_robusta|HelroG183605	Helobdella_robusta|HelroG184250	Helobdella_robusta|HelroG180368	Helobdella_robusta|HelroG174330
Cluster487	Whitmania_pigra|EVM0008099	Whitmania_pigra|EVM0000249	Whitmania_pigra|EVM0017878	Whitmania_pigra|EVM0019113	Whitmania_pigra|EVM0011226	Whitmania_pigra|EVM0014313	Helobdella_robusta|HelroG162580	Helobdella_robusta|HelroG162581	Helobdella_robusta|HelroG162584
Cluster488	Whitmania_pigra|EVM0017930	Whitmania_pigra|EVM0001090	Whitmania_pigra|EVM0014514	Helobdella_robusta|HelroG192507	Helobdella_robusta|HelroG102544	Capitella_teleta|CapteG229069	Whitmania_pigra|EVM0012146	Whitmania_pigra|EVM0001642	Helobdella_robusta|HelroG98742
Cluster489	Whitmania_pigra|EVM0011467	Whitmania_pigra|EVM0001841	Whitmania_pigra|EVM0002186	Whitmania_pigra|EVM0002308	Whitmania_pigra|EVM0005605	Whitmania_pigra|EVM0008943	Whitmania_pigra|EVM0009632	Whitmania_pigra|EVM0014484	Whitmania_pigra|EVM0017935
Cluster490	Whitmania_pigra|EVM0010799	Whitmania_pigra|EVM0005460	Whitmania_pigra|EVM0010967	Whitmania_pigra|EVM0003489	Whitmania_pigra|EVM0015477	Whitmania_pigra|EVM0016122	Helobdella_robusta|HelroG189275	Helobdella_robusta|HelroG188972	Helobdella_robusta|HelroG65728
Cluster491	Whitmania_pigra|EVM0003556	Whitmania_pigra|EVM0018197	Whitmania_pigra|EVM0006944	Whitmania_pigra|EVM0009968	Whitmania_pigra|EVM0018617	Whitmania_pigra|EVM0018664	Whitmania_pigra|EVM0017116	Whitmania_pigra|EVM0018888	Whitmania_pigra|EVM0011493
Cluster492	Whitmania_pigra|EVM0010395	Whitmania_pigra|EVM0001012	Whitmania_pigra|EVM0008714	Whitmania_pigra|EVM0018309	Helobdella_robusta|HelroG194760	Helobdella_robusta|HelroG185062	Helobdella_robusta|HelroG156619	Helobdella_robusta|HelroG106126	Capitella_teleta|CapteG165811
Cluster493	Whitmania_pigra|EVM0015908	Whitmania_pigra|EVM0005123	Whitmania_pigra|EVM0009698	Whitmania_pigra|EVM0000110	Whitmania_pigra|EVM0000813	Whitmania_pigra|EVM0014778	Helobdella_robusta|HelroG181511	Helobdella_robusta|HelroG87523	Capitella_teleta|CapteG157564
Cluster494	Whitmania_pigra|EVM0011249	Whitmania_pigra|EVM0005091	Whitmania_pigra|EVM0005589	Whitmania_pigra|EVM0008663	Whitmania_pigra|EVM0013304	Whitmania_pigra|EVM0018387	Whitmania_pigra|EVM0006240	Whitmania_pigra|EVM0016334	Helobdella_robusta|HelroG184815
Cluster495	Whitmania_pigra|EVM0015091	Whitmania_pigra|EVM0004375	Helobdella_robusta|HelroG193313	Helobdella_robusta|HelroG193530	Helobdella_robusta|HelroG179263	Helobdella_robusta|HelroG179295	Helobdella_robusta|HelroG184445	Helobdella_robusta|HelroG171997	Helobdella_robusta|HelroG193315
Cluster496	Whitmania_pigra|EVM0018615	Whitmania_pigra|EVM0000662	Whitmania_pigra|EVM0016779	Whitmania_pigra|EVM0018211	Whitmania_pigra|EVM0000993	Helobdella_robusta|HelroG179029	Capitella_teleta|CapteG122721	Helobdella_robusta|HelroG114909	Capitella_teleta|CapteG205968
Cluster497	Whitmania_pigra|EVM0009254	Whitmania_pigra|EVM0000512	Helobdella_robusta|HelroG79707	Capitella_teleta|CapteG177977	Helobdella_robusta|HelroG79628	Helobdella_robusta|HelroG79486	Capitella_teleta|CapteG184738	Capitella_teleta|CapteG221178	Capitella_teleta|CapteG91196
Cluster498	Whitmania_pigra|EVM0014404	Whitmania_pigra|EVM0012191	Whitmania_pigra|EVM0016858	Capitella_teleta|CapteG153798	Helobdella_robusta|HelroG185962	Helobdella_robusta|HelroG185960	Helobdella_robusta|HelroG178982	Helobdella_robusta|HelroG155168	Helobdella_robusta|HelroG114601
Cluster499	Whitmania_pigra|EVM0002770	Whitmania_pigra|EVM0009965	Whitmania_pigra|EVM0009369	Helobdella_robusta|HelroG98458	Capitella_teleta|CapteG173258	Helobdella_robusta|HelroG172018	Capitella_teleta|CapteG21732	Capitella_teleta|CapteG150733	Capitella_teleta|CapteG193478
Cluster500	Whitmania_pigra|EVM0010001	Helobdella_robusta|HelroG70715	Capitella_teleta|CapteG4988	Capitella_teleta|CapteG152583	Capitella_teleta|CapteG176382	Capitella_teleta|CapteG190021	Capitella_teleta|CapteG220349	Capitella_teleta|CapteG3426	Capitella_teleta|CapteG223946
Cluster501	Whitmania_pigra|EVM0017115	Helobdella_robusta|HelroG62279	Helobdella_robusta|HelroG102998	Capitella_teleta|CapteG222545	Capitella_teleta|CapteG159536	Whitmania_pigra|EVM0003891	Helobdella_robusta|HelroG183600	Whitmania_pigra|EVM0001717	Whitmania_pigra|EVM0008142
Cluster502	Capitella_teleta|CapteG201126	Whitmania_pigra|EVM0004104	Capitella_teleta|CapteG197461	Capitella_teleta|CapteG205419	Capitella_teleta|CapteG192495	Capitella_teleta|CapteG211484	Capitella_teleta|CapteG229026	Capitella_teleta|CapteG192475	Capitella_teleta|CapteG195742
Cluster503	Whitmania_pigra|EVM0016746	Helobdella_robusta|HelroG169089	Capitella_teleta|CapteG199065	Capitella_teleta|CapteG226461	Capitella_teleta|CapteG215235	Capitella_teleta|CapteG185109	Capitella_teleta|CapteG217102	Capitella_teleta|CapteG186703	Capitella_teleta|CapteG208130
Cluster504	Capitella_teleta|CapteG225795	Capitella_teleta|CapteG222797	Capitella_teleta|CapteG185386	Capitella_teleta|CapteG186587	Capitella_teleta|CapteG189456	Capitella_teleta|CapteG195577	Capitella_teleta|CapteG218473	Capitella_teleta|CapteG225582	Capitella_teleta|CapteG189877
Cluster505	Capitella_teleta|CapteG147941	Helobdella_robusta|HelroG162745	Helobdella_robusta|HelroG107225	Helobdella_robusta|HelroG151400	Helobdella_robusta|HelroG162746	Helobdella_robusta|HelroG66720	Helobdella_robusta|HelroG66930	Helobdella_robusta|HelroG67130	Helobdella_robusta|HelroG92922
Cluster506	Whitmania_pigra|EVM0012657	Helobdella_robusta|HelroG163577	Helobdella_robusta|HelroG181129	Helobdella_robusta|HelroG176143	Helobdella_robusta|HelroG165452	Helobdella_robusta|HelroG174327	Helobdella_robusta|HelroG178210	Helobdella_robusta|HelroG173191	Helobdella_robusta|HelroG181221
Cluster507	Whitmania_pigra|EVM0014210	Capitella_teleta|CapteG204250	Capitella_teleta|CapteG186007	Capitella_teleta|CapteG24098	Capitella_teleta|CapteG43776	Capitella_teleta|CapteG64405	Capitella_teleta|CapteG77827	Capitella_teleta|CapteG85348	Capitella_teleta|CapteG39960
Cluster508	Whitmania_pigra|EVM0018228	Capitella_teleta|CapteG208000	Capitella_teleta|CapteG192143	Capitella_teleta|CapteG202739	Capitella_teleta|CapteG209645	Capitella_teleta|CapteG150313	Capitella_teleta|CapteG212083	Capitella_teleta|CapteG220668	Capitella_teleta|CapteG226671
Cluster509	Whitmania_pigra|EVM0000430	Helobdella_robusta|HelroG176339	Helobdella_robusta|HelroG176391	Helobdella_robusta|HelroG176338	Helobdella_robusta|HelroG176341	Helobdella_robusta|HelroG177742	Helobdella_robusta|HelroG183936	Helobdella_robusta|HelroG188988	Helobdella_robusta|HelroG162538
Cluster510	Helobdella_robusta|HelroG67664	Whitmania_pigra|EVM0000476	Helobdella_robusta|HelroG163437	Helobdella_robusta|HelroG163441	Helobdella_robusta|HelroG163440	Helobdella_robusta|HelroG189219	Helobdella_robusta|HelroG189220	Helobdella_robusta|HelroG189221	Helobdella_robusta|HelroG163438
Cluster511	Capitella_teleta|CapteG84449	Whitmania_pigra|EVM0018361	Helobdella_robusta|HelroG170968	Capitella_teleta|CapteG219110	Capitella_teleta|CapteG173828	Capitella_teleta|CapteG159204	Capitella_teleta|CapteG198507	Capitella_teleta|CapteG196979	Capitella_teleta|CapteG212962
Cluster512	Helobdella_robusta|HelroG183419	Helobdella_robusta|HelroG183439	Helobdella_robusta|HelroG165635	Helobdella_robusta|HelroG165636	Helobdella_robusta|HelroG182017	Helobdella_robusta|HelroG182020	Helobdella_robusta|HelroG183418	Helobdella_robusta|HelroG183420	Helobdella_robusta|HelroG194879
Cluster513	Capitella_teleta|CapteG188964	Capitella_teleta|CapteG218320	Capitella_teleta|CapteG191757	Capitella_teleta|CapteG190803	Capitella_teleta|CapteG195930	Capitella_teleta|CapteG195931	Capitella_teleta|CapteG200009	Capitella_teleta|CapteG217704	Capitella_teleta|CapteG62670
Cluster514	Capitella_teleta|CapteG104285	Capitella_teleta|CapteG113793	Capitella_teleta|CapteG203040	Capitella_teleta|CapteG89220	Capitella_teleta|CapteG97948	Capitella_teleta|CapteG41216	Capitella_teleta|CapteG97323	Capitella_teleta|CapteG58646	Capitella_teleta|CapteG184965
Cluster515	Whitmania_pigra|EVM0006125	Helobdella_robusta|HelroG178719	Helobdella_robusta|HelroG165444	Helobdella_robusta|HelroG165458	Helobdella_robusta|HelroG165048	Helobdella_robusta|HelroG178693	Helobdella_robusta|HelroG162863	Helobdella_robusta|HelroG173052	Helobdella_robusta|HelroG173909
Cluster516	Capitella_teleta|CapteG226049	Capitella_teleta|CapteG185833	Capitella_teleta|CapteG204771	Capitella_teleta|CapteG217392	Capitella_teleta|CapteG191746	Capitella_teleta|CapteG191748	Capitella_teleta|CapteG216118	Capitella_teleta|CapteG217391	Capitella_teleta|CapteG191966
Cluster517	Capitella_teleta|CapteG73429	Capitella_teleta|CapteG151692	Capitella_teleta|CapteG117083	Capitella_teleta|CapteG129227	Capitella_teleta|CapteG133846	Capitella_teleta|CapteG135570	Capitella_teleta|CapteG152410	Capitella_teleta|CapteG63406	Capitella_teleta|CapteG114925
Cluster518	Capitella_teleta|CapteG198570	Capitella_teleta|CapteG216436	Capitella_teleta|CapteG185134	Capitella_teleta|CapteG191940	Capitella_teleta|CapteG194344	Capitella_teleta|CapteG206901	Capitella_teleta|CapteG208813	Capitella_teleta|CapteG206270	Capitella_teleta|CapteG186797
Cluster519	Capitella_teleta|CapteG221033	Capitella_teleta|CapteG211145	Capitella_teleta|CapteG222498	Capitella_teleta|CapteG188766	Capitella_teleta|CapteG188829	Capitella_teleta|CapteG205090	Capitella_teleta|CapteG205817	Capitella_teleta|CapteG201171	Capitella_teleta|CapteG193233
Cluster520	Capitella_teleta|CapteG193099	Capitella_teleta|CapteG190835	Capitella_teleta|CapteG191608	Capitella_teleta|CapteG201536	Capitella_teleta|CapteG204564	Capitella_teleta|CapteG211574	Capitella_teleta|CapteG228406	Capitella_teleta|CapteG204875	Capitella_teleta|CapteG195247
Cluster521	Capitella_teleta|CapteG189152	Capitella_teleta|CapteG191968	Capitella_teleta|CapteG191969	Capitella_teleta|CapteG198496	Capitella_teleta|CapteG185966	Capitella_teleta|CapteG196246	Capitella_teleta|CapteG195483	Capitella_teleta|CapteG201227	Capitella_teleta|CapteG217023
Cluster522	Capitella_teleta|CapteG206174	Capitella_teleta|CapteG189154	Capitella_teleta|CapteG196126	Capitella_teleta|CapteG199482	Capitella_teleta|CapteG203092	Capitella_teleta|CapteG211592	Capitella_teleta|CapteG218127	Capitella_teleta|CapteG200879	Capitella_teleta|CapteG202879
Cluster523	Capitella_teleta|CapteG225294	Capitella_teleta|CapteG157335	Capitella_teleta|CapteG189623	Capitella_teleta|CapteG205005	Capitella_teleta|CapteG215496	Capitella_teleta|CapteG217250	Capitella_teleta|CapteG219425	Capitella_teleta|CapteG225284	Capitella_teleta|CapteG227177
Cluster524	Capitella_teleta|CapteG217281	Capitella_teleta|CapteG120556	Capitella_teleta|CapteG100527	Capitella_teleta|CapteG109865	Capitella_teleta|CapteG124320	Capitella_teleta|CapteG220709	Capitella_teleta|CapteG24230	Capitella_teleta|CapteG217280	Capitella_teleta|CapteG161915
Cluster525	Capitella_teleta|CapteG216868	Capitella_teleta|CapteG191200	Capitella_teleta|CapteG202746	Capitella_teleta|CapteG205846	Capitella_teleta|CapteG205847	Capitella_teleta|CapteG205852	Capitella_teleta|CapteG215735	Capitella_teleta|CapteG197995	Capitella_teleta|CapteG185725
Cluster526	Capitella_teleta|CapteG197910	Capitella_teleta|CapteG79531	Capitella_teleta|CapteG34591	Capitella_teleta|CapteG137001	Capitella_teleta|CapteG123524	Capitella_teleta|CapteG144017	Capitella_teleta|CapteG36345	Capitella_teleta|CapteG64190	Capitella_teleta|CapteG83540
Cluster527	Capitella_teleta|CapteG193016	Capitella_teleta|CapteG189645	Capitella_teleta|CapteG195669	Capitella_teleta|CapteG204557	Capitella_teleta|CapteG207720	Capitella_teleta|CapteG212860	Capitella_teleta|CapteG219608	Capitella_teleta|CapteG196483	Capitella_teleta|CapteG207547
Cluster528	Capitella_teleta|CapteG188521	Capitella_teleta|CapteG190178	Capitella_teleta|CapteG209525	Capitella_teleta|CapteG209709	Capitella_teleta|CapteG224064	Capitella_teleta|CapteG202417	Capitella_teleta|CapteG211074	Capitella_teleta|CapteG192510	Capitella_teleta|CapteG212302
Cluster529	Capitella_teleta|CapteG196759	Capitella_teleta|CapteG216703	Capitella_teleta|CapteG225170	Capitella_teleta|CapteG221094	Capitella_teleta|CapteG223565	Capitella_teleta|CapteG223806	Capitella_teleta|CapteG226910	Capitella_teleta|CapteG227388	Capitella_teleta|CapteG215253
Cluster530	Capitella_teleta|CapteG193190	Capitella_teleta|CapteG204789	Capitella_teleta|CapteG189485	Capitella_teleta|CapteG206720	Capitella_teleta|CapteG187182	Capitella_teleta|CapteG189944	Capitella_teleta|CapteG216683	Capitella_teleta|CapteG200696	Capitella_teleta|CapteG200245
Cluster531	Capitella_teleta|CapteG169380	Capitella_teleta|CapteG104861	Capitella_teleta|CapteG224451	Capitella_teleta|CapteG30490	Capitella_teleta|CapteG49152	Capitella_teleta|CapteG49564	Capitella_teleta|CapteG93492	Capitella_teleta|CapteG30520	Capitella_teleta|CapteG40951
Cluster532	Capitella_teleta|CapteG176650	Capitella_teleta|CapteG107736	Capitella_teleta|CapteG111368	Capitella_teleta|CapteG113409	Capitella_teleta|CapteG122178	Capitella_teleta|CapteG177506	Capitella_teleta|CapteG36034	Capitella_teleta|CapteG95564	Capitella_teleta|CapteG124038
Cluster533	Capitella_teleta|CapteG205043	Capitella_teleta|CapteG190623	Capitella_teleta|CapteG192194	Capitella_teleta|CapteG198939	Capitella_teleta|CapteG199791	Capitella_teleta|CapteG202326	Capitella_teleta|CapteG211989	Capitella_teleta|CapteG212935	Capitella_teleta|CapteG185797
Cluster534	Capitella_teleta|CapteG70417	Capitella_teleta|CapteG118024	Capitella_teleta|CapteG190437	Capitella_teleta|CapteG190440	Capitella_teleta|CapteG60550	Capitella_teleta|CapteG98611	Capitella_teleta|CapteG98696	Capitella_teleta|CapteG190140	Capitella_teleta|CapteG98618
Cluster535	Capitella_teleta|CapteG142277	Capitella_teleta|CapteG225758	Capitella_teleta|CapteG36016	Capitella_teleta|CapteG215615	Helobdella_robusta|HelroG193547	Helobdella_robusta|HelroG173257	Capitella_teleta|CapteG155468	Capitella_teleta|CapteG176911	Capitella_teleta|CapteG80150
Cluster536	Capitella_teleta|CapteG113671	Capitella_teleta|CapteG103892	Capitella_teleta|CapteG121428	Capitella_teleta|CapteG190556	Capitella_teleta|CapteG19592	Capitella_teleta|CapteG210211	Capitella_teleta|CapteG226718	Capitella_teleta|CapteG226719	Capitella_teleta|CapteG226720
Cluster537	Capitella_teleta|CapteG212993	Capitella_teleta|CapteG186852	Capitella_teleta|CapteG206790	Capitella_teleta|CapteG209272	Capitella_teleta|CapteG211309	Capitella_teleta|CapteG216288	Capitella_teleta|CapteG218968	Capitella_teleta|CapteG228582	Capitella_teleta|CapteG209269
Cluster538	Capitella_teleta|CapteG30212	Capitella_teleta|CapteG208014	Capitella_teleta|CapteG82789	Capitella_teleta|CapteG188083	Capitella_teleta|CapteG94543	Capitella_teleta|CapteG188081	Capitella_teleta|CapteG194684	Capitella_teleta|CapteG30250	Capitella_teleta|CapteG41454
Cluster539	Capitella_teleta|CapteG218233	Capitella_teleta|CapteG139268	Capitella_teleta|CapteG176086	Capitella_teleta|CapteG184558	Capitella_teleta|CapteG199412	Capitella_teleta|CapteG213992	Capitella_teleta|CapteG218230	Capitella_teleta|CapteG224098	Capitella_teleta|CapteG24483
Cluster540	Capitella_teleta|CapteG122965	Capitella_teleta|CapteG110115	Capitella_teleta|CapteG154230	Capitella_teleta|CapteG63978	Capitella_teleta|CapteG95213	Capitella_teleta|CapteG169641	Capitella_teleta|CapteG104310	Capitella_teleta|CapteG104316	Capitella_teleta|CapteG200669
Cluster541	Capitella_teleta|CapteG204969	Capitella_teleta|CapteG185927	Capitella_teleta|CapteG189704	Capitella_teleta|CapteG199903	Capitella_teleta|CapteG201273	Capitella_teleta|CapteG204973	Capitella_teleta|CapteG206068	Capitella_teleta|CapteG210933	Helobdella_robusta|HelroG180796
Cluster542	Capitella_teleta|CapteG190651	Capitella_teleta|CapteG188716	Capitella_teleta|CapteG187362	Capitella_teleta|CapteG191808	Capitella_teleta|CapteG207111	Capitella_teleta|CapteG208638	Capitella_teleta|CapteG211796	Capitella_teleta|CapteG217737	Capitella_teleta|CapteG220894
Cluster543	Capitella_teleta|CapteG207308	Capitella_teleta|CapteG199295	Capitella_teleta|CapteG211993	Capitella_teleta|CapteG27471	Capitella_teleta|CapteG27477	Capitella_teleta|CapteG29964	Capitella_teleta|CapteG71334	Capitella_teleta|CapteG80785	Capitella_teleta|CapteG193412
Cluster544	Capitella_teleta|CapteG206874	Capitella_teleta|CapteG128989	Capitella_teleta|CapteG191743	Capitella_teleta|CapteG194852	Capitella_teleta|CapteG195608	Capitella_teleta|CapteG195657	Capitella_teleta|CapteG204892	Capitella_teleta|CapteG211350	Capitella_teleta|CapteG213611
Cluster545	Helobdella_robusta|HelroG79655	Helobdella_robusta|HelroG182611	Helobdella_robusta|HelroG170040	Helobdella_robusta|HelroG153199	Helobdella_robusta|HelroG153198	Helobdella_robusta|HelroG153197	Helobdella_robusta|HelroG146924	Helobdella_robusta|HelroG146919	Helobdella_robusta|HelroG77502
Cluster546	Helobdella_robusta|HelroG178087	Helobdella_robusta|HelroG182122	Helobdella_robusta|HelroG145248	Helobdella_robusta|HelroG133761	Helobdella_robusta|HelroG148424	Helobdella_robusta|HelroG62298	Helobdella_robusta|HelroG165845	Helobdella_robusta|HelroG177100	Helobdella_robusta|HelroG158785
Cluster547	Helobdella_robusta|HelroG182030	Helobdella_robusta|HelroG182586	Helobdella_robusta|HelroG182588	Helobdella_robusta|HelroG183623	Helobdella_robusta|HelroG182048	Helobdella_robusta|HelroG184158	Helobdella_robusta|HelroG194881	Helobdella_robusta|HelroG179809	Helobdella_robusta|HelroG189701
Cluster548	Helobdella_robusta|HelroG172950	Helobdella_robusta|HelroG179563	Helobdella_robusta|HelroG180714	Helobdella_robusta|HelroG164806	Helobdella_robusta|HelroG166645	Helobdella_robusta|HelroG166733	Helobdella_robusta|HelroG171604	Helobdella_robusta|HelroG180909	Helobdella_robusta|HelroG184687
Cluster549	Helobdella_robusta|HelroG179791	Helobdella_robusta|HelroG164914	Helobdella_robusta|HelroG165026	Helobdella_robusta|HelroG173088	Helobdella_robusta|HelroG162849	Helobdella_robusta|HelroG164175	Helobdella_robusta|HelroG165294	Helobdella_robusta|HelroG172758	Helobdella_robusta|HelroG181142
Cluster550	Helobdella_robusta|HelroG173932	Helobdella_robusta|HelroG183525	Helobdella_robusta|HelroG173933	Helobdella_robusta|HelroG174052	Helobdella_robusta|HelroG164937	Helobdella_robusta|HelroG174032	Helobdella_robusta|HelroG174040	Helobdella_robusta|HelroG174092	Helobdella_robusta|HelroG174093
Cluster551	Helobdella_robusta|HelroG172965	Helobdella_robusta|HelroG166256	Helobdella_robusta|HelroG166266	Helobdella_robusta|HelroG171205	Helobdella_robusta|HelroG171300	Helobdella_robusta|HelroG171321	Helobdella_robusta|HelroG172964	Helobdella_robusta|HelroG181506	Helobdella_robusta|HelroG189478
Cluster552	Helobdella_robusta|HelroG182151	Helobdella_robusta|HelroG194514	Helobdella_robusta|HelroG177827	Helobdella_robusta|HelroG182148	Helobdella_robusta|HelroG182182	Helobdella_robusta|HelroG182184	Helobdella_robusta|HelroG183196	Helobdella_robusta|HelroG183197	Helobdella_robusta|HelroG182181
Cluster553	Helobdella_robusta|HelroG168577	Helobdella_robusta|HelroG168576	Helobdella_robusta|HelroG177354	Helobdella_robusta|HelroG177437	Helobdella_robusta|HelroG177329	Helobdella_robusta|HelroG177353	Helobdella_robusta|HelroG177356	Helobdella_robusta|HelroG177332	Helobdella_robusta|HelroG177355
Cluster554	Helobdella_robusta|HelroG174271	Helobdella_robusta|HelroG183612	Helobdella_robusta|HelroG164161	Helobdella_robusta|HelroG158789	Helobdella_robusta|HelroG159530	Helobdella_robusta|HelroG163706	Helobdella_robusta|HelroG172961	Helobdella_robusta|HelroG174018	Helobdella_robusta|HelroG183352
Cluster555	Helobdella_robusta|HelroG159191	Helobdella_robusta|HelroG164299	Helobdella_robusta|HelroG166478	Helobdella_robusta|HelroG169193	Helobdella_robusta|HelroG173218	Helobdella_robusta|HelroG179013	Helobdella_robusta|HelroG180401	Helobdella_robusta|HelroG184395	Helobdella_robusta|HelroG184670
Cluster556	Whitmania_pigra|EVM0000763	Whitmania_pigra|EVM0003615	Whitmania_pigra|EVM0009663	Whitmania_pigra|EVM0012640	Whitmania_pigra|EVM0012950	Whitmania_pigra|EVM0013434	Whitmania_pigra|EVM0017788	Whitmania_pigra|EVM0018795
Cluster557	Whitmania_pigra|EVM0008897	Whitmania_pigra|EVM0001569	Whitmania_pigra|EVM0004542	Whitmania_pigra|EVM0006824	Whitmania_pigra|EVM0008068	Whitmania_pigra|EVM0011416	Whitmania_pigra|EVM0011627	Whitmania_pigra|EVM0017688
Cluster558	Whitmania_pigra|EVM0002692	Whitmania_pigra|EVM0013631	Whitmania_pigra|EVM0003685	Whitmania_pigra|EVM0003701	Whitmania_pigra|EVM0017819	Whitmania_pigra|EVM0018493	Whitmania_pigra|EVM0005212	Whitmania_pigra|EVM0016612
Cluster559	Whitmania_pigra|EVM0000081	Whitmania_pigra|EVM0000667	Whitmania_pigra|EVM0003233	Whitmania_pigra|EVM0010054	Whitmania_pigra|EVM0012225	Whitmania_pigra|EVM0012661	Whitmania_pigra|EVM0014617	Whitmania_pigra|EVM0016859
Cluster560	Whitmania_pigra|EVM0016876	Whitmania_pigra|EVM0001373	Whitmania_pigra|EVM0004439	Whitmania_pigra|EVM0008328	Whitmania_pigra|EVM0011356	Whitmania_pigra|EVM0016337	Whitmania_pigra|EVM0018719	Whitmania_pigra|EVM0008777
Cluster561	Whitmania_pigra|EVM0001466	Whitmania_pigra|EVM0002096	Whitmania_pigra|EVM0006396	Whitmania_pigra|EVM0008247	Whitmania_pigra|EVM0009072	Whitmania_pigra|EVM0010124	Whitmania_pigra|EVM0018946	Helobdella_robusta|HelroG192329
Cluster562	Whitmania_pigra|EVM0017385	Whitmania_pigra|EVM0011028	Helobdella_robusta|HelroG190307	Capitella_teleta|CapteG223578	Capitella_teleta|CapteG208661	Capitella_teleta|CapteG201549	Capitella_teleta|CapteG192917	Capitella_teleta|CapteG197997
Cluster563	Whitmania_pigra|EVM0018230	Whitmania_pigra|EVM0000172	Whitmania_pigra|EVM0003113	Whitmania_pigra|EVM0010980	Whitmania_pigra|EVM0014044	Whitmania_pigra|EVM0014716	Whitmania_pigra|EVM0016976	Helobdella_robusta|HelroG180005
Cluster564	Whitmania_pigra|EVM0006787	Whitmania_pigra|EVM0002508	Whitmania_pigra|EVM0011464	Whitmania_pigra|EVM0015987	Whitmania_pigra|EVM0016320	Whitmania_pigra|EVM0017737	Whitmania_pigra|EVM0016099	Whitmania_pigra|EVM0018355
Cluster565	Whitmania_pigra|EVM0010325	Whitmania_pigra|EVM0007321	Whitmania_pigra|EVM0016939	Whitmania_pigra|EVM0008151	Whitmania_pigra|EVM0010826	Whitmania_pigra|EVM0014312	Helobdella_robusta|HelroG167493	Capitella_teleta|CapteG194713
Cluster566	Whitmania_pigra|EVM0010640	Whitmania_pigra|EVM0005642	Whitmania_pigra|EVM0000696	Capitella_teleta|CapteG228276	Helobdella_robusta|HelroG108533	Capitella_teleta|CapteG179825	Capitella_teleta|CapteG221920	Capitella_teleta|CapteG222124
Cluster567	Whitmania_pigra|EVM0003821	Whitmania_pigra|EVM0005966	Helobdella_robusta|HelroG167267	Helobdella_robusta|HelroG167269	Helobdella_robusta|HelroG174112	Helobdella_robusta|HelroG174113	Helobdella_robusta|HelroG176522	Helobdella_robusta|HelroG167268
Cluster568	Whitmania_pigra|EVM0011733	Whitmania_pigra|EVM0005246	Whitmania_pigra|EVM0012143	Whitmania_pigra|EVM0008722	Helobdella_robusta|HelroG193192	Capitella_teleta|CapteG104247	Helobdella_robusta|HelroG177819	Capitella_teleta|CapteG143702
Cluster569	Whitmania_pigra|EVM0004445	Whitmania_pigra|EVM0014821	Whitmania_pigra|EVM0015545	Whitmania_pigra|EVM0016400	Helobdella_robusta|HelroG177005	Capitella_teleta|CapteG180911	Whitmania_pigra|EVM0004229	Helobdella_robusta|HelroG164684
Cluster570	Whitmania_pigra|EVM0015062	Whitmania_pigra|EVM0000846	Whitmania_pigra|EVM0001459	Whitmania_pigra|EVM0018233	Helobdella_robusta|HelroG92695	Helobdella_robusta|HelroG92568	Helobdella_robusta|HelroG187742	Capitella_teleta|CapteG219998
Cluster571	Whitmania_pigra|EVM0015580	Whitmania_pigra|EVM0003105	Whitmania_pigra|EVM0006054	Whitmania_pigra|EVM0007406	Whitmania_pigra|EVM0009675	Whitmania_pigra|EVM0010071	Whitmania_pigra|EVM0012483	Whitmania_pigra|EVM0012652
Cluster572	Whitmania_pigra|EVM0012794	Whitmania_pigra|EVM0009237	Whitmania_pigra|EVM0001898	Whitmania_pigra|EVM0011444	Helobdella_robusta|HelroG175652	Capitella_teleta|CapteG212470	Capitella_teleta|CapteG148727	Capitella_teleta|CapteG62245
Cluster573	Whitmania_pigra|EVM0011777	Whitmania_pigra|EVM0008982	Whitmania_pigra|EVM0011585	Whitmania_pigra|EVM0013562	Whitmania_pigra|EVM0018469	Helobdella_robusta|HelroG186218	Capitella_teleta|CapteG171217	Helobdella_robusta|HelroG116562
Cluster574	Whitmania_pigra|EVM0017365	Whitmania_pigra|EVM0013573	Whitmania_pigra|EVM0017921	Whitmania_pigra|EVM0003448	Capitella_teleta|CapteG101963	Helobdella_robusta|HelroG97639	Helobdella_robusta|HelroG93275	Helobdella_robusta|HelroG187038
Cluster575	Whitmania_pigra|EVM0002250	Whitmania_pigra|EVM0002816	Whitmania_pigra|EVM0005458	Whitmania_pigra|EVM0009829	Whitmania_pigra|EVM0012497	Whitmania_pigra|EVM0017206	Whitmania_pigra|EVM0016752	Capitella_teleta|CapteG202770
Cluster576	Whitmania_pigra|EVM0012578	Whitmania_pigra|EVM0003414	Whitmania_pigra|EVM0004338	Whitmania_pigra|EVM0007150	Whitmania_pigra|EVM0007761	Capitella_teleta|CapteG218760	Helobdella_robusta|HelroG112911	Helobdella_robusta|HelroG82370
Cluster577	Whitmania_pigra|EVM0014932	Whitmania_pigra|EVM0002411	Whitmania_pigra|EVM0012144	Whitmania_pigra|EVM0013418	Whitmania_pigra|EVM0013695	Whitmania_pigra|EVM0018161	Helobdella_robusta|HelroG168939	Capitella_teleta|CapteG173147
Cluster578	Whitmania_pigra|EVM0006444	Whitmania_pigra|EVM0000552	Helobdella_robusta|HelroG121944	Capitella_teleta|CapteG5244	Capitella_teleta|CapteG85696	Capitella_teleta|CapteG74196	Capitella_teleta|CapteG39950	Capitella_teleta|CapteG83962
Cluster579	Whitmania_pigra|EVM0004606	Whitmania_pigra|EVM0007273	Whitmania_pigra|EVM0006172	Helobdella_robusta|HelroG161626	Capitella_teleta|CapteG214404	Helobdella_robusta|HelroG181058	Capitella_teleta|CapteG211318	Capitella_teleta|CapteG199538
Cluster580	Whitmania_pigra|EVM0002735	Whitmania_pigra|EVM0018082	Helobdella_robusta|HelroG167619	Helobdella_robusta|HelroG167610	Helobdella_robusta|HelroG167615	Helobdella_robusta|HelroG167618	Helobdella_robusta|HelroG183528	Helobdella_robusta|HelroG183531
Cluster581	Whitmania_pigra|EVM0010294	Whitmania_pigra|EVM0009102	Whitmania_pigra|EVM0016534	Helobdella_robusta|HelroG107037	Capitella_teleta|CapteG155643	Helobdella_robusta|HelroG188933	Helobdella_robusta|HelroG107039	Helobdella_robusta|HelroG107038
Cluster582	Whitmania_pigra|EVM0013202	Whitmania_pigra|EVM0011746	Whitmania_pigra|EVM0011750	Whitmania_pigra|EVM0016013	Helobdella_robusta|HelroG87690	Capitella_teleta|CapteG226257	Helobdella_robusta|HelroG174796	Capitella_teleta|CapteG86011
Cluster583	Whitmania_pigra|EVM0005658	Capitella_teleta|CapteG131587	Whitmania_pigra|EVM0013980	Helobdella_robusta|HelroG81550	Helobdella_robusta|HelroG81324	Helobdella_robusta|HelroG87535	Helobdella_robusta|HelroG81350	Helobdella_robusta|HelroG87629
Cluster584	Whitmania_pigra|EVM0008459	Helobdella_robusta|HelroG173990	Helobdella_robusta|HelroG164388	Helobdella_robusta|HelroG164391	Helobdella_robusta|HelroG164398	Helobdella_robusta|HelroG173606	Helobdella_robusta|HelroG174656	Capitella_teleta|CapteG46127
Cluster585	Whitmania_pigra|EVM0010403	Helobdella_robusta|HelroG177816	Helobdella_robusta|HelroG177867	Helobdella_robusta|HelroG177865	Helobdella_robusta|HelroG177866	Helobdella_robusta|HelroG177869	Helobdella_robusta|HelroG177871	Helobdella_robusta|HelroG183403
Cluster586	Whitmania_pigra|EVM0003973	Helobdella_robusta|HelroG128993	Whitmania_pigra|EVM0007934	Helobdella_robusta|HelroG73530	Helobdella_robusta|HelroG119050	Capitella_teleta|CapteG199494	Whitmania_pigra|EVM0015680	Helobdella_robusta|HelroG68810
Cluster587	Whitmania_pigra|EVM0003687	Helobdella_robusta|HelroG188060	Capitella_teleta|CapteG224006	Whitmania_pigra|EVM0014322	Helobdella_robusta|HelroG160196	Capitella_teleta|CapteG190544	Capitella_teleta|CapteG200787	Capitella_teleta|CapteG209818
Cluster588	Whitmania_pigra|EVM0002652	Helobdella_robusta|HelroG122556	Capitella_teleta|CapteG92989	Capitella_teleta|CapteG129664	Capitella_teleta|CapteG146582	Capitella_teleta|CapteG169737	Capitella_teleta|CapteG35181	Capitella_teleta|CapteG45615
Cluster589	Whitmania_pigra|EVM0016668	Capitella_teleta|CapteG73168	Whitmania_pigra|EVM0002058	Helobdella_robusta|HelroG94807	Capitella_teleta|CapteG158442	Capitella_teleta|CapteG117049	Capitella_teleta|CapteG214720	Capitella_teleta|CapteG204493
Cluster590	Whitmania_pigra|EVM0015694	Helobdella_robusta|HelroG161709	Helobdella_robusta|HelroG193531	Helobdella_robusta|HelroG161710	Helobdella_robusta|HelroG161711	Helobdella_robusta|HelroG161707	Helobdella_robusta|HelroG171056	Helobdella_robusta|HelroG160703
Cluster591	Whitmania_pigra|EVM0007134	Capitella_teleta|CapteG205369	Whitmania_pigra|EVM0016118	Helobdella_robusta|HelroG189697	Helobdella_robusta|HelroG189698	Helobdella_robusta|HelroG189703	Helobdella_robusta|HelroG184234	Helobdella_robusta|HelroG177652
Cluster592	Whitmania_pigra|EVM0006674	Helobdella_robusta|HelroG185750	Capitella_teleta|CapteG20304	Capitella_teleta|CapteG102548	Capitella_teleta|CapteG109724	Capitella_teleta|CapteG128974	Capitella_teleta|CapteG148285	Capitella_teleta|CapteG4190
Cluster593	Whitmania_pigra|EVM0001072	Helobdella_robusta|HelroG167651	Capitella_teleta|CapteG201913	Whitmania_pigra|EVM0012955	Helobdella_robusta|HelroG167498	Capitella_teleta|CapteG212547	Capitella_teleta|CapteG210200	Capitella_teleta|CapteG196721
Cluster594	Capitella_teleta|CapteG85972	Capitella_teleta|CapteG151877	Capitella_teleta|CapteG77995	Capitella_teleta|CapteG140076	Capitella_teleta|CapteG94298	Capitella_teleta|CapteG152781	Capitella_teleta|CapteG100222	Helobdella_robusta|HelroG163766
Cluster595	Helobdella_robusta|HelroG165469	Helobdella_robusta|HelroG177514	Helobdella_robusta|HelroG177498	Helobdella_robusta|HelroG159370	Helobdella_robusta|HelroG164987	Helobdella_robusta|HelroG160093	Helobdella_robusta|HelroG169057	Helobdella_robusta|HelroG170025
Cluster596	Capitella_teleta|CapteG224086	Helobdella_robusta|HelroG166545	Capitella_teleta|CapteG228469	Capitella_teleta|CapteG195414	Capitella_teleta|CapteG185107	Capitella_teleta|CapteG207305	Capitella_teleta|CapteG18671	Capitella_teleta|CapteG54987
Cluster597	Whitmania_pigra|EVM0008822	Helobdella_robusta|HelroG194928	Capitella_teleta|CapteG148581	Whitmania_pigra|EVM0016747	Helobdella_robusta|HelroG105953	Helobdella_robusta|HelroG101195	Capitella_teleta|CapteG167044	Whitmania_pigra|EVM0009444
Cluster598	Helobdella_robusta|HelroG174205	Helobdella_robusta|HelroG162910	Helobdella_robusta|HelroG164227	Helobdella_robusta|HelroG164909	Helobdella_robusta|HelroG174234	Helobdella_robusta|HelroG164215	Helobdella_robusta|HelroG163700	Helobdella_robusta|HelroG172774
Cluster599	Whitmania_pigra|EVM0008791	Helobdella_robusta|HelroG136819	Capitella_teleta|CapteG206062	Capitella_teleta|CapteG191392	Capitella_teleta|CapteG198252	Capitella_teleta|CapteG198253	Capitella_teleta|CapteG217826	Capitella_teleta|CapteG193571
Cluster600	Whitmania_pigra|EVM0000303	Capitella_teleta|CapteG107640	Capitella_teleta|CapteG118985	Capitella_teleta|CapteG135937	Capitella_teleta|CapteG151490	Capitella_teleta|CapteG77570	Capitella_teleta|CapteG77572	Helobdella_robusta|HelroG168474
Cluster601	Whitmania_pigra|EVM0014284	Helobdella_robusta|HelroG183282	Capitella_teleta|CapteG207346	Capitella_teleta|CapteG216666	Capitella_teleta|CapteG218992	Capitella_teleta|CapteG217918	Capitella_teleta|CapteG215916	Capitella_teleta|CapteG219724
Cluster602	Capitella_teleta|CapteG228745	Capitella_teleta|CapteG201263	Capitella_teleta|CapteG204309	Capitella_teleta|CapteG52545	Capitella_teleta|CapteG52940	Capitella_teleta|CapteG62598	Capitella_teleta|CapteG215417	Capitella_teleta|CapteG159244
Cluster603	Capitella_teleta|CapteG120576	Capitella_teleta|CapteG43570	Capitella_teleta|CapteG117141	Capitella_teleta|CapteG144340	Capitella_teleta|CapteG213610	Capitella_teleta|CapteG217757	Capitella_teleta|CapteG226929	Capitella_teleta|CapteG33970
Cluster604	Capitella_teleta|CapteG46842	Capitella_teleta|CapteG216182	Capitella_teleta|CapteG133977	Capitella_teleta|CapteG133617	Capitella_teleta|CapteG88617	Capitella_teleta|CapteG86332	Capitella_teleta|CapteG129173	Capitella_teleta|CapteG56974
Cluster605	Capitella_teleta|CapteG200353	Capitella_teleta|CapteG194781	Capitella_teleta|CapteG200351	Capitella_teleta|CapteG200352	Capitella_teleta|CapteG200354	Capitella_teleta|CapteG198573	Capitella_teleta|CapteG214741	Capitella_teleta|CapteG228659
Cluster606	Capitella_teleta|CapteG219963	Capitella_teleta|CapteG111930	Capitella_teleta|CapteG115335	Capitella_teleta|CapteG136943	Capitella_teleta|CapteG212607	Capitella_teleta|CapteG34043	Capitella_teleta|CapteG168085	Capitella_teleta|CapteG204133
Cluster607	Capitella_teleta|CapteG186876	Capitella_teleta|CapteG199193	Capitella_teleta|CapteG200665	Capitella_teleta|CapteG204517	Capitella_teleta|CapteG207160	Capitella_teleta|CapteG211070	Capitella_teleta|CapteG212467	Capitella_teleta|CapteG201842
Cluster608	Capitella_teleta|CapteG177949	Capitella_teleta|CapteG112035	Capitella_teleta|CapteG115907	Capitella_teleta|CapteG127365	Capitella_teleta|CapteG140387	Capitella_teleta|CapteG218441	Capitella_teleta|CapteG23094	Capitella_teleta|CapteG23096
Cluster609	Capitella_teleta|CapteG110008	Capitella_teleta|CapteG107237	Capitella_teleta|CapteG111679	Capitella_teleta|CapteG129538	Capitella_teleta|CapteG214494	Capitella_teleta|CapteG46361	Capitella_teleta|CapteG222053	Capitella_teleta|CapteG125584
Cluster610	Capitella_teleta|CapteG81038	Capitella_teleta|CapteG97653	Capitella_teleta|CapteG29256	Capitella_teleta|CapteG125914	Capitella_teleta|CapteG209020	Capitella_teleta|CapteG29224	Capitella_teleta|CapteG31335	Capitella_teleta|CapteG70193
Cluster611	Capitella_teleta|CapteG167303	Capitella_teleta|CapteG142040	Capitella_teleta|CapteG144496	Capitella_teleta|CapteG186835	Capitella_teleta|CapteG198178	Capitella_teleta|CapteG73779	Capitella_teleta|CapteG227542	Capitella_teleta|CapteG205384
Cluster612	Capitella_teleta|CapteG197663	Capitella_teleta|CapteG111045	Capitella_teleta|CapteG198894	Capitella_teleta|CapteG208558	Capitella_teleta|CapteG217469	Capitella_teleta|CapteG26675	Capitella_teleta|CapteG26681	Capitella_teleta|CapteG28579
Cluster613	Capitella_teleta|CapteG116548	Capitella_teleta|CapteG131188	Capitella_teleta|CapteG144660	Capitella_teleta|CapteG37818	Capitella_teleta|CapteG138218	Capitella_teleta|CapteG138222	Capitella_teleta|CapteG71093	Capitella_teleta|CapteG78332
Cluster614	Capitella_teleta|CapteG207337	Capitella_teleta|CapteG112432	Capitella_teleta|CapteG152000	Capitella_teleta|CapteG186894	Capitella_teleta|CapteG214500	Capitella_teleta|CapteG214524	Capitella_teleta|CapteG225808	Capitella_teleta|CapteG229240
Cluster615	Capitella_teleta|CapteG189814	Capitella_teleta|CapteG196419	Capitella_teleta|CapteG192251	Capitella_teleta|CapteG188858	Capitella_teleta|CapteG192388	Capitella_teleta|CapteG193117	Capitella_teleta|CapteG194706	Capitella_teleta|CapteG218459
Cluster616	Capitella_teleta|CapteG202875	Capitella_teleta|CapteG120196	Capitella_teleta|CapteG131652	Capitella_teleta|CapteG191342	Capitella_teleta|CapteG213569	Capitella_teleta|CapteG25099	Capitella_teleta|CapteG45060	Capitella_teleta|CapteG48875
Cluster617	Capitella_teleta|CapteG194980	Capitella_teleta|CapteG144179	Capitella_teleta|CapteG189865	Capitella_teleta|CapteG194979	Capitella_teleta|CapteG194981	Capitella_teleta|CapteG140084	Capitella_teleta|CapteG210114	Capitella_teleta|CapteG194986
Cluster618	Capitella_teleta|CapteG190215	Capitella_teleta|CapteG202853	Capitella_teleta|CapteG185552	Capitella_teleta|CapteG192798	Capitella_teleta|CapteG197239	Capitella_teleta|CapteG202854	Capitella_teleta|CapteG226566	Capitella_teleta|CapteG206100
Cluster619	Capitella_teleta|CapteG72291	Capitella_teleta|CapteG107241	Capitella_teleta|CapteG107319	Capitella_teleta|CapteG147683	Capitella_teleta|CapteG22614	Capitella_teleta|CapteG25108	Capitella_teleta|CapteG32869	Capitella_teleta|CapteG99819
Cluster620	Capitella_teleta|CapteG216226	Capitella_teleta|CapteG186802	Capitella_teleta|CapteG189391	Capitella_teleta|CapteG189457	Capitella_teleta|CapteG190683	Capitella_teleta|CapteG197442	Capitella_teleta|CapteG218333	Capitella_teleta|CapteG218334
Cluster621	Capitella_teleta|CapteG189758	Capitella_teleta|CapteG188266	Capitella_teleta|CapteG199668	Capitella_teleta|CapteG216193	Capitella_teleta|CapteG192303	Capitella_teleta|CapteG192116	Capitella_teleta|CapteG192682	Capitella_teleta|CapteG210741
Cluster622	Capitella_teleta|CapteG185049	Capitella_teleta|CapteG197326	Capitella_teleta|CapteG203658	Capitella_teleta|CapteG204427	Capitella_teleta|CapteG219903	Capitella_teleta|CapteG192810	Capitella_teleta|CapteG196531	Capitella_teleta|CapteG200183
Cluster623	Capitella_teleta|CapteG201535	Capitella_teleta|CapteG191771	Capitella_teleta|CapteG199961	Capitella_teleta|CapteG202569	Capitella_teleta|CapteG205610	Capitella_teleta|CapteG211969	Capitella_teleta|CapteG212821	Capitella_teleta|CapteG211089
Cluster624	Capitella_teleta|CapteG205879	Capitella_teleta|CapteG200253	Capitella_teleta|CapteG200797	Capitella_teleta|CapteG212680	Capitella_teleta|CapteG213307	Capitella_teleta|CapteG213308	Capitella_teleta|CapteG200252	Capitella_teleta|CapteG221004
Cluster625	Capitella_teleta|CapteG199026	Capitella_teleta|CapteG199025	Capitella_teleta|CapteG189459	Capitella_teleta|CapteG190029	Capitella_teleta|CapteG193045	Capitella_teleta|CapteG198401	Capitella_teleta|CapteG199029	Capitella_teleta|CapteG201544
Cluster626	Capitella_teleta|CapteG57796	Capitella_teleta|CapteG191440	Capitella_teleta|CapteG217069	Capitella_teleta|CapteG57783	Capitella_teleta|CapteG59302	Capitella_teleta|CapteG194397	Capitella_teleta|CapteG215910	Capitella_teleta|CapteG191212
Cluster627	Capitella_teleta|CapteG208883	Capitella_teleta|CapteG186184	Capitella_teleta|CapteG195120	Capitella_teleta|CapteG195121	Capitella_teleta|CapteG208131	Capitella_teleta|CapteG93634	Capitella_teleta|CapteG195833	Capitella_teleta|CapteG217346
Cluster628	Capitella_teleta|CapteG29222	Capitella_teleta|CapteG31254	Capitella_teleta|CapteG102792	Capitella_teleta|CapteG108759	Capitella_teleta|CapteG70851	Capitella_teleta|CapteG71477	Capitella_teleta|CapteG31959	Capitella_teleta|CapteG71649
Cluster629	Capitella_teleta|CapteG195276	Capitella_teleta|CapteG197650	Capitella_teleta|CapteG197651	Capitella_teleta|CapteG197652	Capitella_teleta|CapteG197653	Capitella_teleta|CapteG197654	Capitella_teleta|CapteG197658	Capitella_teleta|CapteG197649
Cluster630	Capitella_teleta|CapteG197774	Capitella_teleta|CapteG186074	Capitella_teleta|CapteG197771	Capitella_teleta|CapteG197776	Capitella_teleta|CapteG202383	Capitella_teleta|CapteG223625	Capitella_teleta|CapteG218634	Capitella_teleta|CapteG221387
Cluster631	Capitella_teleta|CapteG211527	Capitella_teleta|CapteG187355	Capitella_teleta|CapteG130434	Capitella_teleta|CapteG132474	Capitella_teleta|CapteG142524	Capitella_teleta|CapteG196124	Capitella_teleta|CapteG200118	Capitella_teleta|CapteG210016
Cluster632	Capitella_teleta|CapteG205636	Capitella_teleta|CapteG194032	Capitella_teleta|CapteG199705	Capitella_teleta|CapteG203862	Capitella_teleta|CapteG206273	Capitella_teleta|CapteG214570	Capitella_teleta|CapteG218123	Capitella_teleta|CapteG190374
Cluster633	Capitella_teleta|CapteG199826	Capitella_teleta|CapteG222495	Capitella_teleta|CapteG226975	Capitella_teleta|CapteG195295	Capitella_teleta|CapteG223229	Capitella_teleta|CapteG225895	Capitella_teleta|CapteG226734	Capitella_teleta|CapteG195219
Cluster634	Capitella_teleta|CapteG28906	Capitella_teleta|CapteG146804	Capitella_teleta|CapteG157984	Capitella_teleta|CapteG191728	Capitella_teleta|CapteG198789	Capitella_teleta|CapteG199121	Capitella_teleta|CapteG203449	Capitella_teleta|CapteG208677
Cluster635	Capitella_teleta|CapteG216164	Capitella_teleta|CapteG189514	Capitella_teleta|CapteG192256	Capitella_teleta|CapteG204402	Capitella_teleta|CapteG210682	Capitella_teleta|CapteG210683	Capitella_teleta|CapteG216165	Capitella_teleta|CapteG216166
Cluster636	Capitella_teleta|CapteG207508	Capitella_teleta|CapteG192716	Capitella_teleta|CapteG192720	Capitella_teleta|CapteG197219	Capitella_teleta|CapteG202876	Capitella_teleta|CapteG202911	Capitella_teleta|CapteG223730	Capitella_teleta|CapteG228647
Cluster637	Capitella_teleta|CapteG142096	Capitella_teleta|CapteG111005	Capitella_teleta|CapteG112111	Capitella_teleta|CapteG112752	Capitella_teleta|CapteG147737	Capitella_teleta|CapteG23564	Capitella_teleta|CapteG72174	Capitella_teleta|CapteG99739
Cluster638	Capitella_teleta|CapteG192203	Capitella_teleta|CapteG206852	Capitella_teleta|CapteG141897	Capitella_teleta|CapteG147685	Capitella_teleta|CapteG198375	Capitella_teleta|CapteG207833	Capitella_teleta|CapteG214210	Capitella_teleta|CapteG191564
Cluster639	Capitella_teleta|CapteG197227	Capitella_teleta|CapteG192631	Capitella_teleta|CapteG201280	Capitella_teleta|CapteG202641	Capitella_teleta|CapteG204541	Capitella_teleta|CapteG211998	Capitella_teleta|CapteG218562	Capitella_teleta|CapteG102425
Cluster640	Capitella_teleta|CapteG211759	Capitella_teleta|CapteG228966	Capitella_teleta|CapteG189850	Capitella_teleta|CapteG225072	Capitella_teleta|CapteG194741	Capitella_teleta|CapteG190454	Capitella_teleta|CapteG210870	Capitella_teleta|CapteG213524
Cluster641	Capitella_teleta|CapteG67232	Capitella_teleta|CapteG137867	Capitella_teleta|CapteG144952	Capitella_teleta|CapteG64804	Capitella_teleta|CapteG76332	Capitella_teleta|CapteG78700	Capitella_teleta|CapteG85967	Capitella_teleta|CapteG87958
Cluster642	Capitella_teleta|CapteG212353	Capitella_teleta|CapteG187056	Capitella_teleta|CapteG195995	Capitella_teleta|CapteG222790	Capitella_teleta|CapteG95874	Capitella_teleta|CapteG219980	Capitella_teleta|CapteG126272	Capitella_teleta|CapteG188868
Cluster643	Capitella_teleta|CapteG213167	Capitella_teleta|CapteG189034	Capitella_teleta|CapteG190192	Capitella_teleta|CapteG193713	Capitella_teleta|CapteG214452	Capitella_teleta|CapteG207127	Capitella_teleta|CapteG213327	Capitella_teleta|CapteG187979
Cluster644	Capitella_teleta|CapteG145680	Capitella_teleta|CapteG112284	Capitella_teleta|CapteG116307	Helobdella_robusta|HelroG153671	Helobdella_robusta|HelroG153316	Helobdella_robusta|HelroG153318	Helobdella_robusta|HelroG153321	Helobdella_robusta|HelroG173156
Cluster645	Capitella_teleta|CapteG214605	Capitella_teleta|CapteG125014	Capitella_teleta|CapteG131640	Capitella_teleta|CapteG137729	Capitella_teleta|CapteG192267	Capitella_teleta|CapteG216591	Capitella_teleta|CapteG143957	Capitella_teleta|CapteG50302
Cluster646	Capitella_teleta|CapteG226489	Capitella_teleta|CapteG112998	Capitella_teleta|CapteG148116	Capitella_teleta|CapteG219507	Capitella_teleta|CapteG148124	Capitella_teleta|CapteG166576	Capitella_teleta|CapteG218914	Capitella_teleta|CapteG195292
Cluster647	Capitella_teleta|CapteG190301	Capitella_teleta|CapteG220854	Capitella_teleta|CapteG220855	Capitella_teleta|CapteG227063	Capitella_teleta|CapteG189662	Capitella_teleta|CapteG200998	Capitella_teleta|CapteG200999	Capitella_teleta|CapteG226416
Cluster648	Capitella_teleta|CapteG173843	Capitella_teleta|CapteG169702	Capitella_teleta|CapteG219362	Capitella_teleta|CapteG83577	Capitella_teleta|CapteG93436	Capitella_teleta|CapteG53491	Capitella_teleta|CapteG136933	Capitella_teleta|CapteG167012
Cluster649	Capitella_teleta|CapteG132404	Capitella_teleta|CapteG30446	Capitella_teleta|CapteG30453	Capitella_teleta|CapteG31946	Capitella_teleta|CapteG96865	Capitella_teleta|CapteG30449	Capitella_teleta|CapteG30450	Capitella_teleta|CapteG41371
Cluster650	Capitella_teleta|CapteG197891	Capitella_teleta|CapteG204252	Capitella_teleta|CapteG211889	Capitella_teleta|CapteG211931	Capitella_teleta|CapteG122541	Capitella_teleta|CapteG144081	Capitella_teleta|CapteG211890	Capitella_teleta|CapteG112206
Cluster651	Capitella_teleta|CapteG191002	Capitella_teleta|CapteG197412	Capitella_teleta|CapteG188091	Capitella_teleta|CapteG201114	Capitella_teleta|CapteG199162	Capitella_teleta|CapteG198045	Capitella_teleta|CapteG211850	Capitella_teleta|CapteG214198
Cluster652	Capitella_teleta|CapteG221225	Capitella_teleta|CapteG117112	Capitella_teleta|CapteG117091	Capitella_teleta|CapteG164649	Capitella_teleta|CapteG216697	Capitella_teleta|CapteG217910	Capitella_teleta|CapteG117071	Capitella_teleta|CapteG189705
Cluster653	Capitella_teleta|CapteG114173	Capitella_teleta|CapteG101296	Capitella_teleta|CapteG135469	Capitella_teleta|CapteG138513	Capitella_teleta|CapteG45406	Capitella_teleta|CapteG75191	Capitella_teleta|CapteG75194	Capitella_teleta|CapteG214885
Cluster654	Capitella_teleta|CapteG219452	Capitella_teleta|CapteG147673	Capitella_teleta|CapteG185280	Capitella_teleta|CapteG199400	Capitella_teleta|CapteG199401	Capitella_teleta|CapteG201882	Capitella_teleta|CapteG217768	Capitella_teleta|CapteG102619
Cluster655	Helobdella_robusta|HelroG81592	Helobdella_robusta|HelroG91570	Helobdella_robusta|HelroG78899	Helobdella_robusta|HelroG183366	Helobdella_robusta|HelroG183345	Helobdella_robusta|HelroG122007	Helobdella_robusta|HelroG105001	Helobdella_robusta|HelroG78563
Cluster656	Helobdella_robusta|HelroG169050	Helobdella_robusta|HelroG164457	Helobdella_robusta|HelroG166969	Helobdella_robusta|HelroG167491	Helobdella_robusta|HelroG171198	Helobdella_robusta|HelroG171221	Helobdella_robusta|HelroG171812	Helobdella_robusta|HelroG177449
Cluster657	Helobdella_robusta|HelroG174388	Helobdella_robusta|HelroG162593	Helobdella_robusta|HelroG177893	Helobdella_robusta|HelroG184060	Helobdella_robusta|HelroG183616	Helobdella_robusta|HelroG169513	Helobdella_robusta|HelroG161538	Helobdella_robusta|HelroG167929
Cluster658	Helobdella_robusta|HelroG70342	Helobdella_robusta|HelroG160126	Helobdella_robusta|HelroG160142	Helobdella_robusta|HelroG164015	Helobdella_robusta|HelroG165422	Helobdella_robusta|HelroG153308	Helobdella_robusta|HelroG153304	Helobdella_robusta|HelroG153309
Cluster659	Helobdella_robusta|HelroG81623	Helobdella_robusta|HelroG189644	Helobdella_robusta|HelroG108214	Helobdella_robusta|HelroG110065	Helobdella_robusta|HelroG169282	Helobdella_robusta|HelroG69428	Helobdella_robusta|HelroG79991	Helobdella_robusta|HelroG85197
Cluster660	Helobdella_robusta|HelroG164411	Helobdella_robusta|HelroG164452	Helobdella_robusta|HelroG164455	Helobdella_robusta|HelroG164456	Helobdella_robusta|HelroG164569	Helobdella_robusta|HelroG182210	Helobdella_robusta|HelroG172625	Helobdella_robusta|HelroG172986
Cluster661	Helobdella_robusta|HelroG178008	Helobdella_robusta|HelroG178030	Helobdella_robusta|HelroG178031	Helobdella_robusta|HelroG179397	Helobdella_robusta|HelroG178028	Helobdella_robusta|HelroG178027	Helobdella_robusta|HelroG178037	Helobdella_robusta|HelroG165470
Cluster662	Helobdella_robusta|HelroG153340	Helobdella_robusta|HelroG153345	Helobdella_robusta|HelroG153353	Helobdella_robusta|HelroG153399	Helobdella_robusta|HelroG153835	Helobdella_robusta|HelroG83212	Helobdella_robusta|HelroG89245	Helobdella_robusta|HelroG70002
Cluster663	Helobdella_robusta|HelroG180736	Helobdella_robusta|HelroG176880	Helobdella_robusta|HelroG176881	Helobdella_robusta|HelroG184646	Helobdella_robusta|HelroG194005	Helobdella_robusta|HelroG184644	Helobdella_robusta|HelroG184685	Helobdella_robusta|HelroG194003
Cluster664	Whitmania_pigra|EVM0012959	Whitmania_pigra|EVM0004072	Whitmania_pigra|EVM0008180	Whitmania_pigra|EVM0009739	Whitmania_pigra|EVM0017229	Whitmania_pigra|EVM0016962	Capitella_teleta|CapteG145340
Cluster665	Whitmania_pigra|EVM0011756	Whitmania_pigra|EVM0013314	Helobdella_robusta|HelroG124201	Capitella_teleta|CapteG153999	Helobdella_robusta|HelroG185580	Helobdella_robusta|HelroG79147	Helobdella_robusta|HelroG79277
Cluster666	Whitmania_pigra|EVM0010973	Whitmania_pigra|EVM0000375	Whitmania_pigra|EVM0009350	Whitmania_pigra|EVM0009504	Whitmania_pigra|EVM0010356	Whitmania_pigra|EVM0003252	Whitmania_pigra|EVM0013969
Cluster667	Whitmania_pigra|EVM0013602	Whitmania_pigra|EVM0009013	Whitmania_pigra|EVM0014186	Whitmania_pigra|EVM0015112	Whitmania_pigra|EVM0005985	Whitmania_pigra|EVM0012101	Whitmania_pigra|EVM0008966
Cluster668	Whitmania_pigra|EVM0015638	Whitmania_pigra|EVM0013771	Capitella_teleta|CapteG174539	Whitmania_pigra|EVM0012954	Helobdella_robusta|HelroG98251	Capitella_teleta|CapteG114804	Capitella_teleta|CapteG214312
Cluster669	Whitmania_pigra|EVM0011417	Whitmania_pigra|EVM0002780	Whitmania_pigra|EVM0015302	Whitmania_pigra|EVM0017702	Whitmania_pigra|EVM0004935	Whitmania_pigra|EVM0008385	Whitmania_pigra|EVM0017222
Cluster670	Whitmania_pigra|EVM0002869	Whitmania_pigra|EVM0014052	Whitmania_pigra|EVM0005154	Helobdella_robusta|HelroG133959	Helobdella_robusta|HelroG72339	Capitella_teleta|CapteG119498	Capitella_teleta|CapteG192867
Cluster671	Whitmania_pigra|EVM0007497	Whitmania_pigra|EVM0008159	Capitella_teleta|CapteG219709	Whitmania_pigra|EVM0017763	Helobdella_robusta|HelroG169848	Capitella_teleta|CapteG94273	Capitella_teleta|CapteG188164
Cluster672	Whitmania_pigra|EVM0006257	Whitmania_pigra|EVM0000004	Whitmania_pigra|EVM0006662	Whitmania_pigra|EVM0012711	Whitmania_pigra|EVM0012975	Whitmania_pigra|EVM0018999	Whitmania_pigra|EVM0017798
Cluster673	Whitmania_pigra|EVM0011922	Whitmania_pigra|EVM0000029	Whitmania_pigra|EVM0001461	Whitmania_pigra|EVM0002445	Whitmania_pigra|EVM0004650	Whitmania_pigra|EVM0011279	Whitmania_pigra|EVM0012560
Cluster674	Whitmania_pigra|EVM0006798	Whitmania_pigra|EVM0003502	Whitmania_pigra|EVM0008342	Whitmania_pigra|EVM0008976	Helobdella_robusta|HelroG117205	Capitella_teleta|CapteG119148	Capitella_teleta|CapteG216660
Cluster675	Whitmania_pigra|EVM0010251	Whitmania_pigra|EVM0006132	Whitmania_pigra|EVM0011177	Whitmania_pigra|EVM0018911	Helobdella_robusta|HelroG105422	Helobdella_robusta|HelroG187932	Helobdella_robusta|HelroG159200
Cluster676	Whitmania_pigra|EVM0002615	Whitmania_pigra|EVM0002645	Whitmania_pigra|EVM0008963	Whitmania_pigra|EVM0016496	Whitmania_pigra|EVM0018321	Capitella_teleta|CapteG154469	Helobdella_robusta|HelroG162245
Cluster677	Whitmania_pigra|EVM0018076	Whitmania_pigra|EVM0013164	Capitella_teleta|CapteG3947	Capitella_teleta|CapteG182315	Capitella_teleta|CapteG103996	Capitella_teleta|CapteG212622	Capitella_teleta|CapteG6256
Cluster678	Whitmania_pigra|EVM0007609	Whitmania_pigra|EVM0004923	Whitmania_pigra|EVM0006692	Whitmania_pigra|EVM0008107	Whitmania_pigra|EVM0008406	Whitmania_pigra|EVM0012649	Helobdella_robusta|HelroG172650
Cluster679	Whitmania_pigra|EVM0018874	Whitmania_pigra|EVM0002403	Whitmania_pigra|EVM0003548	Whitmania_pigra|EVM0007490	Whitmania_pigra|EVM0015692	Whitmania_pigra|EVM0008304	Capitella_teleta|CapteG47846
Cluster680	Whitmania_pigra|EVM0002776	Whitmania_pigra|EVM0000458	Whitmania_pigra|EVM0014042	Whitmania_pigra|EVM0018800	Whitmania_pigra|EVM0010346	Helobdella_robusta|HelroG88168	Capitella_teleta|CapteG171897
Cluster681	Whitmania_pigra|EVM0014162	Whitmania_pigra|EVM0008110	Helobdella_robusta|HelroG67985	Capitella_teleta|CapteG176469	Capitella_teleta|CapteG124483	Capitella_teleta|CapteG218695	Capitella_teleta|CapteG122379
Cluster682	Whitmania_pigra|EVM0007980	Whitmania_pigra|EVM0000481	Whitmania_pigra|EVM0000750	Whitmania_pigra|EVM0003490	Whitmania_pigra|EVM0008490	Whitmania_pigra|EVM0011094	Whitmania_pigra|EVM0012637
Cluster683	Whitmania_pigra|EVM0011072	Whitmania_pigra|EVM0000268	Whitmania_pigra|EVM0003287	Whitmania_pigra|EVM0004477	Whitmania_pigra|EVM0007844	Whitmania_pigra|EVM0009568	Whitmania_pigra|EVM0017713
Cluster684	Whitmania_pigra|EVM0014949	Whitmania_pigra|EVM0000571	Helobdella_robusta|HelroG90889	Helobdella_robusta|HelroG66482	Helobdella_robusta|HelroG194755	Capitella_teleta|CapteG220110	Helobdella_robusta|HelroG75089
Cluster685	Whitmania_pigra|EVM0002382	Whitmania_pigra|EVM0005832	Helobdella_robusta|HelroG189243	Whitmania_pigra|EVM0002271	Helobdella_robusta|HelroG165018	Capitella_teleta|CapteG207798	Helobdella_robusta|HelroG163505
Cluster686	Whitmania_pigra|EVM0012524	Whitmania_pigra|EVM0008270	Whitmania_pigra|EVM0008910	Whitmania_pigra|EVM0008357	Helobdella_robusta|HelroG112693	Capitella_teleta|CapteG23442	Capitella_teleta|CapteG187732
Cluster687	Whitmania_pigra|EVM0016346	Whitmania_pigra|EVM0002504	Whitmania_pigra|EVM0003691	Whitmania_pigra|EVM0010966	Whitmania_pigra|EVM0011700	Whitmania_pigra|EVM0012102	Whitmania_pigra|EVM0017660
Cluster688	Whitmania_pigra|EVM0018039	Whitmania_pigra|EVM0003357	Whitmania_pigra|EVM0005000	Whitmania_pigra|EVM0008088	Whitmania_pigra|EVM0014731	Whitmania_pigra|EVM0017352	Helobdella_robusta|HelroG193461
Cluster689	Whitmania_pigra|EVM0017565	Whitmania_pigra|EVM0002466	Whitmania_pigra|EVM0003183	Whitmania_pigra|EVM0011424	Whitmania_pigra|EVM0019117	Whitmania_pigra|EVM0017793	Whitmania_pigra|EVM0017791
Cluster690	Whitmania_pigra|EVM0002424	Whitmania_pigra|EVM0001923	Whitmania_pigra|EVM0004979	Helobdella_robusta|HelroG193249	Helobdella_robusta|HelroG178035	Helobdella_robusta|HelroG178025	Helobdella_robusta|HelroG179399
Cluster691	Whitmania_pigra|EVM0016338	Whitmania_pigra|EVM0014883	Whitmania_pigra|EVM0000538	Whitmania_pigra|EVM0000720	Whitmania_pigra|EVM0007380	Whitmania_pigra|EVM0012706	Whitmania_pigra|EVM0015712
Cluster692	Whitmania_pigra|EVM0007416	Whitmania_pigra|EVM0008672	Capitella_teleta|CapteG220355	Helobdella_robusta|HelroG191038	Capitella_teleta|CapteG104664	Capitella_teleta|CapteG189430	Capitella_teleta|CapteG190640
Cluster693	Whitmania_pigra|EVM0013502	Whitmania_pigra|EVM0005463	Whitmania_pigra|EVM0006517	Whitmania_pigra|EVM0009216	Whitmania_pigra|EVM0004751	Helobdella_robusta|HelroG159443	Capitella_teleta|CapteG153574
Cluster694	Whitmania_pigra|EVM0014575	Whitmania_pigra|EVM0000894	Whitmania_pigra|EVM0012870	Whitmania_pigra|EVM0005445	Capitella_teleta|CapteG186311	Capitella_teleta|CapteG210771	Capitella_teleta|CapteG217286
Cluster695	Whitmania_pigra|EVM0013283	Whitmania_pigra|EVM0000522	Whitmania_pigra|EVM0007236	Whitmania_pigra|EVM0016429	Whitmania_pigra|EVM0016885	Capitella_teleta|CapteG203610	Capitella_teleta|CapteG214958
Cluster696	Whitmania_pigra|EVM0004459	Whitmania_pigra|EVM0000835	Whitmania_pigra|EVM0016808	Whitmania_pigra|EVM0011445	Whitmania_pigra|EVM0019035	Whitmania_pigra|EVM0009221	Whitmania_pigra|EVM0005190
Cluster697	Whitmania_pigra|EVM0012249	Whitmania_pigra|EVM0008478	Capitella_teleta|CapteG194097	Helobdella_robusta|HelroG193761	Helobdella_robusta|HelroG184165	Helobdella_robusta|HelroG180021	Helobdella_robusta|HelroG175225
Cluster698	Whitmania_pigra|EVM0012968	Whitmania_pigra|EVM0001748	Whitmania_pigra|EVM0004001	Whitmania_pigra|EVM0009031	Whitmania_pigra|EVM0009697	Whitmania_pigra|EVM0014817	Whitmania_pigra|EVM0010920
Cluster699	Whitmania_pigra|EVM0007258	Whitmania_pigra|EVM0013376	Helobdella_robusta|HelroG113375	Capitella_teleta|CapteG167250	Helobdella_robusta|HelroG92373	Helobdella_robusta|HelroG79299	Helobdella_robusta|HelroG156994
Cluster700	Whitmania_pigra|EVM0012157	Whitmania_pigra|EVM0005116	Helobdella_robusta|HelroG111023	Whitmania_pigra|EVM0004157	Helobdella_robusta|HelroG185883	Capitella_teleta|CapteG164839	Capitella_teleta|CapteG157366
Cluster701	Whitmania_pigra|EVM0001616	Whitmania_pigra|EVM0005188	Whitmania_pigra|EVM0011252	Whitmania_pigra|EVM0012966	Whitmania_pigra|EVM0015597	Whitmania_pigra|EVM0014173	Helobdella_robusta|HelroG192918
Cluster702	Whitmania_pigra|EVM0008670	Whitmania_pigra|EVM0015976	Whitmania_pigra|EVM0006809	Whitmania_pigra|EVM0016043	Helobdella_robusta|HelroG116604	Helobdella_robusta|HelroG89553	Helobdella_robusta|HelroG143038
Cluster703	Whitmania_pigra|EVM0002690	Whitmania_pigra|EVM0013240	Helobdella_robusta|HelroG75645	Capitella_teleta|CapteG124269	Helobdella_robusta|HelroG90638	Helobdella_robusta|HelroG75258	Capitella_teleta|CapteG152432
Cluster704	Whitmania_pigra|EVM0011380	Whitmania_pigra|EVM0013003	Whitmania_pigra|EVM0015298	Whitmania_pigra|EVM0017953	Helobdella_robusta|HelroG191119	Helobdella_robusta|HelroG164841	Capitella_teleta|CapteG226934
Cluster705	Whitmania_pigra|EVM0007457	Whitmania_pigra|EVM0005975	Whitmania_pigra|EVM0003050	Helobdella_robusta|HelroG137918	Helobdella_robusta|HelroG137665	Capitella_teleta|CapteG49316	Helobdella_robusta|HelroG137627
Cluster706	Whitmania_pigra|EVM0003914	Whitmania_pigra|EVM0001664	Whitmania_pigra|EVM0005818	Whitmania_pigra|EVM0013465	Whitmania_pigra|EVM0013512	Whitmania_pigra|EVM0014642	Whitmania_pigra|EVM0018112
Cluster707	Whitmania_pigra|EVM0011909	Whitmania_pigra|EVM0003321	Whitmania_pigra|EVM0005433	Whitmania_pigra|EVM0009018	Whitmania_pigra|EVM0004255	Whitmania_pigra|EVM0018702	Whitmania_pigra|EVM0001490
Cluster708	Whitmania_pigra|EVM0014570	Whitmania_pigra|EVM0004695	Capitella_teleta|CapteG224788	Helobdella_robusta|HelroG65129	Helobdella_robusta|HelroG65081	Helobdella_robusta|HelroG184901	Helobdella_robusta|HelroG161549
Cluster709	Whitmania_pigra|EVM0008442	Whitmania_pigra|EVM0015670	Helobdella_robusta|HelroG72409	Helobdella_robusta|HelroG109176	Helobdella_robusta|HelroG109184	Helobdella_robusta|HelroG72429	Helobdella_robusta|HelroG167366
Cluster710	Whitmania_pigra|EVM0001247	Whitmania_pigra|EVM0010932	Helobdella_robusta|HelroG70028	Capitella_teleta|CapteG202568	Helobdella_robusta|HelroG138458	Capitella_teleta|CapteG188177	Capitella_teleta|CapteG202570
Cluster711	Whitmania_pigra|EVM0001402	Whitmania_pigra|EVM0014027	Helobdella_robusta|HelroG185909	Capitella_teleta|CapteG170630	Helobdella_robusta|HelroG114208	Helobdella_robusta|HelroG114213	Helobdella_robusta|HelroG85425
Cluster712	Whitmania_pigra|EVM0015786	Whitmania_pigra|EVM0000978	Helobdella_robusta|HelroG78004	Capitella_teleta|CapteG52932	Helobdella_robusta|HelroG78007	Capitella_teleta|CapteG53268	Capitella_teleta|CapteG205877
Cluster713	Whitmania_pigra|EVM0000943	Whitmania_pigra|EVM0010772	Helobdella_robusta|HelroG175489	Capitella_teleta|CapteG211035	Helobdella_robusta|HelroG179276	Capitella_teleta|CapteG211036	Helobdella_robusta|HelroG175490
Cluster714	Whitmania_pigra|EVM0005070	Whitmania_pigra|EVM0011816	Whitmania_pigra|EVM0018841	Helobdella_robusta|HelroG192060	Helobdella_robusta|HelroG174767	Helobdella_robusta|HelroG174768	Capitella_teleta|CapteG229366
Cluster715	Whitmania_pigra|EVM0013208	Whitmania_pigra|EVM0007359	Helobdella_robusta|HelroG86723	Helobdella_robusta|HelroG193523	Helobdella_robusta|HelroG103917	Capitella_teleta|CapteG170227	Helobdella_robusta|HelroG158265
Cluster716	Whitmania_pigra|EVM0006829	Whitmania_pigra|EVM0017144	Whitmania_pigra|EVM0007788	Helobdella_robusta|HelroG167721	Helobdella_robusta|HelroG161765	Capitella_teleta|CapteG221772	Helobdella_robusta|HelroG169114
Cluster717	Whitmania_pigra|EVM0017192	Whitmania_pigra|EVM0007723	Helobdella_robusta|HelroG185617	Helobdella_robusta|HelroG185620	Helobdella_robusta|HelroG185618	Helobdella_robusta|HelroG191905	Capitella_teleta|CapteG155647
Cluster718	Whitmania_pigra|EVM0015406	Helobdella_robusta|HelroG185228	Capitella_teleta|CapteG219486	Capitella_teleta|CapteG222664	Capitella_teleta|CapteG223733	Helobdella_robusta|HelroG185234	Capitella_teleta|CapteG207317
Cluster719	Whitmania_pigra|EVM0005522	Helobdella_robusta|HelroG99033	Capitella_teleta|CapteG89190	Capitella_teleta|CapteG216526	Capitella_teleta|CapteG147684	Whitmania_pigra|EVM0005945	Capitella_teleta|CapteG102987
Cluster720	Whitmania_pigra|EVM0018517	Helobdella_robusta|HelroG161981	Capitella_teleta|CapteG116124	Capitella_teleta|CapteG200535	Capitella_teleta|CapteG214969	Capitella_teleta|CapteG63657	Capitella_teleta|CapteG220409
Cluster721	Whitmania_pigra|EVM0001990	Helobdella_robusta|HelroG163822	Capitella_teleta|CapteG146243	Whitmania_pigra|EVM0001319	Helobdella_robusta|HelroG182836	Capitella_teleta|CapteG92537	Capitella_teleta|CapteG91263
Cluster722	Whitmania_pigra|EVM0012131	Helobdella_robusta|HelroG84234	Capitella_teleta|CapteG91332	Capitella_teleta|CapteG170579	Capitella_teleta|CapteG193280	Capitella_teleta|CapteG185110	Capitella_teleta|CapteG187036
Cluster723	Whitmania_pigra|EVM0007169	Helobdella_robusta|HelroG185641	Capitella_teleta|CapteG202865	Capitella_teleta|CapteG157543	Capitella_teleta|CapteG170898	Capitella_teleta|CapteG186607	Capitella_teleta|CapteG190362
Cluster724	Capitella_teleta|CapteG212358	Capitella_teleta|CapteG203500	Capitella_teleta|CapteG212357	Capitella_teleta|CapteG193703	Capitella_teleta|CapteG185702	Capitella_teleta|CapteG185165	Capitella_teleta|CapteG215190
Cluster725	Whitmania_pigra|EVM0005136	Helobdella_robusta|HelroG157349	Capitella_teleta|CapteG156991	Whitmania_pigra|EVM0000568	Helobdella_robusta|HelroG74876	Helobdella_robusta|HelroG116093	Whitmania_pigra|EVM0010290
Cluster726	Whitmania_pigra|EVM0011871	Helobdella_robusta|HelroG162289	Capitella_teleta|CapteG156236	Capitella_teleta|CapteG223641	Capitella_teleta|CapteG225285	Capitella_teleta|CapteG66159	Helobdella_robusta|HelroG175137
Cluster727	Whitmania_pigra|EVM0002939	Helobdella_robusta|HelroG110111	Capitella_teleta|CapteG157542	Capitella_teleta|CapteG225067	Capitella_teleta|CapteG159146	Helobdella_robusta|HelroG106158	Capitella_teleta|CapteG163199
Cluster728	Whitmania_pigra|EVM0009892	Helobdella_robusta|HelroG81197	Capitella_teleta|CapteG187359	Whitmania_pigra|EVM0009436	Helobdella_robusta|HelroG66750	Capitella_teleta|CapteG156814	Capitella_teleta|CapteG93479
Cluster729	Whitmania_pigra|EVM0006291	Helobdella_robusta|HelroG179299	Capitella_teleta|CapteG226654	Capitella_teleta|CapteG226653	Capitella_teleta|CapteG210000	Capitella_teleta|CapteG210451	Capitella_teleta|CapteG212143
Cluster730	Whitmania_pigra|EVM0010612	Helobdella_robusta|HelroG159365	Capitella_teleta|CapteG214555	Whitmania_pigra|EVM0016165	Helobdella_robusta|HelroG190717	Capitella_teleta|CapteG210325	Capitella_teleta|CapteG187141
Cluster731	Whitmania_pigra|EVM0006144	Helobdella_robusta|HelroG162424	Capitella_teleta|CapteG115649	Capitella_teleta|CapteG2729	Helobdella_robusta|HelroG162425	Helobdella_robusta|HelroG66647	Capitella_teleta|CapteG194162
Cluster732	Whitmania_pigra|EVM0007168	Helobdella_robusta|HelroG62728	Capitella_teleta|CapteG65387	Helobdella_robusta|HelroG138704	Helobdella_robusta|HelroG138705	Helobdella_robusta|HelroG138706	Helobdella_robusta|HelroG138707
Cluster733	Whitmania_pigra|EVM0017899	Helobdella_robusta|HelroG126756	Capitella_teleta|CapteG151649	Whitmania_pigra|EVM0005358	Helobdella_robusta|HelroG153518	Capitella_teleta|CapteG220993	Capitella_teleta|CapteG57348
Cluster734	Whitmania_pigra|EVM0001731	Helobdella_robusta|HelroG122255	Capitella_teleta|CapteG226569	Whitmania_pigra|EVM0011290	Helobdella_robusta|HelroG79786	Capitella_teleta|CapteG209790	Capitella_teleta|CapteG24472
Cluster735	Whitmania_pigra|EVM0006845	Helobdella_robusta|HelroG67587	Whitmania_pigra|EVM0012696	Helobdella_robusta|HelroG164707	Capitella_teleta|CapteG155769	Capitella_teleta|CapteG171561	Capitella_teleta|CapteG163933
Cluster736	Whitmania_pigra|EVM0007941	Helobdella_robusta|HelroG91140	Capitella_teleta|CapteG201986	Helobdella_robusta|HelroG182937	Capitella_teleta|CapteG92469	Capitella_teleta|CapteG102542	Capitella_teleta|CapteG110609
Cluster737	Whitmania_pigra|EVM0003702	Capitella_teleta|CapteG202714	Capitella_teleta|CapteG186745	Capitella_teleta|CapteG218654	Capitella_teleta|CapteG214551	Capitella_teleta|CapteG214401	Capitella_teleta|CapteG214384
Cluster738	Whitmania_pigra|EVM0014852	Helobdella_robusta|HelroG100028	Capitella_teleta|CapteG178643	Capitella_teleta|CapteG106482	Capitella_teleta|CapteG115120	Helobdella_robusta|HelroG192026	Helobdella_robusta|HelroG80591
Cluster739	Whitmania_pigra|EVM0005051	Helobdella_robusta|HelroG132567	Capitella_teleta|CapteG53257	Capitella_teleta|CapteG44722	Capitella_teleta|CapteG62357	Capitella_teleta|CapteG64180	Helobdella_robusta|HelroG116255
Cluster740	Whitmania_pigra|EVM0000352	Helobdella_robusta|HelroG171223	Helobdella_robusta|HelroG171192	Helobdella_robusta|HelroG171204	Helobdella_robusta|HelroG163856	Helobdella_robusta|HelroG171313	Helobdella_robusta|HelroG171208
Cluster741	Whitmania_pigra|EVM0015828	Helobdella_robusta|HelroG174918	Capitella_teleta|CapteG217072	Capitella_teleta|CapteG185207	Capitella_teleta|CapteG191685	Capitella_teleta|CapteG191755	Capitella_teleta|CapteG204608
Cluster742	Whitmania_pigra|EVM0017106	Helobdella_robusta|HelroG90848	Capitella_teleta|CapteG162698	Helobdella_robusta|HelroG101948	Capitella_teleta|CapteG1618	Capitella_teleta|CapteG92993	Capitella_teleta|CapteG215532
Cluster743	Whitmania_pigra|EVM0016577	Helobdella_robusta|HelroG109966	Capitella_teleta|CapteG223399	Helobdella_robusta|HelroG63613	Helobdella_robusta|HelroG86007	Helobdella_robusta|HelroG86051	Helobdella_robusta|HelroG90755
Cluster744	Whitmania_pigra|EVM0004340	Helobdella_robusta|HelroG70323	Capitella_teleta|CapteG160384	Capitella_teleta|CapteG104885	Capitella_teleta|CapteG125249	Capitella_teleta|CapteG136055	Capitella_teleta|CapteG97007
Cluster745	Whitmania_pigra|EVM0013754	Helobdella_robusta|HelroG183048	Capitella_teleta|CapteG203648	Capitella_teleta|CapteG184853	Capitella_teleta|CapteG194389	Capitella_teleta|CapteG198377	Capitella_teleta|CapteG206907
Cluster746	Whitmania_pigra|EVM0012400	Helobdella_robusta|HelroG170946	Capitella_teleta|CapteG228921	Whitmania_pigra|EVM0010295	Capitella_teleta|CapteG211921	Capitella_teleta|CapteG225510	Capitella_teleta|CapteG200225
Cluster747	Whitmania_pigra|EVM0010589	Helobdella_robusta|HelroG174730	Capitella_teleta|CapteG197530	Capitella_teleta|CapteG220169	Capitella_teleta|CapteG197531	Helobdella_robusta|HelroG172119	Helobdella_robusta|HelroG84266
Cluster748	Capitella_teleta|CapteG75643	Capitella_teleta|CapteG185708	Capitella_teleta|CapteG201987	Capitella_teleta|CapteG206787	Capitella_teleta|CapteG207505	Capitella_teleta|CapteG214383	Capitella_teleta|CapteG91439
Cluster749	Whitmania_pigra|EVM0010034	Helobdella_robusta|HelroG99321	Capitella_teleta|CapteG132479	Helobdella_robusta|HelroG111791	Helobdella_robusta|HelroG85388	Capitella_teleta|CapteG118169	Capitella_teleta|CapteG91370
Cluster750	Helobdella_robusta|HelroG167028	Helobdella_robusta|HelroG175840	Helobdella_robusta|HelroG164969	Helobdella_robusta|HelroG165965	Helobdella_robusta|HelroG173147	Helobdella_robusta|HelroG170417	Helobdella_robusta|HelroG175932
Cluster751	Capitella_teleta|CapteG216276	Capitella_teleta|CapteG193798	Capitella_teleta|CapteG194714	Capitella_teleta|CapteG206229	Capitella_teleta|CapteG214128	Capitella_teleta|CapteG214130	Capitella_teleta|CapteG216271
Cluster752	Capitella_teleta|CapteG225884	Capitella_teleta|CapteG211883	Capitella_teleta|CapteG223174	Capitella_teleta|CapteG35564	Capitella_teleta|CapteG35565	Capitella_teleta|CapteG48402	Capitella_teleta|CapteG205364
Cluster753	Capitella_teleta|CapteG189088	Capitella_teleta|CapteG189255	Capitella_teleta|CapteG217643	Capitella_teleta|CapteG196452	Capitella_teleta|CapteG194440	Capitella_teleta|CapteG200912	Capitella_teleta|CapteG201417
Cluster754	Capitella_teleta|CapteG225841	Capitella_teleta|CapteG192357	Capitella_teleta|CapteG205488	Capitella_teleta|CapteG207413	Capitella_teleta|CapteG212064	Capitella_teleta|CapteG216932	Capitella_teleta|CapteG218110
Cluster755	Capitella_teleta|CapteG200310	Capitella_teleta|CapteG193415	Capitella_teleta|CapteG199175	Capitella_teleta|CapteG200314	Capitella_teleta|CapteG216282	Capitella_teleta|CapteG68229	Helobdella_robusta|HelroG163508
Cluster756	Capitella_teleta|CapteG75920	Capitella_teleta|CapteG113499	Capitella_teleta|CapteG120162	Capitella_teleta|CapteG197529	Capitella_teleta|CapteG197546	Capitella_teleta|CapteG186841	Capitella_teleta|CapteG143019
Cluster757	Capitella_teleta|CapteG77996	Capitella_teleta|CapteG134950	Capitella_teleta|CapteG217274	Capitella_teleta|CapteG49796	Capitella_teleta|CapteG79785	Helobdella_robusta|HelroG186886	Capitella_teleta|CapteG204626
Cluster758	Capitella_teleta|CapteG188071	Capitella_teleta|CapteG206648	Capitella_teleta|CapteG206758	Capitella_teleta|CapteG215274	Capitella_teleta|CapteG196475	Capitella_teleta|CapteG211165	Capitella_teleta|CapteG205524
Cluster759	Capitella_teleta|CapteG190343	Capitella_teleta|CapteG211823	Capitella_teleta|CapteG137937	Capitella_teleta|CapteG187110	Capitella_teleta|CapteG191263	Capitella_teleta|CapteG197186	Capitella_teleta|CapteG89223
Cluster760	Capitella_teleta|CapteG200589	Capitella_teleta|CapteG131608	Capitella_teleta|CapteG195503	Capitella_teleta|CapteG200051	Capitella_teleta|CapteG92465	Capitella_teleta|CapteG195770	Capitella_teleta|CapteG48759
Cluster761	Capitella_teleta|CapteG208335	Capitella_teleta|CapteG193138	Capitella_teleta|CapteG129920	Capitella_teleta|CapteG193157	Capitella_teleta|CapteG207043	Capitella_teleta|CapteG216744	Capitella_teleta|CapteG218354
Cluster762	Capitella_teleta|CapteG191504	Capitella_teleta|CapteG189616	Capitella_teleta|CapteG191508	Capitella_teleta|CapteG201545	Capitella_teleta|CapteG209015	Capitella_teleta|CapteG220185	Capitella_teleta|CapteG202700
Cluster763	Capitella_teleta|CapteG115180	Capitella_teleta|CapteG132964	Capitella_teleta|CapteG143195	Capitella_teleta|CapteG143212	Capitella_teleta|CapteG88989	Capitella_teleta|CapteG94762	Helobdella_robusta|HelroG92453
Cluster764	Capitella_teleta|CapteG186436	Capitella_teleta|CapteG196163	Capitella_teleta|CapteG120026	Capitella_teleta|CapteG137422	Capitella_teleta|CapteG196651	Capitella_teleta|CapteG27777	Capitella_teleta|CapteG30224
Cluster765	Capitella_teleta|CapteG203676	Capitella_teleta|CapteG203678	Capitella_teleta|CapteG200708	Capitella_teleta|CapteG190815	Capitella_teleta|CapteG205069	Capitella_teleta|CapteG208740	Capitella_teleta|CapteG197341
Cluster766	Capitella_teleta|CapteG198786	Capitella_teleta|CapteG195563	Capitella_teleta|CapteG190599	Capitella_teleta|CapteG194369	Capitella_teleta|CapteG214697	Capitella_teleta|CapteG208191	Capitella_teleta|CapteG31069
Cluster767	Capitella_teleta|CapteG206243	Capitella_teleta|CapteG214071	Capitella_teleta|CapteG41659	Capitella_teleta|CapteG195885	Capitella_teleta|CapteG208151	Capitella_teleta|CapteG214072	Capitella_teleta|CapteG71559
Cluster768	Capitella_teleta|CapteG216128	Capitella_teleta|CapteG192850	Capitella_teleta|CapteG193137	Capitella_teleta|CapteG193158	Capitella_teleta|CapteG203563	Capitella_teleta|CapteG212365	Capitella_teleta|CapteG212374
Cluster769	Capitella_teleta|CapteG202456	Capitella_teleta|CapteG187920	Capitella_teleta|CapteG203365	Capitella_teleta|CapteG203484	Capitella_teleta|CapteG211437	Capitella_teleta|CapteG218504	Capitella_teleta|CapteG193362
Cluster770	Capitella_teleta|CapteG227332	Capitella_teleta|CapteG189513	Capitella_teleta|CapteG190720	Capitella_teleta|CapteG204450	Capitella_teleta|CapteG204977	Capitella_teleta|CapteG209794	Capitella_teleta|CapteG227335
Cluster771	Capitella_teleta|CapteG198659	Capitella_teleta|CapteG121773	Capitella_teleta|CapteG188389	Capitella_teleta|CapteG194093	Capitella_teleta|CapteG198661	Capitella_teleta|CapteG221103	Capitella_teleta|CapteG224221
Cluster772	Capitella_teleta|CapteG78279	Capitella_teleta|CapteG146719	Capitella_teleta|CapteG207523	Capitella_teleta|CapteG187003	Capitella_teleta|CapteG194701	Capitella_teleta|CapteG209027	Capitella_teleta|CapteG218483
Cluster773	Capitella_teleta|CapteG211298	Capitella_teleta|CapteG192465	Capitella_teleta|CapteG197443	Capitella_teleta|CapteG200779	Capitella_teleta|CapteG206916	Capitella_teleta|CapteG207119	Capitella_teleta|CapteG228121
Cluster774	Capitella_teleta|CapteG190098	Capitella_teleta|CapteG193317	Capitella_teleta|CapteG193318	Capitella_teleta|CapteG197403	Capitella_teleta|CapteG205460	Capitella_teleta|CapteG219551	Capitella_teleta|CapteG224048
Cluster775	Capitella_teleta|CapteG223953	Capitella_teleta|CapteG185942	Capitella_teleta|CapteG194523	Capitella_teleta|CapteG194524	Capitella_teleta|CapteG205482	Capitella_teleta|CapteG206687	Capitella_teleta|CapteG215522
Cluster776	Capitella_teleta|CapteG212797	Capitella_teleta|CapteG131539	Capitella_teleta|CapteG38674	Capitella_teleta|CapteG49880	Capitella_teleta|CapteG91695	Capitella_teleta|CapteG94769	Capitella_teleta|CapteG212346
Cluster777	Capitella_teleta|CapteG189782	Capitella_teleta|CapteG185039	Capitella_teleta|CapteG188064	Capitella_teleta|CapteG203954	Capitella_teleta|CapteG203956	Capitella_teleta|CapteG214450	Capitella_teleta|CapteG203952
Cluster778	Capitella_teleta|CapteG92843	Capitella_teleta|CapteG105798	Capitella_teleta|CapteG207723	Capitella_teleta|CapteG52928	Capitella_teleta|CapteG93192	Capitella_teleta|CapteG182083	Capitella_teleta|CapteG53229
Cluster779	Capitella_teleta|CapteG210067	Capitella_teleta|CapteG188636	Capitella_teleta|CapteG205694	Capitella_teleta|CapteG209065	Capitella_teleta|CapteG220918	Capitella_teleta|CapteG194779	Capitella_teleta|CapteG200663
Cluster780	Capitella_teleta|CapteG186660	Capitella_teleta|CapteG216640	Capitella_teleta|CapteG188936	Capitella_teleta|CapteG218278	Capitella_teleta|CapteG187226	Capitella_teleta|CapteG186661	Capitella_teleta|CapteG204684
Cluster781	Capitella_teleta|CapteG218094	Capitella_teleta|CapteG203851	Capitella_teleta|CapteG213088	Capitella_teleta|CapteG215630	Capitella_teleta|CapteG190760	Capitella_teleta|CapteG201141	Helobdella_robusta|HelroG171945
Cluster782	Capitella_teleta|CapteG188524	Capitella_teleta|CapteG213856	Capitella_teleta|CapteG215214	Capitella_teleta|CapteG217291	Capitella_teleta|CapteG202695	Capitella_teleta|CapteG189285	Capitella_teleta|CapteG218103
Cluster783	Capitella_teleta|CapteG37793	Capitella_teleta|CapteG200403	Capitella_teleta|CapteG201428	Capitella_teleta|CapteG204924	Capitella_teleta|CapteG213170	Capitella_teleta|CapteG219559	Capitella_teleta|CapteG91922
Cluster784	Capitella_teleta|CapteG192264	Capitella_teleta|CapteG194317	Capitella_teleta|CapteG194316	Capitella_teleta|CapteG202725	Capitella_teleta|CapteG205094	Capitella_teleta|CapteG186357	Capitella_teleta|CapteG196731
Cluster785	Capitella_teleta|CapteG203340	Capitella_teleta|CapteG200441	Capitella_teleta|CapteG210089	Capitella_teleta|CapteG214567	Capitella_teleta|CapteG201004	Capitella_teleta|CapteG205635	Capitella_teleta|CapteG213980
Cluster786	Capitella_teleta|CapteG169044	Capitella_teleta|CapteG187228	Capitella_teleta|CapteG190075	Capitella_teleta|CapteG210061	Capitella_teleta|CapteG225862	Capitella_teleta|CapteG97986	Capitella_teleta|CapteG190073
Cluster787	Capitella_teleta|CapteG205919	Capitella_teleta|CapteG205934	Capitella_teleta|CapteG212775	Capitella_teleta|CapteG216026	Capitella_teleta|CapteG190469	Capitella_teleta|CapteG205371	Capitella_teleta|CapteG208374
Cluster788	Capitella_teleta|CapteG216701	Capitella_teleta|CapteG185617	Capitella_teleta|CapteG187824	Capitella_teleta|CapteG200752	Capitella_teleta|CapteG211867	Capitella_teleta|CapteG196582	Capitella_teleta|CapteG217441
Cluster789	Capitella_teleta|CapteG206058	Capitella_teleta|CapteG216350	Capitella_teleta|CapteG195634	Helobdella_robusta|HelroG91781	Capitella_teleta|CapteG85761	Capitella_teleta|CapteG111992	Capitella_teleta|CapteG29740
Cluster790	Capitella_teleta|CapteG205921	Capitella_teleta|CapteG188024	Capitella_teleta|CapteG193623	Capitella_teleta|CapteG213704	Capitella_teleta|CapteG217696	Capitella_teleta|CapteG196453	Capitella_teleta|CapteG213868
Cluster791	Capitella_teleta|CapteG214514	Capitella_teleta|CapteG105211	Capitella_teleta|CapteG124094	Capitella_teleta|CapteG136951	Capitella_teleta|CapteG188348	Capitella_teleta|CapteG190816	Capitella_teleta|CapteG190844
Cluster792	Capitella_teleta|CapteG202732	Capitella_teleta|CapteG197807	Capitella_teleta|CapteG202339	Capitella_teleta|CapteG202733	Capitella_teleta|CapteG209208	Capitella_teleta|CapteG209209	Capitella_teleta|CapteG226417
Cluster793	Capitella_teleta|CapteG197216	Capitella_teleta|CapteG195547	Capitella_teleta|CapteG204749	Capitella_teleta|CapteG206339	Capitella_teleta|CapteG216115	Capitella_teleta|CapteG227392	Capitella_teleta|CapteG118316
Cluster794	Capitella_teleta|CapteG25228	Capitella_teleta|CapteG22080	Capitella_teleta|CapteG200678	Capitella_teleta|CapteG200679	Capitella_teleta|CapteG215673	Helobdella_robusta|HelroG165507	Capitella_teleta|CapteG215672
Cluster795	Capitella_teleta|CapteG204042	Capitella_teleta|CapteG187700	Capitella_teleta|CapteG187767	Capitella_teleta|CapteG198376	Capitella_teleta|CapteG202412	Capitella_teleta|CapteG194071	Capitella_teleta|CapteG207935
Cluster796	Capitella_teleta|CapteG212673	Capitella_teleta|CapteG188362	Capitella_teleta|CapteG188840	Capitella_teleta|CapteG225277	Capitella_teleta|CapteG187178	Capitella_teleta|CapteG211700	Capitella_teleta|CapteG225300
Cluster797	Capitella_teleta|CapteG212487	Capitella_teleta|CapteG187145	Capitella_teleta|CapteG189781	Capitella_teleta|CapteG191861	Capitella_teleta|CapteG195403	Capitella_teleta|CapteG203816	Capitella_teleta|CapteG209848
Cluster798	Capitella_teleta|CapteG63764	Capitella_teleta|CapteG114549	Capitella_teleta|CapteG229005	Capitella_teleta|CapteG64072	Capitella_teleta|CapteG65293	Capitella_teleta|CapteG67451	Capitella_teleta|CapteG193482
[truncated: 12,869 more rows]
[truncated: 287 more columns]
