# Supplementary material for: Division of developmental phases of freshwater leech Whitmania pigra and key genes related to neurogenesis revealed by whole genome and transcriptome analysis
Source: BMC Genomics. 2023 Apr 17;24:203. doi: 10.1186/s12864-023-09286-5 (PMC10111769; doi:10.1186/s12864-023-09286-5)
Supplement: Supplementary file 9 — Additional file 9: Table S7. Annotation of clusters performed by OrthoVenn2. [file 12864_2023_9286_MOESM9_ESM.xlsx]

## Sheet: Sheet1
Table S7 Annotation of clusters performed by OrthoVenn2
# cluster_name	protein_number	swiss_prot_id	go_annotation	protein_list
cluster2	276	Q8N2C3	GO:0035556; P:intracellular signal transduction; IEA:InterPro	Helobdella_robusta|HelroG173811;Whitmania_pigra|EVM0015978;Helobdella_robusta|HelroG161457;Helobdella_robusta|HelroG161131;Helobdella_robusta|HelroG182831;Helobdella_robusta|HelroG164153;Helobdella_robusta|HelroG184320;Helobdella_robusta|HelroG184213;Helobdella_robusta|HelroG183157;Helobdella_robusta|HelroG182633;Helobdella_robusta|HelroG181244;Helobdella_robusta|HelroG176057;Helobdella_robusta|H…
cluster3	228	Q9BUP7	GO:0042981; P:regulation of apoptotic process; TAS:Reactome	Whitmania_pigra|EVM0007129;Capitella_teleta|CapteG208219;Capitella_teleta|CapteG188032;Capitella_teleta|CapteG192700;Capitella_teleta|CapteG193073;Capitella_teleta|CapteG193620;Capitella_teleta|CapteG196525;Capitella_teleta|CapteG197828;Capitella_teleta|CapteG201949;Capitella_teleta|CapteG203555;Capitella_teleta|CapteG206691;Capitella_teleta|CapteG207580;Capitella_teleta|CapteG209521;Capitella_te…
cluster6	182	P22845	GO:0006334; P:nucleosome assembly; IEA:InterPro	Whitmania_pigra|EVM0006265;Helobdella_robusta|HelroG144985;Capitella_teleta|CapteG165663;Whitmania_pigra|EVM0003129;Helobdella_robusta|HelroG177142;Whitmania_pigra|EVM0005314;Helobdella_robusta|HelroG162810;Capitella_teleta|CapteG148467;Capitella_teleta|CapteG19502;Capitella_teleta|CapteG203039;Capitella_teleta|CapteG224579;Capitella_teleta|CapteG70256;Capitella_teleta|CapteG80378;Capitella_telet…
cluster15	111	P42519	GO:0007601; P:visual perception; IEA:UniProtKB-KW	Whitmania_pigra|EVM0005063;Whitmania_pigra|EVM0001001;Helobdella_robusta|HelroG176473;Capitella_teleta|CapteG197327;Whitmania_pigra|EVM0013175;Helobdella_robusta|HelroG173611;Capitella_teleta|CapteG186025;Capitella_teleta|CapteG187224;Capitella_teleta|CapteG188612;Capitella_teleta|CapteG190626;Capitella_teleta|CapteG207761;Capitella_teleta|CapteG208553;Capitella_teleta|CapteG209618;Capitella_tele…
cluster19	93	Q5R9R1	GO:0005634; C:nucleus; IEA:UniProtKB-SubCell	Helobdella_robusta|HelroG173203;Whitmania_pigra|EVM0005826;Helobdella_robusta|HelroG189846;Capitella_teleta|CapteG220120;Helobdella_robusta|HelroG182310;Helobdella_robusta|HelroG174267;Helobdella_robusta|HelroG172705;Helobdella_robusta|HelroG165025;Helobdella_robusta|HelroG179020;Helobdella_robusta|HelroG158422;Helobdella_robusta|HelroG158875;Helobdella_robusta|HelroG158879;Helobdella_robusta|Hel…
cluster27	78	D8VNT0	GO:0090729; F:toxin activity; IEA:UniProtKB-KW	Whitmania_pigra|EVM0010987;Whitmania_pigra|EVM0019042;Whitmania_pigra|EVM0000474;Helobdella_robusta|HelroG112374;Capitella_teleta|CapteG111274;Capitella_teleta|CapteG114000;Capitella_teleta|CapteG91049;Capitella_teleta|CapteG204556;Capitella_teleta|CapteG224105;Capitella_teleta|CapteG198861;Capitella_teleta|CapteG196548;Capitella_teleta|CapteG19536;Capitella_teleta|CapteG188250;Capitella_teleta|C…
cluster33	70	Q5RJS6	GO:0016021; C:integral component of membrane; IEA:UniProtKB-KW	Whitmania_pigra|EVM0007735;Helobdella_robusta|HelroG162619;Capitella_teleta|CapteG226705;Capitella_teleta|CapteG140351;Capitella_teleta|CapteG214017;Capitella_teleta|CapteG184941;Capitella_teleta|CapteG185041;Capitella_teleta|CapteG186877;Capitella_teleta|CapteG188178;Capitella_teleta|CapteG189402;Capitella_teleta|CapteG193108;Capitella_teleta|CapteG193658;Capitella_teleta|CapteG195428;Capitella_…
cluster40	60	Q68CY5	GO:0007018; P:microtubule-based movement; IBA:GO_Central	Whitmania_pigra|EVM0016928;Whitmania_pigra|EVM0000760;Whitmania_pigra|EVM0000852;Whitmania_pigra|EVM0001541;Whitmania_pigra|EVM0005556;Whitmania_pigra|EVM0005976;Whitmania_pigra|EVM0006691;Whitmania_pigra|EVM0007381;Whitmania_pigra|EVM0009012;Whitmania_pigra|EVM0009574;Whitmania_pigra|EVM0009950;Whitmania_pigra|EVM0014397;Whitmania_pigra|EVM0014899;Whitmania_pigra|EVM0014962;Whitmania_pigra|EVM00…
cluster41	60	Q9H4G4	GO:0070374; P:positive regulation of ERK1 and ERK2 cascade; IDA:UniProtKB	Whitmania_pigra|EVM0001368;Helobdella_robusta|HelroG171767;Capitella_teleta|CapteG178888;Whitmania_pigra|EVM0015054;Helobdella_robusta|HelroG163900;Capitella_teleta|CapteG207367;Helobdella_robusta|HelroG165431;Helobdella_robusta|HelroG174248;Helobdella_robusta|HelroG174247;Helobdella_robusta|HelroG181252;Helobdella_robusta|HelroG174297;Helobdella_robusta|HelroG158600;Helobdella_robusta|HelroG1600…
cluster61	43	Q5EAR6	GO:0006879; P:cellular iron ion homeostasis; ISS:UniProtKB	Whitmania_pigra|EVM0001354;Helobdella_robusta|HelroG170970;Capitella_teleta|CapteG227696;Capitella_teleta|CapteG109253;Capitella_teleta|CapteG111013;Capitella_teleta|CapteG112446;Capitella_teleta|CapteG113293;Capitella_teleta|CapteG113590;Capitella_teleta|CapteG118842;Capitella_teleta|CapteG125812;Capitella_teleta|CapteG139088;Capitella_teleta|CapteG144895;Capitella_teleta|CapteG145770;Capitella_…
cluster63	42	H2QAR5	GO:0035725; P:sodium ion transmembrane transport; ISS:UniProtKB	Whitmania_pigra|EVM0002013;Whitmania_pigra|EVM0005553;Whitmania_pigra|EVM0006897;Whitmania_pigra|EVM0008174;Whitmania_pigra|EVM0008581;Whitmania_pigra|EVM0011060;Whitmania_pigra|EVM0011859;Whitmania_pigra|EVM0013169;Whitmania_pigra|EVM0016943;Whitmania_pigra|EVM0015412;Whitmania_pigra|EVM0001514;Helobdella_robusta|HelroG185250;Capitella_teleta|CapteG202195;Helobdella_robusta|HelroG190660;Helobdel…
cluster85	35	N/A	N/A	Whitmania_pigra|EVM0001429;Helobdella_robusta|HelroG164824;Helobdella_robusta|HelroG178955;Helobdella_robusta|HelroG178944;Helobdella_robusta|HelroG178959;Helobdella_robusta|HelroG193727;Helobdella_robusta|HelroG178956;Helobdella_robusta|HelroG177633;Helobdella_robusta|HelroG177907;Helobdella_robusta|HelroG178946;Helobdella_robusta|HelroG178964;Helobdella_robusta|HelroG178965;Helobdella_robusta|H…
cluster87	34	Q5G267	GO:0006887; P:exocytosis; ISS:UniProtKB	Whitmania_pigra|EVM0006625;Capitella_teleta|CapteG100333;Capitella_teleta|CapteG153461;Capitella_teleta|CapteG74318;Capitella_teleta|CapteG123144;Capitella_teleta|CapteG135691;Capitella_teleta|CapteG153473;Capitella_teleta|CapteG170020;Capitella_teleta|CapteG171695;Capitella_teleta|CapteG171985;Capitella_teleta|CapteG195251;Capitella_teleta|CapteG195254;Capitella_teleta|CapteG42946;Capitella_tele…
cluster92	33	O42231	GO:0005506; F:iron ion binding; IEA:InterPro	Whitmania_pigra|EVM0009674;Helobdella_robusta|HelroG102182;Capitella_teleta|CapteG141850;Capitella_teleta|CapteG100001;Capitella_teleta|CapteG104679;Capitella_teleta|CapteG114418;Capitella_teleta|CapteG121241;Capitella_teleta|CapteG121244;Capitella_teleta|CapteG121260;Capitella_teleta|CapteG123759;Capitella_teleta|CapteG139038;Capitella_teleta|CapteG143120;Capitella_teleta|CapteG149323;Capitella_…
cluster98	32	Q9EPW9	GO:0035666; P:TRIF-dependent toll-like receptor signaling pathway; IGI:ARUK-UCL	Capitella_teleta|CapteG50547;Whitmania_pigra|EVM0015984;Helobdella_robusta|HelroG163616;Capitella_teleta|CapteG81010;Capitella_teleta|CapteG115235;Capitella_teleta|CapteG122065;Capitella_teleta|CapteG127665;Capitella_teleta|CapteG127735;Capitella_teleta|CapteG129762;Capitella_teleta|CapteG140283;Capitella_teleta|CapteG145791;Capitella_teleta|CapteG189993;Capitella_teleta|CapteG207541;Capitella_te…
cluster99	31	P21328	GO:0003964; F:RNA-directed DNA polymerase activity; IEA:UniProtKB-KW	Whitmania_pigra|EVM0006645;Helobdella_robusta|HelroG194536;Capitella_teleta|CapteG191509;Capitella_teleta|CapteG97228;Capitella_teleta|CapteG108227;Capitella_teleta|CapteG138453;Capitella_teleta|CapteG138456;Capitella_teleta|CapteG41268;Capitella_teleta|CapteG41278;Capitella_teleta|CapteG41349;Capitella_teleta|CapteG64033;Capitella_teleta|CapteG69229;Capitella_teleta|CapteG99067;Capitella_teleta|…
cluster101	30	O49809	GO:0006635; P:fatty acid beta-oxidation; ISS:UniProtKB	Whitmania_pigra|EVM0011610;Helobdella_robusta|HelroG193178;Capitella_teleta|CapteG222534;Helobdella_robusta|HelroG177750;Helobdella_robusta|HelroG177760;Helobdella_robusta|HelroG177703;Helobdella_robusta|HelroG177704;Helobdella_robusta|HelroG177722;Helobdella_robusta|HelroG177731;Helobdella_robusta|HelroG177732;Helobdella_robusta|HelroG177733;Helobdella_robusta|HelroG177738;Helobdella_robusta|Hel…
cluster102	30	O43264	GO:0006890; P:retrograde vesicle-mediated transport, Golgi to ER; TAS:Reactome	Whitmania_pigra|EVM0000895;Helobdella_robusta|HelroG62313;Capitella_teleta|CapteG219679;Capitella_teleta|CapteG135408;Capitella_teleta|CapteG211688;Capitella_teleta|CapteG186441;Capitella_teleta|CapteG187908;Capitella_teleta|CapteG188584;Capitella_teleta|CapteG190689;Capitella_teleta|CapteG193303;Capitella_teleta|CapteG193473;Capitella_teleta|CapteG195486;Capitella_teleta|CapteG199508;Capitella_t…
cluster113	28	Q4V8D1	GO:0006805; P:xenobiotic metabolic process; IBA:GO_Central	Whitmania_pigra|EVM0009700;Whitmania_pigra|EVM0001408;Whitmania_pigra|EVM0003628;Whitmania_pigra|EVM0005412;Whitmania_pigra|EVM0007796;Whitmania_pigra|EVM0009946;Whitmania_pigra|EVM0012240;Whitmania_pigra|EVM0013212;Whitmania_pigra|EVM0016050;Whitmania_pigra|EVM0016664;Whitmania_pigra|EVM0016892;Whitmania_pigra|EVM0017537;Whitmania_pigra|EVM0006525;Helobdella_robusta|HelroG132066;Capitella_teleta…
cluster115	28	Q9UN70	GO:0050808; P:synapse organization; IEA:Ensembl	Whitmania_pigra|EVM0008081;Helobdella_robusta|HelroG191626;Whitmania_pigra|EVM0013479;Helobdella_robusta|HelroG65571;Capitella_teleta|CapteG144547;Whitmania_pigra|EVM0007267;Helobdella_robusta|HelroG139423;Whitmania_pigra|EVM0010003;Helobdella_robusta|HelroG94350;Capitella_teleta|CapteG32685;Capitella_teleta|CapteG144602;Capitella_teleta|CapteG195133;Capitella_teleta|CapteG62731;Capitella_teleta|…
cluster123	26	Q7LFX5	GO:0019319; P:hexose biosynthetic process; IDA:UniProtKB	Whitmania_pigra|EVM0012242;Helobdella_robusta|HelroG190514;Capitella_teleta|CapteG225636;Capitella_teleta|CapteG124050;Capitella_teleta|CapteG150358;Capitella_teleta|CapteG175575;Capitella_teleta|CapteG195661;Capitella_teleta|CapteG195662;Capitella_teleta|CapteG211861;Capitella_teleta|CapteG107906;Capitella_teleta|CapteG100918;Capitella_teleta|CapteG141192;Capitella_teleta|CapteG156643;Capitella_…
cluster124	26	P84227	GO:0006334; P:nucleosome assembly; IBA:GO_Central	Whitmania_pigra|EVM0011277;Helobdella_robusta|HelroG92700;Helobdella_robusta|HelroG92640;Helobdella_robusta|HelroG92562;Helobdella_robusta|HelroG79198;Capitella_teleta|CapteG98969;Capitella_teleta|CapteG97620;Capitella_teleta|CapteG96020;Capitella_teleta|CapteG91648;Capitella_teleta|CapteG4232;Capitella_teleta|CapteG185601;Capitella_teleta|CapteG183410;Capitella_teleta|CapteG177743;Capitella_tele…
cluster125	26	Q9VZW5	GO:0007204; P:positive regulation of cytosolic calcium ion concentration; IDA:UniProtKB	Whitmania_pigra|EVM0004818;Helobdella_robusta|HelroG164701;Capitella_teleta|CapteG91699;Capitella_teleta|CapteG108341;Capitella_teleta|CapteG194826;Capitella_teleta|CapteG194828;Capitella_teleta|CapteG201771;Capitella_teleta|CapteG208611;Capitella_teleta|CapteG208612;Capitella_teleta|CapteG64368;Capitella_teleta|CapteG106191;Capitella_teleta|CapteG188574;Capitella_teleta|CapteG197188;Capitella_te…
cluster134	25	Q9TSL6	GO:0015020; F:glucuronosyltransferase activity; IEA:UniProtKB-EC	Whitmania_pigra|EVM0006201;Whitmania_pigra|EVM0006380;Whitmania_pigra|EVM0012512;Whitmania_pigra|EVM0017200;Capitella_teleta|CapteG111509;Capitella_teleta|CapteG43985;Helobdella_robusta|HelroG186053;Capitella_teleta|CapteG100462;Capitella_teleta|CapteG100731;Capitella_teleta|CapteG102944;Capitella_teleta|CapteG111333;Capitella_teleta|CapteG142924;Capitella_teleta|CapteG224055;Capitella_teleta|Cap…
cluster136	25	Q9CZ09	GO:0008168; F:methyltransferase activity; IEA:UniProtKB-KW	Whitmania_pigra|EVM0010457;Helobdella_robusta|HelroG90686;Capitella_teleta|CapteG228634;Capitella_teleta|CapteG187692;Capitella_teleta|CapteG193661;Capitella_teleta|CapteG195569;Capitella_teleta|CapteG201113;Capitella_teleta|CapteG205644;Capitella_teleta|CapteG213190;Capitella_teleta|CapteG215680;Capitella_teleta|CapteG217123;Capitella_teleta|CapteG217341;Capitella_teleta|CapteG188202;Capitella_t…
cluster148	23	Q2EMV9	GO:0070212; P:protein poly-ADP-ribosylation; ISO:MGI	Whitmania_pigra|EVM0015348;Helobdella_robusta|HelroG104522;Helobdella_robusta|HelroG136060;Capitella_teleta|CapteG222668;Capitella_teleta|CapteG97444;Capitella_teleta|CapteG210760;Capitella_teleta|CapteG189717;Capitella_teleta|CapteG191029;Capitella_teleta|CapteG208907;Capitella_teleta|CapteG209285;Capitella_teleta|CapteG212668;Capitella_teleta|CapteG217809;Capitella_teleta|CapteG140364;Capitella…
cluster150	23	Q6AZH6	GO:0005811; C:lipid droplet; IEA:UniProtKB-SubCell	Whitmania_pigra|EVM0004966;Helobdella_robusta|HelroG183447;Capitella_teleta|CapteG221703;Whitmania_pigra|EVM0006648;Helobdella_robusta|HelroG192900;Capitella_teleta|CapteG220899;Whitmania_pigra|EVM0001927;Capitella_teleta|CapteG186058;Capitella_teleta|CapteG185651;Capitella_teleta|CapteG190221;Capitella_teleta|CapteG191993;Capitella_teleta|CapteG192999;Capitella_teleta|CapteG193007;Capitella_tele…
cluster151	23	Q8SWR3	GO:0048042; P:regulation of post-mating oviposition; IMP:FlyBase	Whitmania_pigra|EVM0011784;Helobdella_robusta|HelroG166532;Capitella_teleta|CapteG208770;Whitmania_pigra|EVM0004813;Helobdella_robusta|HelroG160962;Capitella_teleta|CapteG195476;Capitella_teleta|CapteG191931;Capitella_teleta|CapteG191932;Capitella_teleta|CapteG208772;Capitella_teleta|CapteG190142;Capitella_teleta|CapteG190428;Capitella_teleta|CapteG212570;Capitella_teleta|CapteG186466;Capitella_t…
cluster161	22	Q29496	GO:0004497; F:monooxygenase activity; ISS:UniProtKB	Whitmania_pigra|EVM0010326;Whitmania_pigra|EVM0007778;Whitmania_pigra|EVM0007820;Whitmania_pigra|EVM0008312;Whitmania_pigra|EVM0009605;Whitmania_pigra|EVM0010424;Whitmania_pigra|EVM0011145;Whitmania_pigra|EVM0011773;Whitmania_pigra|EVM0014648;Whitmania_pigra|EVM0015553;Whitmania_pigra|EVM0000085;Whitmania_pigra|EVM0002155;Capitella_teleta|CapteG126438;Helobdella_robusta|HelroG96929;Capitella_tele…
cluster162	22	P84052	GO:0046982; F:protein heterodimerization activity; IEA:InterPro	Whitmania_pigra|EVM0003197;Whitmania_pigra|EVM0003324;Whitmania_pigra|EVM0003431;Whitmania_pigra|EVM0010667;Whitmania_pigra|EVM0018356;Helobdella_robusta|HelroG126929;Capitella_teleta|CapteG165645;Capitella_teleta|CapteG146037;Capitella_teleta|CapteG142841;Capitella_teleta|CapteG137915;Capitella_teleta|CapteG137819;Capitella_teleta|CapteG128452;Capitella_teleta|CapteG6330;Capitella_teleta|CapteG2…
cluster170	21	Q8ITC7	GO:0051928; P:positive regulation of calcium ion transport; IMP:FlyBase	Whitmania_pigra|EVM0008569;Helobdella_robusta|HelroG82642;Capitella_teleta|CapteG64314;Whitmania_pigra|EVM0004596;Helobdella_robusta|HelroG163064;Capitella_teleta|CapteG131203;Capitella_teleta|CapteG26949;Capitella_teleta|CapteG26871;Capitella_teleta|CapteG26880;Capitella_teleta|CapteG26883;Capitella_teleta|CapteG27008;Capitella_teleta|CapteG64325;Capitella_teleta|CapteG64354;Capitella_teleta|Cap…
cluster179	20	Q9VDG8	GO:0060439; P:trachea morphogenesis; IMP:FlyBase	Whitmania_pigra|EVM0005282;Whitmania_pigra|EVM0000075;Whitmania_pigra|EVM0002130;Whitmania_pigra|EVM0004512;Whitmania_pigra|EVM0011475;Whitmania_pigra|EVM0011806;Whitmania_pigra|EVM0013574;Whitmania_pigra|EVM0014666;Whitmania_pigra|EVM0019086;Helobdella_robusta|HelroG94925;Helobdella_robusta|HelroG94922;Helobdella_robusta|HelroG188923;Helobdella_robusta|HelroG187047;Helobdella_robusta|HelroG15752…
cluster181	20	Q8VHR5	GO:0000122; P:negative regulation of transcription by RNA polymerase II; IBA:GO_Central	Whitmania_pigra|EVM0012499;Helobdella_robusta|HelroG193739;Capitella_teleta|CapteG225755;Capitella_teleta|CapteG211928;Capitella_teleta|CapteG197434;Capitella_teleta|CapteG194665;Capitella_teleta|CapteG199675;Capitella_teleta|CapteG210391;Capitella_teleta|CapteG206262;Capitella_teleta|CapteG207609;Capitella_teleta|CapteG209339;Capitella_teleta|CapteG215583;Capitella_teleta|CapteG186616;Capitella_…
cluster191	19	Q8IN35	GO:0007218; P:neuropeptide signaling pathway; IDA:FlyBase	Whitmania_pigra|EVM0001606;Whitmania_pigra|EVM0001833;Whitmania_pigra|EVM0007671;Whitmania_pigra|EVM0015234;Helobdella_robusta|HelroG184293;Helobdella_robusta|HelroG163252;Capitella_teleta|CapteG216456;Helobdella_robusta|HelroG159892;Capitella_teleta|CapteG107711;Capitella_teleta|CapteG113077;Capitella_teleta|CapteG120994;Capitella_teleta|CapteG74399;Capitella_teleta|CapteG100083;Capitella_teleta…
cluster200	18	N/A	N/A	Whitmania_pigra|EVM0008750;Whitmania_pigra|EVM0000102;Whitmania_pigra|EVM0003582;Whitmania_pigra|EVM0004372;Whitmania_pigra|EVM0005959;Whitmania_pigra|EVM0011769;Whitmania_pigra|EVM0012609;Whitmania_pigra|EVM0002686;Helobdella_robusta|HelroG165195;Capitella_teleta|CapteG190834;Capitella_teleta|CapteG218447;Capitella_teleta|CapteG206071;Capitella_teleta|CapteG203186;Capitella_teleta|CapteG195351;C…
cluster201	18	P41824	GO:0006355; P:regulation of transcription, DNA-templated; IEA:InterPro	Whitmania_pigra|EVM0018216;Capitella_teleta|CapteG166603;Whitmania_pigra|EVM0011391;Helobdella_robusta|HelroG133388;Capitella_teleta|CapteG115648;Capitella_teleta|CapteG119722;Capitella_teleta|CapteG48743;Capitella_teleta|CapteG48958;Capitella_teleta|CapteG50882;Capitella_teleta|CapteG55545;Capitella_teleta|CapteG58124;Capitella_teleta|CapteG105284;Capitella_teleta|CapteG40103;Capitella_teleta|Ca…
cluster202	18	B2RU80	GO:0016311; P:dephosphorylation; IDA:UniProtKB	Whitmania_pigra|EVM0008637;Helobdella_robusta|HelroG107832;Whitmania_pigra|EVM0003368;Capitella_teleta|CapteG147277;Capitella_teleta|CapteG121691;Capitella_teleta|CapteG222638;Capitella_teleta|CapteG229306;Capitella_teleta|CapteG220711;Capitella_teleta|CapteG189640;Capitella_teleta|CapteG190948;Capitella_teleta|CapteG208438;Capitella_teleta|CapteG214890;Capitella_teleta|CapteG215520;Capitella_tel…
cluster217	17	Q6MZI7	GO:0045616; P:regulation of keratinocyte differentiation; IEA:Ensembl	Whitmania_pigra|EVM0018424;Whitmania_pigra|EVM0002124;Whitmania_pigra|EVM0006207;Whitmania_pigra|EVM0009453;Whitmania_pigra|EVM0013357;Whitmania_pigra|EVM0018236;Helobdella_robusta|HelroG192438;Capitella_teleta|CapteG165779;Capitella_teleta|CapteG179392;Capitella_teleta|CapteG206321;Capitella_teleta|CapteG208769;Capitella_teleta|CapteG26059;Capitella_teleta|CapteG218087;Helobdella_robusta|HelroG1…
cluster218	17	N/A	N/A	Whitmania_pigra|EVM0002080;Helobdella_robusta|HelroG191274;Whitmania_pigra|EVM0011896;Helobdella_robusta|HelroG170702;Capitella_teleta|CapteG214161;Capitella_teleta|CapteG199346;Capitella_teleta|CapteG225957;Capitella_teleta|CapteG216978;Capitella_teleta|CapteG216867;Capitella_teleta|CapteG225483;Capitella_teleta|CapteG217495;Capitella_teleta|CapteG208208;Capitella_teleta|CapteG219462;Capitella_t…
cluster220	17	O17264	GO:0018996; P:molting cycle, collagen and cuticulin-based cuticle; IEA:InterPro	Whitmania_pigra|EVM0016903;Helobdella_robusta|HelroG87103;Capitella_teleta|CapteG223627;Capitella_teleta|CapteG221461;Capitella_teleta|CapteG224690;Capitella_teleta|CapteG91110;Capitella_teleta|CapteG224241;Capitella_teleta|CapteG26606;Capitella_teleta|CapteG65853;Capitella_teleta|CapteG97740;Capitella_teleta|CapteG202229;Capitella_teleta|CapteG195830;Capitella_teleta|CapteG222217;Capitella_telet…
cluster224	17	P79143	GO:0006508; P:proteolysis; IBA:GO_Central	Whitmania_pigra|EVM0006218;Helobdella_robusta|HelroG189331;Capitella_teleta|CapteG221133;Capitella_teleta|CapteG195045;Capitella_teleta|CapteG195046;Capitella_teleta|CapteG195048;Capitella_teleta|CapteG195049;Capitella_teleta|CapteG195493;Capitella_teleta|CapteG196092;Capitella_teleta|CapteG216790;Capitella_teleta|CapteG225380;Capitella_teleta|CapteG226393;Capitella_teleta|CapteG195051;Capitella_…
cluster238	16	O60911	GO:0007283; P:spermatogenesis; IEA:Ensembl	Whitmania_pigra|EVM0008037;Whitmania_pigra|EVM0005249;Whitmania_pigra|EVM0005968;Whitmania_pigra|EVM0006655;Whitmania_pigra|EVM0010141;Whitmania_pigra|EVM0010947;Whitmania_pigra|EVM0015556;Whitmania_pigra|EVM0018813;Whitmania_pigra|EVM0000776;Helobdella_robusta|HelroG185843;Capitella_teleta|CapteG165495;Helobdella_robusta|HelroG96079;Helobdella_robusta|HelroG185163;Capitella_teleta|CapteG17807;Ca…
cluster240	16	P97864	GO:0051146; P:striated muscle cell differentiation; IEA:Ensembl	Whitmania_pigra|EVM0015226;Helobdella_robusta|HelroG174553;Capitella_teleta|CapteG220100;Capitella_teleta|CapteG109648;Capitella_teleta|CapteG109747;Capitella_teleta|CapteG127104;Capitella_teleta|CapteG224852;Capitella_teleta|CapteG227245;Capitella_teleta|CapteG54618;Capitella_teleta|CapteG64255;Capitella_teleta|CapteG118277;Capitella_teleta|CapteG89522;Capitella_teleta|CapteG200625;Capitella_tel…
cluster241	16	Q6AY87	GO:0046784; P:viral mRNA export from host cell nucleus; IEA:Ensembl	Whitmania_pigra|EVM0000441;Helobdella_robusta|HelroG181165;Capitella_teleta|CapteG224884;Helobdella_robusta|HelroG162967;Helobdella_robusta|HelroG165027;Helobdella_robusta|HelroG165082;Helobdella_robusta|HelroG171448;Helobdella_robusta|HelroG173134;Helobdella_robusta|HelroG175819;Helobdella_robusta|HelroG176122;Helobdella_robusta|HelroG162917;Helobdella_robusta|HelroG158367;Helobdella_robusta|Hel…
cluster258	15	P20483	GO:0007346; P:regulation of mitotic cell cycle; IMP:FlyBase	Whitmania_pigra|EVM0011791;Helobdella_robusta|HelroG135759;Capitella_teleta|CapteG167620;Whitmania_pigra|EVM0009994;Helobdella_robusta|HelroG83726;Capitella_teleta|CapteG108081;Capitella_teleta|CapteG118366;Capitella_teleta|CapteG127155;Capitella_teleta|CapteG128225;Capitella_teleta|CapteG140715;Capitella_teleta|CapteG46992;Capitella_teleta|CapteG89061;Helobdella_robusta|HelroG101296;Helobdella_r…
cluster259	15	O57314	GO:0006633; P:fatty acid biosynthetic process; IEA:UniProtKB-UniPathway	Whitmania_pigra|EVM0011648;Helobdella_robusta|HelroG83511;Capitella_teleta|CapteG221644;Capitella_teleta|CapteG100331;Capitella_teleta|CapteG123249;Capitella_teleta|CapteG127817;Capitella_teleta|CapteG134280;Capitella_teleta|CapteG183467;Capitella_teleta|CapteG220079;Capitella_teleta|CapteG107150;Capitella_teleta|CapteG219336;Capitella_teleta|CapteG219714;Capitella_teleta|CapteG221811;Capitella_t…
cluster275	14	Q8HXQ5	GO:0042908; P:xenobiotic transport; IBA:GO_Central	Whitmania_pigra|EVM0018098;Whitmania_pigra|EVM0006299;Whitmania_pigra|EVM0012941;Whitmania_pigra|EVM0003079;Helobdella_robusta|HelroG163344;Helobdella_robusta|HelroG157076;Capitella_teleta|CapteG229313;Capitella_teleta|CapteG178694;Capitella_teleta|CapteG178692;Helobdella_robusta|HelroG95925;Helobdella_robusta|HelroG105347;Capitella_teleta|CapteG161237;Capitella_teleta|CapteG158862;Capitella_tele…
cluster279	14	A1ZAX0	GO:0007218; P:neuropeptide signaling pathway; IDA:FlyBase	Whitmania_pigra|EVM0011778;Helobdella_robusta|HelroG140466;Capitella_teleta|CapteG24752;Capitella_teleta|CapteG101288;Capitella_teleta|CapteG124159;Capitella_teleta|CapteG125109;Capitella_teleta|CapteG213885;Capitella_teleta|CapteG225325;Capitella_teleta|CapteG28758;Capitella_teleta|CapteG97253;Capitella_teleta|CapteG125114;Capitella_teleta|CapteG25111;Capitella_teleta|CapteG25118;Capitella_telet…
cluster282	14	P30740	GO:0043312; P:neutrophil degranulation; TAS:Reactome	Whitmania_pigra|EVM0000041;Helobdella_robusta|HelroG114508;Capitella_teleta|CapteG20380;Helobdella_robusta|HelroG157156;Helobdella_robusta|HelroG157615;Helobdella_robusta|HelroG86140;Helobdella_robusta|HelroG178816;Helobdella_robusta|HelroG178817;Helobdella_robusta|HelroG86249;Helobdella_robusta|HelroG174066;Helobdella_robusta|HelroG80866;Helobdella_robusta|HelroG86199;Helobdella_robusta|HelroG15…
cluster308	13	N/A	N/A	Whitmania_pigra|EVM0014449;Helobdella_robusta|HelroG168632;Capitella_teleta|CapteG223749;Whitmania_pigra|EVM0007885;Helobdella_robusta|HelroG190709;Capitella_teleta|CapteG222036;Whitmania_pigra|EVM0008877;Capitella_teleta|CapteG191938;Whitmania_pigra|EVM0002883;Helobdella_robusta|HelroG190022;Capitella_teleta|CapteG220857;Capitella_teleta|CapteG224152;Capitella_teleta|CapteG208892
cluster309	13	A6NMZ7	GO:0007155; P:cell adhesion; IEA:UniProtKB-KW	Whitmania_pigra|EVM0004710;Helobdella_robusta|HelroG104083;Capitella_teleta|CapteG229021;Capitella_teleta|CapteG192434;Capitella_teleta|CapteG220779;Capitella_teleta|CapteG229022;Helobdella_robusta|HelroG194961;Capitella_teleta|CapteG220507;Capitella_teleta|CapteG225901;Capitella_teleta|CapteG228894;Capitella_teleta|CapteG228895;Helobdella_robusta|HelroG189175;Capitella_teleta|CapteG157837
cluster310	13	Q6V1P9	GO:0007156; P:homophilic cell adhesion via plasma membrane adhesion molecules; IEA:InterPro	Whitmania_pigra|EVM0015930;Helobdella_robusta|HelroG91727;Capitella_teleta|CapteG181060;Whitmania_pigra|EVM0013036;Capitella_teleta|CapteG222745;Whitmania_pigra|EVM0006095;Helobdella_robusta|HelroG191702;Capitella_teleta|CapteG222008;Capitella_teleta|CapteG220753;Capitella_teleta|CapteG199171;Capitella_teleta|CapteG228443;Capitella_teleta|CapteG192718;Capitella_teleta|CapteG199156
cluster313	13	Q9VCA2	GO:0006811; P:ion transport; IEA:UniProtKB-KW	Whitmania_pigra|EVM0015617;Helobdella_robusta|HelroG192230;Capitella_teleta|CapteG106525;Capitella_teleta|CapteG83226;Capitella_teleta|CapteG108871;Capitella_teleta|CapteG108872;Capitella_teleta|CapteG108874;Capitella_teleta|CapteG117682;Capitella_teleta|CapteG120455;Capitella_teleta|CapteG153730;Capitella_teleta|CapteG166395;Capitella_teleta|CapteG81559;Capitella_teleta|CapteG216917
cluster341	12	Q866D2	GO:0006486; P:protein glycosylation; IEA:UniProtKB-UniPathway	Whitmania_pigra|EVM0011217;Helobdella_robusta|HelroG188393;Capitella_teleta|CapteG65241;Helobdella_robusta|HelroG75957;Capitella_teleta|CapteG139119;Capitella_teleta|CapteG185759;Capitella_teleta|CapteG192523;Capitella_teleta|CapteG145346;Capitella_teleta|CapteG197105;Capitella_teleta|CapteG199127;Capitella_teleta|CapteG199128;Capitella_teleta|CapteG37310
cluster377	11	Q58D34	GO:0030414; F:peptidase inhibitor activity; IEA:UniProtKB-KW	Whitmania_pigra|EVM0016150;Whitmania_pigra|EVM0000183;Whitmania_pigra|EVM0009430;Whitmania_pigra|EVM0010517;Whitmania_pigra|EVM0010739;Helobdella_robusta|HelroG104520;Capitella_teleta|CapteG221658;Capitella_teleta|CapteG86492;Capitella_teleta|CapteG223246;Capitella_teleta|CapteG211128;Capitella_teleta|CapteG196237
cluster380	11	Q7ZU99	GO:0030433; P:ubiquitin-dependent ERAD pathway; ISS:UniProtKB	Whitmania_pigra|EVM0004065;Whitmania_pigra|EVM0001352;Whitmania_pigra|EVM0002601;Whitmania_pigra|EVM0003277;Whitmania_pigra|EVM0005266;Whitmania_pigra|EVM0009633;Whitmania_pigra|EVM0011155;Whitmania_pigra|EVM0014279;Whitmania_pigra|EVM0017872;Helobdella_robusta|HelroG99560;Capitella_teleta|CapteG161400
cluster381	11	D3K0R6	GO:0051480; P:regulation of cytosolic calcium ion concentration; IBA:GO_Central	Whitmania_pigra|EVM0009486;Whitmania_pigra|EVM0001470;Whitmania_pigra|EVM0001627;Whitmania_pigra|EVM0007034;Helobdella_robusta|HelroG92464;Helobdella_robusta|HelroG73062;Helobdella_robusta|HelroG63344;Helobdella_robusta|HelroG190078;Helobdella_robusta|HelroG187088;Helobdella_robusta|HelroG107353;Capitella_teleta|CapteG227483
cluster383	11	Q20JQ7	GO:0035725; P:sodium ion transmembrane transport; IBA:GO_Central	Whitmania_pigra|EVM0003749;Whitmania_pigra|EVM0002821;Whitmania_pigra|EVM0008391;Whitmania_pigra|EVM0012944;Whitmania_pigra|EVM0005582;Helobdella_robusta|HelroG89291;Helobdella_robusta|HelroG71177;Helobdella_robusta|HelroG64539;Helobdella_robusta|HelroG119038;Helobdella_robusta|HelroG109965;Capitella_teleta|CapteG210954
cluster384	11	B1WB06	GO:0008168; F:methyltransferase activity; IEA:UniProtKB-KW	Whitmania_pigra|EVM0003055;Whitmania_pigra|EVM0002555;Whitmania_pigra|EVM0016136;Helobdella_robusta|HelroG190385;Capitella_teleta|CapteG206360;Capitella_teleta|CapteG209002;Capitella_teleta|CapteG198457;Capitella_teleta|CapteG214011;Capitella_teleta|CapteG213747;Capitella_teleta|CapteG223679;Capitella_teleta|CapteG209003
cluster385	11	P69526	GO:0004252; F:serine-type endopeptidase activity; IEA:InterPro	Whitmania_pigra|EVM0004855;Whitmania_pigra|EVM0011271;Whitmania_pigra|EVM0016947;Helobdella_robusta|HelroG185895;Capitella_teleta|CapteG226412;Helobdella_robusta|HelroG193208;Helobdella_robusta|HelroG186312;Helobdella_robusta|HelroG185900;Helobdella_robusta|HelroG185899;Helobdella_robusta|HelroG177891;Helobdella_robusta|HelroG157379
cluster392	11	P21447	GO:0072089; P:stem cell proliferation; ISO:MGI	Whitmania_pigra|EVM0000941;Helobdella_robusta|HelroG188615;Capitella_teleta|CapteG228112;Capitella_teleta|CapteG219712;Capitella_teleta|CapteG209638;Capitella_teleta|CapteG197681;Capitella_teleta|CapteG150102;Capitella_teleta|CapteG137412;Capitella_teleta|CapteG135774;Capitella_teleta|CapteG117978;Capitella_teleta|CapteG193301
cluster421	10	Q55EX9	GO:0008168; F:methyltransferase activity; IEA:UniProtKB-KW	Whitmania_pigra|EVM0002384;Whitmania_pigra|EVM0010029;Whitmania_pigra|EVM0003056;Whitmania_pigra|EVM0016831;Helobdella_robusta|HelroG159849;Capitella_teleta|CapteG54831;Helobdella_robusta|HelroG172300;Helobdella_robusta|HelroG172299;Helobdella_robusta|HelroG154744;Helobdella_robusta|HelroG154743
cluster423	10	Q59DV1	GO:0042493; P:response to drug; IMP:FlyBase	Whitmania_pigra|EVM0018038;Whitmania_pigra|EVM0008329;Whitmania_pigra|EVM0013103;Whitmania_pigra|EVM0015885;Whitmania_pigra|EVM0018164;Helobdella_robusta|HelroG64618;Helobdella_robusta|HelroG168799;Helobdella_robusta|HelroG119046;Helobdella_robusta|HelroG112655;Capitella_teleta|CapteG138076
cluster424	10	N/A	N/A	Whitmania_pigra|EVM0001839;Whitmania_pigra|EVM0000866;Whitmania_pigra|EVM0002702;Whitmania_pigra|EVM0003130;Whitmania_pigra|EVM0009498;Capitella_teleta|CapteG217577;Helobdella_robusta|HelroG192903;Helobdella_robusta|HelroG189271;Helobdella_robusta|HelroG176859;Helobdella_robusta|HelroG173601
cluster430	10	H1AFJ7	GO:0035725; P:sodium ion transmembrane transport; IDA:UniProtKB	Whitmania_pigra|EVM0018032;Helobdella_robusta|HelroG177242;Capitella_teleta|CapteG227962;Whitmania_pigra|EVM0018747;Helobdella_robusta|HelroG189228;Capitella_teleta|CapteG73713;Capitella_teleta|CapteG135400;Capitella_teleta|CapteG146895;Capitella_teleta|CapteG63286;Helobdella_robusta|HelroG163469
cluster431	10	Q95LG1	GO:0007155; P:cell adhesion; IEA:UniProtKB-KW	Whitmania_pigra|EVM0003410;Helobdella_robusta|HelroG166364;Capitella_teleta|CapteG220524;Capitella_teleta|CapteG131340;Capitella_teleta|CapteG202069;Capitella_teleta|CapteG206848;Capitella_teleta|CapteG213075;Capitella_teleta|CapteG226445;Capitella_teleta|CapteG202067;Capitella_teleta|CapteG202068
cluster435	10	Q8IN35	GO:0007218; P:neuropeptide signaling pathway; IDA:FlyBase	Whitmania_pigra|EVM0006064;Helobdella_robusta|HelroG120633;Capitella_teleta|CapteG33495;Whitmania_pigra|EVM0003737;Helobdella_robusta|HelroG64605;Whitmania_pigra|EVM0011634;Helobdella_robusta|HelroG182211;Capitella_teleta|CapteG23273;Capitella_teleta|CapteG225192;Capitella_teleta|CapteG120085
cluster437	10	P13944	GO:0003429; P:growth plate cartilage chondrocyte morphogenesis; IBA:GO_Central	Whitmania_pigra|EVM0017877;Helobdella_robusta|HelroG178094;Capitella_teleta|CapteG208021;Helobdella_robusta|HelroG160122;Helobdella_robusta|HelroG171586;Helobdella_robusta|HelroG176266;Helobdella_robusta|HelroG177274;Helobdella_robusta|HelroG180295;Helobdella_robusta|HelroG180908;Helobdella_robusta|HelroG189670
cluster488	9	P16621	GO:0051124; P:synaptic growth at neuromuscular junction; IMP:FlyBase	Whitmania_pigra|EVM0017930;Whitmania_pigra|EVM0001090;Whitmania_pigra|EVM0014514;Helobdella_robusta|HelroG192507;Helobdella_robusta|HelroG102544;Capitella_teleta|CapteG229069;Whitmania_pigra|EVM0012146;Whitmania_pigra|EVM0001642;Helobdella_robusta|HelroG98742
cluster492	9	P22700	GO:0048863; P:stem cell differentiation; IMP:FlyBase	Whitmania_pigra|EVM0010395;Whitmania_pigra|EVM0001012;Whitmania_pigra|EVM0008714;Whitmania_pigra|EVM0018309;Helobdella_robusta|HelroG194760;Helobdella_robusta|HelroG185062;Helobdella_robusta|HelroG156619;Helobdella_robusta|HelroG106126;Capitella_teleta|CapteG165811
cluster493	9	N/A	N/A	Whitmania_pigra|EVM0015908;Whitmania_pigra|EVM0005123;Whitmania_pigra|EVM0009698;Whitmania_pigra|EVM0000110;Whitmania_pigra|EVM0000813;Whitmania_pigra|EVM0014778;Helobdella_robusta|HelroG181511;Helobdella_robusta|HelroG87523;Capitella_teleta|CapteG157564
cluster496	9	Q2PC93	GO:0007399; P:nervous system development; IEA:InterPro	Whitmania_pigra|EVM0018615;Whitmania_pigra|EVM0000662;Whitmania_pigra|EVM0016779;Whitmania_pigra|EVM0018211;Whitmania_pigra|EVM0000993;Helobdella_robusta|HelroG179029;Capitella_teleta|CapteG122721;Helobdella_robusta|HelroG114909;Capitella_teleta|CapteG205968
cluster497	9	C3YWU0	GO:0016139; P:glycoside catabolic process; IBA:GO_Central	Whitmania_pigra|EVM0009254;Whitmania_pigra|EVM0000512;Helobdella_robusta|HelroG79707;Capitella_teleta|CapteG177977;Helobdella_robusta|HelroG79628;Helobdella_robusta|HelroG79486;Capitella_teleta|CapteG184738;Capitella_teleta|CapteG221178;Capitella_teleta|CapteG91196
cluster498	9	P35041	GO:0007586; P:digestion; IEA:UniProtKB-KW	Whitmania_pigra|EVM0014404;Whitmania_pigra|EVM0012191;Whitmania_pigra|EVM0016858;Capitella_teleta|CapteG153798;Helobdella_robusta|HelroG185962;Helobdella_robusta|HelroG185960;Helobdella_robusta|HelroG178982;Helobdella_robusta|HelroG155168;Helobdella_robusta|HelroG114601
cluster499	9	N/A	N/A	Whitmania_pigra|EVM0002770;Whitmania_pigra|EVM0009965;Whitmania_pigra|EVM0009369;Helobdella_robusta|HelroG98458;Capitella_teleta|CapteG173258;Helobdella_robusta|HelroG172018;Capitella_teleta|CapteG21732;Capitella_teleta|CapteG150733;Capitella_teleta|CapteG193478
cluster500	9	Q5RCU5	GO:0042373; P:vitamin K metabolic process; ISS:UniProtKB	Whitmania_pigra|EVM0010001;Helobdella_robusta|HelroG70715;Capitella_teleta|CapteG4988;Capitella_teleta|CapteG152583;Capitella_teleta|CapteG176382;Capitella_teleta|CapteG190021;Capitella_teleta|CapteG220349;Capitella_teleta|CapteG3426;Capitella_teleta|CapteG223946
cluster501	9	Q8N3C0	GO:0032508; P:DNA duplex unwinding; IDA:UniProtKB	Whitmania_pigra|EVM0017115;Helobdella_robusta|HelroG62279;Helobdella_robusta|HelroG102998;Capitella_teleta|CapteG222545;Capitella_teleta|CapteG159536;Whitmania_pigra|EVM0003891;Helobdella_robusta|HelroG183600;Whitmania_pigra|EVM0001717;Whitmania_pigra|EVM0008142
cluster503	9	Q96ER3	GO:0005634; C:nucleus; IEA:UniProtKB-SubCell	Whitmania_pigra|EVM0016746;Helobdella_robusta|HelroG169089;Capitella_teleta|CapteG199065;Capitella_teleta|CapteG226461;Capitella_teleta|CapteG215235;Capitella_teleta|CapteG185109;Capitella_teleta|CapteG217102;Capitella_teleta|CapteG186703;Capitella_teleta|CapteG208130
cluster511	9	Q8N5I2	GO:0006511; P:ubiquitin-dependent protein catabolic process; IMP:UniProtKB	Capitella_teleta|CapteG84449;Whitmania_pigra|EVM0018361;Helobdella_robusta|HelroG170968;Capitella_teleta|CapteG219110;Capitella_teleta|CapteG173828;Capitella_teleta|CapteG159204;Capitella_teleta|CapteG198507;Capitella_teleta|CapteG196979;Capitella_teleta|CapteG212962
cluster562	8	A0A0R4IBK5	GO:0006511; P:ubiquitin-dependent protein catabolic process; IBA:GO_Central	Whitmania_pigra|EVM0017385;Whitmania_pigra|EVM0011028;Helobdella_robusta|HelroG190307;Capitella_teleta|CapteG223578;Capitella_teleta|CapteG208661;Capitella_teleta|CapteG201549;Capitella_teleta|CapteG192917;Capitella_teleta|CapteG197997
cluster565	8	P40237	GO:0007166; P:cell surface receptor signaling pathway; IBA:GO_Central	Whitmania_pigra|EVM0010325;Whitmania_pigra|EVM0007321;Whitmania_pigra|EVM0016939;Whitmania_pigra|EVM0008151;Whitmania_pigra|EVM0010826;Whitmania_pigra|EVM0014312;Helobdella_robusta|HelroG167493;Capitella_teleta|CapteG194713
cluster566	8	Q0CB82	GO:0045493; P:xylan catabolic process; IEA:UniProtKB-UniPathway	Whitmania_pigra|EVM0010640;Whitmania_pigra|EVM0005642;Whitmania_pigra|EVM0000696;Capitella_teleta|CapteG228276;Helobdella_robusta|HelroG108533;Capitella_teleta|CapteG179825;Capitella_teleta|CapteG221920;Capitella_teleta|CapteG222124
cluster568	8	A2AX52	GO:0070208; P:protein heterotrimerization; IDA:MGI	Whitmania_pigra|EVM0011733;Whitmania_pigra|EVM0005246;Whitmania_pigra|EVM0012143;Whitmania_pigra|EVM0008722;Helobdella_robusta|HelroG193192;Capitella_teleta|CapteG104247;Helobdella_robusta|HelroG177819;Capitella_teleta|CapteG143702
cluster569	8	Q96RW7	GO:0007601; P:visual perception; IEA:UniProtKB-KW	Whitmania_pigra|EVM0004445;Whitmania_pigra|EVM0014821;Whitmania_pigra|EVM0015545;Whitmania_pigra|EVM0016400;Helobdella_robusta|HelroG177005;Capitella_teleta|CapteG180911;Whitmania_pigra|EVM0004229;Helobdella_robusta|HelroG164684
cluster570	8	P62803	GO:0006334; P:nucleosome assembly; IBA:GO_Central	Whitmania_pigra|EVM0015062;Whitmania_pigra|EVM0000846;Whitmania_pigra|EVM0001459;Whitmania_pigra|EVM0018233;Helobdella_robusta|HelroG92695;Helobdella_robusta|HelroG92568;Helobdella_robusta|HelroG187742;Capitella_teleta|CapteG219998
cluster572	8	O15439	GO:0055085; P:transmembrane transport; IBA:GO_Central	Whitmania_pigra|EVM0012794;Whitmania_pigra|EVM0009237;Whitmania_pigra|EVM0001898;Whitmania_pigra|EVM0011444;Helobdella_robusta|HelroG175652;Capitella_teleta|CapteG212470;Capitella_teleta|CapteG148727;Capitella_teleta|CapteG62245
cluster573	8	O27612	GO:0009399; P:nitrogen fixation; IEA:InterPro	Whitmania_pigra|EVM0011777;Whitmania_pigra|EVM0008982;Whitmania_pigra|EVM0011585;Whitmania_pigra|EVM0013562;Whitmania_pigra|EVM0018469;Helobdella_robusta|HelroG186218;Capitella_teleta|CapteG171217;Helobdella_robusta|HelroG116562
cluster574	8	P18091	GO:0045214; P:sarcomere organization; IDA:FlyBase	Whitmania_pigra|EVM0017365;Whitmania_pigra|EVM0013573;Whitmania_pigra|EVM0017921;Whitmania_pigra|EVM0003448;Capitella_teleta|CapteG101963;Helobdella_robusta|HelroG97639;Helobdella_robusta|HelroG93275;Helobdella_robusta|HelroG187038
cluster576	8	P15287	GO:0006154; P:adenosine catabolic process; IEA:InterPro	Whitmania_pigra|EVM0012578;Whitmania_pigra|EVM0003414;Whitmania_pigra|EVM0004338;Whitmania_pigra|EVM0007150;Whitmania_pigra|EVM0007761;Capitella_teleta|CapteG218760;Helobdella_robusta|HelroG112911;Helobdella_robusta|HelroG82370
cluster577	8	O18477	GO:0005737; C:cytoplasm; IEA:UniProtKB-SubCell	Whitmania_pigra|EVM0014932;Whitmania_pigra|EVM0002411;Whitmania_pigra|EVM0012144;Whitmania_pigra|EVM0013418;Whitmania_pigra|EVM0013695;Whitmania_pigra|EVM0018161;Helobdella_robusta|HelroG168939;Capitella_teleta|CapteG173147
cluster578	8	Q5U258	GO:0006486; P:protein glycosylation; IEA:UniProtKB-UniPathway	Whitmania_pigra|EVM0006444;Whitmania_pigra|EVM0000552;Helobdella_robusta|HelroG121944;Capitella_teleta|CapteG5244;Capitella_teleta|CapteG85696;Capitella_teleta|CapteG74196;Capitella_teleta|CapteG39950;Capitella_teleta|CapteG83962
cluster579	8	N/A	N/A	Whitmania_pigra|EVM0004606;Whitmania_pigra|EVM0007273;Whitmania_pigra|EVM0006172;Helobdella_robusta|HelroG161626;Capitella_teleta|CapteG214404;Helobdella_robusta|HelroG181058;Capitella_teleta|CapteG211318;Capitella_teleta|CapteG199538
cluster581	8	P48052	GO:0006508; P:proteolysis; IBA:GO_Central	Whitmania_pigra|EVM0010294;Whitmania_pigra|EVM0009102;Whitmania_pigra|EVM0016534;Helobdella_robusta|HelroG107037;Capitella_teleta|CapteG155643;Helobdella_robusta|HelroG188933;Helobdella_robusta|HelroG107039;Helobdella_robusta|HelroG107038
cluster582	8	Q93212	GO:0001966; P:thigmotaxis; IMP:WormBase	Whitmania_pigra|EVM0013202;Whitmania_pigra|EVM0011746;Whitmania_pigra|EVM0011750;Whitmania_pigra|EVM0016013;Helobdella_robusta|HelroG87690;Capitella_teleta|CapteG226257;Helobdella_robusta|HelroG174796;Capitella_teleta|CapteG86011
cluster583	8	Q05940	GO:0042137; P:sequestering of neurotransmitter; NAS:ParkinsonsUK-UCL	Whitmania_pigra|EVM0005658;Capitella_teleta|CapteG131587;Whitmania_pigra|EVM0013980;Helobdella_robusta|HelroG81550;Helobdella_robusta|HelroG81324;Helobdella_robusta|HelroG87535;Helobdella_robusta|HelroG81350;Helobdella_robusta|HelroG87629
cluster584	8	Q10982	GO:0006486; P:protein glycosylation; IBA:GO_Central	Whitmania_pigra|EVM0008459;Helobdella_robusta|HelroG173990;Helobdella_robusta|HelroG164388;Helobdella_robusta|HelroG164391;Helobdella_robusta|HelroG164398;Helobdella_robusta|HelroG173606;Helobdella_robusta|HelroG174656;Capitella_teleta|CapteG46127
cluster586	8	P91645	GO:0007632; P:visual behavior; NAS:FlyBase	Whitmania_pigra|EVM0003973;Helobdella_robusta|HelroG128993;Whitmania_pigra|EVM0007934;Helobdella_robusta|HelroG73530;Helobdella_robusta|HelroG119050;Capitella_teleta|CapteG199494;Whitmania_pigra|EVM0015680;Helobdella_robusta|HelroG68810
cluster587	8	Q9VZW5	GO:0007204; P:positive regulation of cytosolic calcium ion concentration; IDA:UniProtKB	Whitmania_pigra|EVM0003687;Helobdella_robusta|HelroG188060;Capitella_teleta|CapteG224006;Whitmania_pigra|EVM0014322;Helobdella_robusta|HelroG160196;Capitella_teleta|CapteG190544;Capitella_teleta|CapteG200787;Capitella_teleta|CapteG209818
cluster588	8	Q80WN7	GO:0006486; P:protein glycosylation; IEA:UniProtKB-UniPathway	Whitmania_pigra|EVM0002652;Helobdella_robusta|HelroG122556;Capitella_teleta|CapteG92989;Capitella_teleta|CapteG129664;Capitella_teleta|CapteG146582;Capitella_teleta|CapteG169737;Capitella_teleta|CapteG35181;Capitella_teleta|CapteG45615
cluster589	8	Q9Y2M2	GO:0042476; P:odontogenesis; IMP:UniProtKB	Whitmania_pigra|EVM0016668;Capitella_teleta|CapteG73168;Whitmania_pigra|EVM0002058;Helobdella_robusta|HelroG94807;Capitella_teleta|CapteG158442;Capitella_teleta|CapteG117049;Capitella_teleta|CapteG214720;Capitella_teleta|CapteG204493
cluster591	8	Q9VZW5	GO:0007204; P:positive regulation of cytosolic calcium ion concentration; IDA:UniProtKB	Whitmania_pigra|EVM0007134;Capitella_teleta|CapteG205369;Whitmania_pigra|EVM0016118;Helobdella_robusta|HelroG189697;Helobdella_robusta|HelroG189698;Helobdella_robusta|HelroG189703;Helobdella_robusta|HelroG184234;Helobdella_robusta|HelroG177652
cluster592	8	Q54P77	GO:0009698; P:phenylpropanoid metabolic process; IEA:UniProtKB-KW	Whitmania_pigra|EVM0006674;Helobdella_robusta|HelroG185750;Capitella_teleta|CapteG20304;Capitella_teleta|CapteG102548;Capitella_teleta|CapteG109724;Capitella_teleta|CapteG128974;Capitella_teleta|CapteG148285;Capitella_teleta|CapteG4190
cluster593	8	Q9VZW5	GO:0007204; P:positive regulation of cytosolic calcium ion concentration; IDA:UniProtKB	Whitmania_pigra|EVM0001072;Helobdella_robusta|HelroG167651;Capitella_teleta|CapteG201913;Whitmania_pigra|EVM0012955;Helobdella_robusta|HelroG167498;Capitella_teleta|CapteG212547;Capitella_teleta|CapteG210200;Capitella_teleta|CapteG196721
cluster597	8	Q9NRC6	GO:0051260; P:protein homooligomerization; IDA:MGI	Whitmania_pigra|EVM0008822;Helobdella_robusta|HelroG194928;Capitella_teleta|CapteG148581;Whitmania_pigra|EVM0016747;Helobdella_robusta|HelroG105953;Helobdella_robusta|HelroG101195;Capitella_teleta|CapteG167044;Whitmania_pigra|EVM0009444
cluster599	8	A6NMZ7	GO:0007155; P:cell adhesion; IEA:UniProtKB-KW	Whitmania_pigra|EVM0008791;Helobdella_robusta|HelroG136819;Capitella_teleta|CapteG206062;Capitella_teleta|CapteG191392;Capitella_teleta|CapteG198252;Capitella_teleta|CapteG198253;Capitella_teleta|CapteG217826;Capitella_teleta|CapteG193571
cluster600	8	Q8TDA0	GO:0019216; P:regulation of lipid metabolic process; ISS:UniProtKB	Whitmania_pigra|EVM0000303;Capitella_teleta|CapteG107640;Capitella_teleta|CapteG118985;Capitella_teleta|CapteG135937;Capitella_teleta|CapteG151490;Capitella_teleta|CapteG77570;Capitella_teleta|CapteG77572;Helobdella_robusta|HelroG168474
cluster601	8	N/A	N/A	Whitmania_pigra|EVM0014284;Helobdella_robusta|HelroG183282;Capitella_teleta|CapteG207346;Capitella_teleta|CapteG216666;Capitella_teleta|CapteG218992;Capitella_teleta|CapteG217918;Capitella_teleta|CapteG215916;Capitella_teleta|CapteG219724
cluster665	7	P50027	GO:0051085; P:chaperone cofactor-dependent protein refolding; IBA:GO_Central	Whitmania_pigra|EVM0011756;Whitmania_pigra|EVM0013314;Helobdella_robusta|HelroG124201;Capitella_teleta|CapteG153999;Helobdella_robusta|HelroG185580;Helobdella_robusta|HelroG79147;Helobdella_robusta|HelroG79277
cluster668	7	O01393	GO:0034220; P:ion transmembrane transport; IDA:WormBase	Whitmania_pigra|EVM0015638;Whitmania_pigra|EVM0013771;Capitella_teleta|CapteG174539;Whitmania_pigra|EVM0012954;Helobdella_robusta|HelroG98251;Capitella_teleta|CapteG114804;Capitella_teleta|CapteG214312
cluster670	7	P59889	GO:0006829; P:zinc ion transport; IDA:ZFIN	Whitmania_pigra|EVM0002869;Whitmania_pigra|EVM0014052;Whitmania_pigra|EVM0005154;Helobdella_robusta|HelroG133959;Helobdella_robusta|HelroG72339;Capitella_teleta|CapteG119498;Capitella_teleta|CapteG192867
cluster671	7	Q9P219	GO:0016055; P:Wnt signaling pathway; IEA:UniProtKB-KW	Whitmania_pigra|EVM0007497;Whitmania_pigra|EVM0008159;Capitella_teleta|CapteG219709;Whitmania_pigra|EVM0017763;Helobdella_robusta|HelroG169848;Capitella_teleta|CapteG94273;Capitella_teleta|CapteG188164
cluster674	7	O60733	GO:0014832; P:urinary bladder smooth muscle contraction; IEA:Ensembl	Whitmania_pigra|EVM0006798;Whitmania_pigra|EVM0003502;Whitmania_pigra|EVM0008342;Whitmania_pigra|EVM0008976;Helobdella_robusta|HelroG117205;Capitella_teleta|CapteG119148;Capitella_teleta|CapteG216660
cluster676	7	Q9JI90	GO:0006511; P:ubiquitin-dependent protein catabolic process; IBA:GO_Central	Whitmania_pigra|EVM0002615;Whitmania_pigra|EVM0002645;Whitmania_pigra|EVM0008963;Whitmania_pigra|EVM0016496;Whitmania_pigra|EVM0018321;Capitella_teleta|CapteG154469;Helobdella_robusta|HelroG162245
cluster680	7	P05689	GO:0051603; P:proteolysis involved in cellular protein catabolic process; IBA:GO_Central	Whitmania_pigra|EVM0002776;Whitmania_pigra|EVM0000458;Whitmania_pigra|EVM0014042;Whitmania_pigra|EVM0018800;Whitmania_pigra|EVM0010346;Helobdella_robusta|HelroG88168;Capitella_teleta|CapteG171897
cluster681	7	P08289	GO:0033280; P:response to vitamin D; IEA:Ensembl	Whitmania_pigra|EVM0014162;Whitmania_pigra|EVM0008110;Helobdella_robusta|HelroG67985;Capitella_teleta|CapteG176469;Capitella_teleta|CapteG124483;Capitella_teleta|CapteG218695;Capitella_teleta|CapteG122379
cluster684	7	Q28677	GO:0015379; F:potassium:chloride symporter activity; IEA:InterPro	Whitmania_pigra|EVM0014949;Whitmania_pigra|EVM0000571;Helobdella_robusta|HelroG90889;Helobdella_robusta|HelroG66482;Helobdella_robusta|HelroG194755;Capitella_teleta|CapteG220110;Helobdella_robusta|HelroG75089
cluster685	7	Q6INU7	GO:0016491; F:oxidoreductase activity; IEA:UniProtKB-KW	Whitmania_pigra|EVM0002382;Whitmania_pigra|EVM0005832;Helobdella_robusta|HelroG189243;Whitmania_pigra|EVM0002271;Helobdella_robusta|HelroG165018;Capitella_teleta|CapteG207798;Helobdella_robusta|HelroG163505
cluster686	7	Q9H2Y9	GO:0043252; P:sodium-independent organic anion transport; IBA:GO_Central	Whitmania_pigra|EVM0012524;Whitmania_pigra|EVM0008270;Whitmania_pigra|EVM0008910;Whitmania_pigra|EVM0008357;Helobdella_robusta|HelroG112693;Capitella_teleta|CapteG23442;Capitella_teleta|CapteG187732
cluster692	7	Q14241	GO:0006368; P:transcription elongation from RNA polymerase II promoter; TAS:Reactome	Whitmania_pigra|EVM0007416;Whitmania_pigra|EVM0008672;Capitella_teleta|CapteG220355;Helobdella_robusta|HelroG191038;Capitella_teleta|CapteG104664;Capitella_teleta|CapteG189430;Capitella_teleta|CapteG190640
cluster693	7	Q675A5	GO:0046338; P:phosphatidylethanolamine catabolic process; ISS:UniProtKB	Whitmania_pigra|EVM0013502;Whitmania_pigra|EVM0005463;Whitmania_pigra|EVM0006517;Whitmania_pigra|EVM0009216;Whitmania_pigra|EVM0004751;Helobdella_robusta|HelroG159443;Capitella_teleta|CapteG153574
cluster697	7	P97864	GO:0051146; P:striated muscle cell differentiation; IEA:Ensembl	Whitmania_pigra|EVM0012249;Whitmania_pigra|EVM0008478;Capitella_teleta|CapteG194097;Helobdella_robusta|HelroG193761;Helobdella_robusta|HelroG184165;Helobdella_robusta|HelroG180021;Helobdella_robusta|HelroG175225
cluster699	7	O60942	GO:0016032; P:viral process; IEA:UniProtKB-KW	Whitmania_pigra|EVM0007258;Whitmania_pigra|EVM0013376;Helobdella_robusta|HelroG113375;Capitella_teleta|CapteG167250;Helobdella_robusta|HelroG92373;Helobdella_robusta|HelroG79299;Helobdella_robusta|HelroG156994
cluster700	7	P26256	GO:0005544; F:calcium-dependent phospholipid binding; IEA:UniProtKB-KW	Whitmania_pigra|EVM0012157;Whitmania_pigra|EVM0005116;Helobdella_robusta|HelroG111023;Whitmania_pigra|EVM0004157;Helobdella_robusta|HelroG185883;Capitella_teleta|CapteG164839;Capitella_teleta|CapteG157366
cluster703	7	Q61503	GO:0050728; P:negative regulation of inflammatory response; IMP:MGI	Whitmania_pigra|EVM0002690;Whitmania_pigra|EVM0013240;Helobdella_robusta|HelroG75645;Capitella_teleta|CapteG124269;Helobdella_robusta|HelroG90638;Helobdella_robusta|HelroG75258;Capitella_teleta|CapteG152432
cluster704	7	N/A	N/A	Whitmania_pigra|EVM0011380;Whitmania_pigra|EVM0013003;Whitmania_pigra|EVM0015298;Whitmania_pigra|EVM0017953;Helobdella_robusta|HelroG191119;Helobdella_robusta|HelroG164841;Capitella_teleta|CapteG226934
cluster705	7	P10180	GO:0035277; P:spiracle morphogenesis, open tracheal system; IMP:FlyBase	Whitmania_pigra|EVM0007457;Whitmania_pigra|EVM0005975;Whitmania_pigra|EVM0003050;Helobdella_robusta|HelroG137918;Helobdella_robusta|HelroG137665;Capitella_teleta|CapteG49316;Helobdella_robusta|HelroG137627
cluster708	7	Q32KR8	GO:0051725; P:protein de-ADP-ribosylation; IEA:InterPro	Whitmania_pigra|EVM0014570;Whitmania_pigra|EVM0004695;Capitella_teleta|CapteG224788;Helobdella_robusta|HelroG65129;Helobdella_robusta|HelroG65081;Helobdella_robusta|HelroG184901;Helobdella_robusta|HelroG161549
cluster710	7	Q708S5	GO:0048545; P:response to steroid hormone; IEP:ZFIN	Whitmania_pigra|EVM0001247;Whitmania_pigra|EVM0010932;Helobdella_robusta|HelroG70028;Capitella_teleta|CapteG202568;Helobdella_robusta|HelroG138458;Capitella_teleta|CapteG188177;Capitella_teleta|CapteG202570
cluster711	7	P47842	GO:1904659; P:glucose transmembrane transport; ISS:UniProtKB	Whitmania_pigra|EVM0001402;Whitmania_pigra|EVM0014027;Helobdella_robusta|HelroG185909;Capitella_teleta|CapteG170630;Helobdella_robusta|HelroG114208;Helobdella_robusta|HelroG114213;Helobdella_robusta|HelroG85425
cluster712	7	P52777	GO:0006559; P:L-phenylalanine catabolic process; IEA:InterPro	Whitmania_pigra|EVM0015786;Whitmania_pigra|EVM0000978;Helobdella_robusta|HelroG78004;Capitella_teleta|CapteG52932;Helobdella_robusta|HelroG78007;Capitella_teleta|CapteG53268;Capitella_teleta|CapteG205877
cluster713	7	N/A	N/A	Whitmania_pigra|EVM0000943;Whitmania_pigra|EVM0010772;Helobdella_robusta|HelroG175489;Capitella_teleta|CapteG211035;Helobdella_robusta|HelroG179276;Capitella_teleta|CapteG211036;Helobdella_robusta|HelroG175490
cluster714	7	O08747	GO:0030334; P:regulation of cell migration; IMP:MGI	Whitmania_pigra|EVM0005070;Whitmania_pigra|EVM0011816;Whitmania_pigra|EVM0018841;Helobdella_robusta|HelroG192060;Helobdella_robusta|HelroG174767;Helobdella_robusta|HelroG174768;Capitella_teleta|CapteG229366
cluster715	7	P04052	GO:0006366; P:transcription by RNA polymerase II; ISS:FlyBase	Whitmania_pigra|EVM0013208;Whitmania_pigra|EVM0007359;Helobdella_robusta|HelroG86723;Helobdella_robusta|HelroG193523;Helobdella_robusta|HelroG103917;Capitella_teleta|CapteG170227;Helobdella_robusta|HelroG158265
cluster716	7	N/A	N/A	Whitmania_pigra|EVM0006829;Whitmania_pigra|EVM0017144;Whitmania_pigra|EVM0007788;Helobdella_robusta|HelroG167721;Helobdella_robusta|HelroG161765;Capitella_teleta|CapteG221772;Helobdella_robusta|HelroG169114
cluster717	7	P00774	GO:0006508; P:proteolysis; IBA:GO_Central	Whitmania_pigra|EVM0017192;Whitmania_pigra|EVM0007723;Helobdella_robusta|HelroG185617;Helobdella_robusta|HelroG185620;Helobdella_robusta|HelroG185618;Helobdella_robusta|HelroG191905;Capitella_teleta|CapteG155647
cluster718	7	Q29NC4	GO:0008270; F:zinc ion binding; IEA:InterPro	Whitmania_pigra|EVM0015406;Helobdella_robusta|HelroG185228;Capitella_teleta|CapteG219486;Capitella_teleta|CapteG222664;Capitella_teleta|CapteG223733;Helobdella_robusta|HelroG185234;Capitella_teleta|CapteG207317
cluster719	7	P12276	GO:0032100; P:positive regulation of appetite; IMP:AgBase	Whitmania_pigra|EVM0005522;Helobdella_robusta|HelroG99033;Capitella_teleta|CapteG89190;Capitella_teleta|CapteG216526;Capitella_teleta|CapteG147684;Whitmania_pigra|EVM0005945;Capitella_teleta|CapteG102987
cluster720	7	Q6ITT3	GO:0006486; P:protein glycosylation; IEA:UniProtKB-UniPathway	Whitmania_pigra|EVM0018517;Helobdella_robusta|HelroG161981;Capitella_teleta|CapteG116124;Capitella_teleta|CapteG200535;Capitella_teleta|CapteG214969;Capitella_teleta|CapteG63657;Capitella_teleta|CapteG220409
cluster721	7	Q6DH46	GO:0010909; P:positive regulation of heparan sulfate proteoglycan biosynthetic process; ISS:UniProtKB	Whitmania_pigra|EVM0001990;Helobdella_robusta|HelroG163822;Capitella_teleta|CapteG146243;Whitmania_pigra|EVM0001319;Helobdella_robusta|HelroG182836;Capitella_teleta|CapteG92537;Capitella_teleta|CapteG91263
cluster722	7	Q3USX3	GO:0010564; P:regulation of cell cycle process; ISS:UniProtKB	Whitmania_pigra|EVM0012131;Helobdella_robusta|HelroG84234;Capitella_teleta|CapteG91332;Capitella_teleta|CapteG170579;Capitella_teleta|CapteG193280;Capitella_teleta|CapteG185110;Capitella_teleta|CapteG187036
cluster723	7	Q3SZ65	GO:1900260; P:negative regulation of RNA-directed 5'-3' RNA polymerase activity; IEA:Ensembl	Whitmania_pigra|EVM0007169;Helobdella_robusta|HelroG185641;Capitella_teleta|CapteG202865;Capitella_teleta|CapteG157543;Capitella_teleta|CapteG170898;Capitella_teleta|CapteG186607;Capitella_teleta|CapteG190362
cluster725	7	P55011	GO:0030321; P:transepithelial chloride transport; IDA:UniProtKB	Whitmania_pigra|EVM0005136;Helobdella_robusta|HelroG157349;Capitella_teleta|CapteG156991;Whitmania_pigra|EVM0000568;Helobdella_robusta|HelroG74876;Helobdella_robusta|HelroG116093;Whitmania_pigra|EVM0010290
cluster726	7	O57337	GO:0001756; P:somitogenesis; IBA:GO_Central	Whitmania_pigra|EVM0011871;Helobdella_robusta|HelroG162289;Capitella_teleta|CapteG156236;Capitella_teleta|CapteG223641;Capitella_teleta|CapteG225285;Capitella_teleta|CapteG66159;Helobdella_robusta|HelroG175137
cluster727	7	B8JLQ9	GO:0006508; P:proteolysis; IBA:GO_Central	Whitmania_pigra|EVM0002939;Helobdella_robusta|HelroG110111;Capitella_teleta|CapteG157542;Capitella_teleta|CapteG225067;Capitella_teleta|CapteG159146;Helobdella_robusta|HelroG106158;Capitella_teleta|CapteG163199
cluster728	7	P39429	GO:0033209; P:tumor necrosis factor-mediated signaling pathway; ISS:UniProtKB	Whitmania_pigra|EVM0009892;Helobdella_robusta|HelroG81197;Capitella_teleta|CapteG187359;Whitmania_pigra|EVM0009436;Helobdella_robusta|HelroG66750;Capitella_teleta|CapteG156814;Capitella_teleta|CapteG93479
cluster729	7	O15943	GO:0031290; P:retinal ganglion cell axon guidance; IMP:FlyBase	Whitmania_pigra|EVM0006291;Helobdella_robusta|HelroG179299;Capitella_teleta|CapteG226654;Capitella_teleta|CapteG226653;Capitella_teleta|CapteG210000;Capitella_teleta|CapteG210451;Capitella_teleta|CapteG212143
cluster730	7	N/A	N/A	Whitmania_pigra|EVM0010612;Helobdella_robusta|HelroG159365;Capitella_teleta|CapteG214555;Whitmania_pigra|EVM0016165;Helobdella_robusta|HelroG190717;Capitella_teleta|CapteG210325;Capitella_teleta|CapteG187141
cluster731	7	P07314	GO:0031638; P:zymogen activation; ISS:UniProtKB	Whitmania_pigra|EVM0006144;Helobdella_robusta|HelroG162424;Capitella_teleta|CapteG115649;Capitella_teleta|CapteG2729;Helobdella_robusta|HelroG162425;Helobdella_robusta|HelroG66647;Capitella_teleta|CapteG194162
cluster732	7	Q90XB3	GO:0021794; P:thalamus development; IEA:Ensembl	Whitmania_pigra|EVM0007168;Helobdella_robusta|HelroG62728;Capitella_teleta|CapteG65387;Helobdella_robusta|HelroG138704;Helobdella_robusta|HelroG138705;Helobdella_robusta|HelroG138706;Helobdella_robusta|HelroG138707
cluster733	7	Q96RJ6	GO:0050767; P:regulation of neurogenesis; IEA:Ensembl	Whitmania_pigra|EVM0017899;Helobdella_robusta|HelroG126756;Capitella_teleta|CapteG151649;Whitmania_pigra|EVM0005358;Helobdella_robusta|HelroG153518;Capitella_teleta|CapteG220993;Capitella_teleta|CapteG57348
cluster734	7	P48544	GO:0099625; P:ventricular cardiac muscle cell membrane repolarization; IC:BHF-UCL	Whitmania_pigra|EVM0001731;Helobdella_robusta|HelroG122255;Capitella_teleta|CapteG226569;Whitmania_pigra|EVM0011290;Helobdella_robusta|HelroG79786;Capitella_teleta|CapteG209790;Capitella_teleta|CapteG24472
cluster735	7	N/A	N/A	Whitmania_pigra|EVM0006845;Helobdella_robusta|HelroG67587;Whitmania_pigra|EVM0012696;Helobdella_robusta|HelroG164707;Capitella_teleta|CapteG155769;Capitella_teleta|CapteG171561;Capitella_teleta|CapteG163933
cluster736	7	E0W481	GO:0019509; P:L-methionine salvage from methylthioadenosine; IEA:UniProtKB-UniRule	Whitmania_pigra|EVM0007941;Helobdella_robusta|HelroG91140;Capitella_teleta|CapteG201986;Helobdella_robusta|HelroG182937;Capitella_teleta|CapteG92469;Capitella_teleta|CapteG102542;Capitella_teleta|CapteG110609
cluster738	7	Q86V64	GO:0046415; P:urate metabolic process; IMP:UniProtKB	Whitmania_pigra|EVM0014852;Helobdella_robusta|HelroG100028;Capitella_teleta|CapteG178643;Capitella_teleta|CapteG106482;Capitella_teleta|CapteG115120;Helobdella_robusta|HelroG192026;Helobdella_robusta|HelroG80591
cluster739	7	Q90252	GO:0005000; F:vasopressin receptor activity; IEA:InterPro	Whitmania_pigra|EVM0005051;Helobdella_robusta|HelroG132567;Capitella_teleta|CapteG53257;Capitella_teleta|CapteG44722;Capitella_teleta|CapteG62357;Capitella_teleta|CapteG64180;Helobdella_robusta|HelroG116255
cluster741	7	N/A	N/A	Whitmania_pigra|EVM0015828;Helobdella_robusta|HelroG174918;Capitella_teleta|CapteG217072;Capitella_teleta|CapteG185207;Capitella_teleta|CapteG191685;Capitella_teleta|CapteG191755;Capitella_teleta|CapteG204608
cluster742	7	Q5ZK84	GO:0019853; P:L-ascorbic acid biosynthetic process; IBA:GO_Central	Whitmania_pigra|EVM0017106;Helobdella_robusta|HelroG90848;Capitella_teleta|CapteG162698;Helobdella_robusta|HelroG101948;Capitella_teleta|CapteG1618;Capitella_teleta|CapteG92993;Capitella_teleta|CapteG215532
cluster743	7	P51003	GO:0006369; P:termination of RNA polymerase II transcription; TAS:Reactome	Whitmania_pigra|EVM0016577;Helobdella_robusta|HelroG109966;Capitella_teleta|CapteG223399;Helobdella_robusta|HelroG63613;Helobdella_robusta|HelroG86007;Helobdella_robusta|HelroG86051;Helobdella_robusta|HelroG90755
cluster744	7	O42329	GO:0016500; F:protein-hormone receptor activity; IEA:InterPro	Whitmania_pigra|EVM0004340;Helobdella_robusta|HelroG70323;Capitella_teleta|CapteG160384;Capitella_teleta|CapteG104885;Capitella_teleta|CapteG125249;Capitella_teleta|CapteG136055;Capitella_teleta|CapteG97007
cluster745	7	Q9VZW5	GO:0007204; P:positive regulation of cytosolic calcium ion concentration; IDA:UniProtKB	Whitmania_pigra|EVM0013754;Helobdella_robusta|HelroG183048;Capitella_teleta|CapteG203648;Capitella_teleta|CapteG184853;Capitella_teleta|CapteG194389;Capitella_teleta|CapteG198377;Capitella_teleta|CapteG206907
cluster746	7	N/A	N/A	Whitmania_pigra|EVM0012400;Helobdella_robusta|HelroG170946;Capitella_teleta|CapteG228921;Whitmania_pigra|EVM0010295;Capitella_teleta|CapteG211921;Capitella_teleta|CapteG225510;Capitella_teleta|CapteG200225
cluster747	7	Q14AW5	GO:0030382; P:sperm mitochondrion organization; IMP:MGI	Whitmania_pigra|EVM0010589;Helobdella_robusta|HelroG174730;Capitella_teleta|CapteG197530;Capitella_teleta|CapteG220169;Capitella_teleta|CapteG197531;Helobdella_robusta|HelroG172119;Helobdella_robusta|HelroG84266
cluster749	7	Q502K2	GO:0016446; P:somatic hypermutation of immunoglobulin genes; ISS:UniProtKB	Whitmania_pigra|EVM0010034;Helobdella_robusta|HelroG99321;Capitella_teleta|CapteG132479;Helobdella_robusta|HelroG111791;Helobdella_robusta|HelroG85388;Capitella_teleta|CapteG118169;Capitella_teleta|CapteG91370
cluster832	6	P23193	GO:0006283; P:transcription-coupled nucleotide-excision repair; TAS:Reactome	Whitmania_pigra|EVM0016218;Whitmania_pigra|EVM0006967;Whitmania_pigra|EVM0009267;Whitmania_pigra|EVM0011044;Helobdella_robusta|HelroG82145;Capitella_teleta|CapteG155099
cluster834	6	Q4KMA2	GO:0007283; P:spermatogenesis; IEA:Ensembl	Whitmania_pigra|EVM0016049;Whitmania_pigra|EVM0008481;Whitmania_pigra|EVM0014685;Helobdella_robusta|HelroG185916;Capitella_teleta|CapteG227723;Capitella_teleta|CapteG148202
cluster837	6	P24733	GO:0003774; F:motor activity; IEA:InterPro	Whitmania_pigra|EVM0013566;Whitmania_pigra|EVM0003185;Whitmania_pigra|EVM0003359;Helobdella_robusta|HelroG64397;Helobdella_robusta|HelroG129847;Capitella_teleta|CapteG118513
cluster840	6	P13549	GO:0003746; F:translation elongation factor activity; IEA:UniProtKB-KW	Whitmania_pigra|EVM0017824;Whitmania_pigra|EVM0010732;Whitmania_pigra|EVM0017966;Whitmania_pigra|EVM0018553;Helobdella_robusta|HelroG100373;Capitella_teleta|CapteG148876
cluster845	6	Q8CJH3	GO:1900220; P:semaphorin-plexin signaling pathway involved in bone trabecula morphogenesis; IMP:BHF-UCL	Whitmania_pigra|EVM0006507;Whitmania_pigra|EVM0002983;Whitmania_pigra|EVM0005400;Helobdella_robusta|HelroG137950;Capitella_teleta|CapteG91123;Helobdella_robusta|HelroG137959
cluster857	6	Q9C102	GO:0097054; P:L-glutamate biosynthetic process; IDA:PomBase	Whitmania_pigra|EVM0015942;Whitmania_pigra|EVM0013887;Whitmania_pigra|EVM0016315;Whitmania_pigra|EVM0018181;Helobdella_robusta|HelroG65256;Capitella_teleta|CapteG177943
cluster858	6	P01041	GO:0008344; P:adult locomotory behavior; IEA:Ensembl	Whitmania_pigra|EVM0003812;Whitmania_pigra|EVM0000459;Whitmania_pigra|EVM0005148;Helobdella_robusta|HelroG167561;Capitella_teleta|CapteG21979;Helobdella_robusta|HelroG70492
cluster860	6	Q8CJ11	GO:0007166; P:cell surface receptor signaling pathway; IEA:InterPro	Whitmania_pigra|EVM0006075;Whitmania_pigra|EVM0009196;Helobdella_robusta|HelroG178980;Helobdella_robusta|HelroG180146;Helobdella_robusta|HelroG163690;Capitella_teleta|CapteG122466
cluster862	6	P56542	GO:0030218; P:erythrocyte differentiation; IMP:MGI	Whitmania_pigra|EVM0002880;Whitmania_pigra|EVM0008882;Helobdella_robusta|HelroG107427;Whitmania_pigra|EVM0004967;Helobdella_robusta|HelroG65498;Capitella_teleta|CapteG171507
cluster865	6	P98199	GO:0045332; P:phospholipid translocation; IBA:GO_Central	Whitmania_pigra|EVM0010474;Whitmania_pigra|EVM0015912;Helobdella_robusta|HelroG75635;Capitella_teleta|CapteG180646;Helobdella_robusta|HelroG70969;Helobdella_robusta|HelroG68049
cluster868	6	P97603	GO:0030513; P:positive regulation of BMP signaling pathway; IEA:InterPro	Whitmania_pigra|EVM0014244;Whitmania_pigra|EVM0009261;Whitmania_pigra|EVM0011023;Helobdella_robusta|HelroG191617;Capitella_teleta|CapteG17814;Helobdella_robusta|HelroG193269
cluster869	6	Q8K2D7	GO:0090314; P:positive regulation of protein targeting to membrane; ISO:MGI	Whitmania_pigra|EVM0003777;Whitmania_pigra|EVM0010652;Whitmania_pigra|EVM0013652;Whitmania_pigra|EVM0019064;Helobdella_robusta|HelroG188761;Capitella_teleta|CapteG195748
cluster871	6	Q6GLD8	GO:0006368; P:transcription elongation from RNA polymerase II promoter; IBA:GO_Central	Whitmania_pigra|EVM0005812;Whitmania_pigra|EVM0009456;Whitmania_pigra|EVM0011039;Whitmania_pigra|EVM0008513;Helobdella_robusta|HelroG187748;Capitella_teleta|CapteG154666
cluster872	6	E1C7T6	GO:0031591; P:wybutosine biosynthetic process; ISS:UniProtKB	Whitmania_pigra|EVM0015262;Whitmania_pigra|EVM0000818;Whitmania_pigra|EVM0002749;Helobdella_robusta|HelroG85380;Capitella_teleta|CapteG227374;Capitella_teleta|CapteG186624
cluster875	6	N/A	N/A	Whitmania_pigra|EVM0006019;Whitmania_pigra|EVM0003041;Helobdella_robusta|HelroG189138;Capitella_teleta|CapteG81046;Helobdella_robusta|HelroG189028;Capitella_teleta|CapteG190633
cluster877	6	N/A	N/A	Whitmania_pigra|EVM0009958;Whitmania_pigra|EVM0007332;Helobdella_robusta|HelroG177115;Helobdella_robusta|HelroG173704;Capitella_teleta|CapteG189422;Helobdella_robusta|HelroG192963
cluster878	6	Q3UP75	GO:0071412; P:cellular response to genistein; ISO:MGI	Whitmania_pigra|EVM0006813;Whitmania_pigra|EVM0003007;Capitella_teleta|CapteG152728;Helobdella_robusta|HelroG177639;Helobdella_robusta|HelroG85113;Capitella_teleta|CapteG43804
cluster880	6	P42289	GO:0042311; P:vasodilation; IEA:InterPro	Whitmania_pigra|EVM0008980;Whitmania_pigra|EVM0010440;Helobdella_robusta|HelroG167918;Capitella_teleta|CapteG187612;Helobdella_robusta|HelroG162628;Helobdella_robusta|HelroG190369
cluster881	6	Q9NPF0	GO:0030656; P:regulation of vitamin metabolic process; IEA:Ensembl	Whitmania_pigra|EVM0012343;Whitmania_pigra|EVM0006139;Whitmania_pigra|EVM0004839;Whitmania_pigra|EVM0017732;Capitella_teleta|CapteG225161;Helobdella_robusta|HelroG111446
cluster883	6	Q8EU05	GO:0019538; P:protein metabolic process; IEA:InterPro	Whitmania_pigra|EVM0014199;Whitmania_pigra|EVM0005344;Whitmania_pigra|EVM0007929;Whitmania_pigra|EVM0008026;Helobdella_robusta|HelroG104131;Capitella_teleta|CapteG151350
cluster884	6	Q5RB02	GO:0008234; F:cysteine-type peptidase activity; IEA:UniProtKB-KW	Whitmania_pigra|EVM0001713;Whitmania_pigra|EVM0012904;Whitmania_pigra|EVM0001834;Whitmania_pigra|EVM0013488;Helobdella_robusta|HelroG91967;Capitella_teleta|CapteG138389
cluster891	6	Q9ULC8	GO:0018345; P:protein palmitoylation; IDA:UniProtKB	Whitmania_pigra|EVM0005885;Whitmania_pigra|EVM0017369;Helobdella_robusta|HelroG81481;Capitella_teleta|CapteG173048;Helobdella_robusta|HelroG71017;Capitella_teleta|CapteG126762
cluster892	6	Q04799	GO:0050661; F:NADP binding; IEA:InterPro	Whitmania_pigra|EVM0000285;Whitmania_pigra|EVM0003874;Whitmania_pigra|EVM0004619;Whitmania_pigra|EVM0009658;Helobdella_robusta|HelroG78719;Capitella_teleta|CapteG212147
cluster893	6	Q7M317	GO:0006730; P:one-carbon metabolic process; IEA:InterPro	Whitmania_pigra|EVM0003720;Whitmania_pigra|EVM0000607;Whitmania_pigra|EVM0018439;Helobdella_robusta|HelroG96778;Capitella_teleta|CapteG227828;Helobdella_robusta|HelroG71763
cluster894	6	Q9NZJ4	GO:0006457; P:protein folding; NAS:UniProtKB	Whitmania_pigra|EVM0018124;Whitmania_pigra|EVM0003361;Whitmania_pigra|EVM0012406;Helobdella_robusta|HelroG193608;Capitella_teleta|CapteG195081;Helobdella_robusta|HelroG182161
cluster895	6	P22444	GO:0060395; P:SMAD protein signal transduction; IBA:GO_Central	Whitmania_pigra|EVM0012207;Whitmania_pigra|EVM0017247;Whitmania_pigra|EVM0013411;Helobdella_robusta|HelroG111242;Helobdella_robusta|HelroG193014;Capitella_teleta|CapteG39276
cluster896	6	P35269	GO:0006367; P:transcription initiation from RNA polymerase II promoter; TAS:Reactome	Whitmania_pigra|EVM0001217;Whitmania_pigra|EVM0008684;Whitmania_pigra|EVM0017864;Whitmania_pigra|EVM0018873;Helobdella_robusta|HelroG184964;Capitella_teleta|CapteG225119
cluster900	6	Q3T0V7	GO:0043388; P:positive regulation of DNA binding; IEA:Ensembl	Whitmania_pigra|EVM0001694;Whitmania_pigra|EVM0007074;Whitmania_pigra|EVM0013176;Helobdella_robusta|HelroG110237;Capitella_teleta|CapteG21741;Capitella_teleta|CapteG171839
cluster901	6	A1XQX2	GO:0007155; P:cell adhesion; IEA:UniProtKB-KW	Whitmania_pigra|EVM0005846;Whitmania_pigra|EVM0004569;Helobdella_robusta|HelroG96420;Capitella_teleta|CapteG43082;Helobdella_robusta|HelroG109714;Capitella_teleta|CapteG170960
cluster902	6	Q14573	GO:0050917; P:sensory perception of umami taste; IEA:Ensembl	Whitmania_pigra|EVM0016974;Whitmania_pigra|EVM0010451;Capitella_teleta|CapteG203606;Capitella_teleta|CapteG201920;Helobdella_robusta|HelroG162846;Helobdella_robusta|HelroG162842
cluster904	6	O32210	GO:0043892; F:methylglyoxal reductase (NADPH-dependent) activity; IEA:UniProtKB-EC	Whitmania_pigra|EVM0010862;Whitmania_pigra|EVM0000704;Helobdella_robusta|HelroG167463;Capitella_teleta|CapteG170465;Helobdella_robusta|HelroG72081;Capitella_teleta|CapteG102231
cluster905	6	N/A	N/A	Whitmania_pigra|EVM0014618;Whitmania_pigra|EVM0007493;Whitmania_pigra|EVM0012229;Helobdella_robusta|HelroG167827;Capitella_teleta|CapteG222214;Helobdella_robusta|HelroG167747
cluster906	6	Q5VWV9	GO:0071578; P:zinc ion import across plasma membrane; IBA:GO_Central	Whitmania_pigra|EVM0017438;Whitmania_pigra|EVM0014999;Helobdella_robusta|HelroG85843;Capitella_teleta|CapteG220745;Capitella_teleta|CapteG191273;Capitella_teleta|CapteG175972
cluster907	6	Q17R14	GO:0010923; P:negative regulation of phosphatase activity; ISS:UniProtKB	Whitmania_pigra|EVM0011891;Whitmania_pigra|EVM0005606;Whitmania_pigra|EVM0013379;Helobdella_robusta|HelroG187944;Capitella_teleta|CapteG167519;Helobdella_robusta|HelroG186525
cluster909	6	N/A	N/A	Whitmania_pigra|EVM0015814;Whitmania_pigra|EVM0000284;Whitmania_pigra|EVM0010203;Capitella_teleta|CapteG199057;Helobdella_robusta|HelroG193201;Helobdella_robusta|HelroG177859
cluster910	6	Q9XSC1	GO:0030510; P:regulation of BMP signaling pathway; IEA:InterPro	Whitmania_pigra|EVM0011121;Whitmania_pigra|EVM0010365;Whitmania_pigra|EVM0004328;Capitella_teleta|CapteG167676;Helobdella_robusta|HelroG88649;Helobdella_robusta|HelroG113786
cluster911	6	N/A	N/A	Whitmania_pigra|EVM0006963;Whitmania_pigra|EVM0010189;Helobdella_robusta|HelroG172075;Helobdella_robusta|HelroG163656;Helobdella_robusta|HelroG189295;Capitella_teleta|CapteG205922
cluster912	6	Q68FA4	GO:0006355; P:regulation of transcription, DNA-templated; IBA:GO_Central	Whitmania_pigra|EVM0018141;Helobdella_robusta|HelroG153186;Capitella_teleta|CapteG20216;Whitmania_pigra|EVM0017647;Helobdella_robusta|HelroG148195;Capitella_teleta|CapteG162284
cluster914	6	Q99973	GO:0000722; P:telomere maintenance via recombination; IDA:UniProtKB	Whitmania_pigra|EVM0015061;Helobdella_robusta|HelroG171053;Capitella_teleta|CapteG199172;Whitmania_pigra|EVM0003752;Helobdella_robusta|HelroG193832;Capitella_teleta|CapteG207902
cluster915	6	Q6JEL2	GO:0007286; P:spermatid development; IEA:Ensembl	Capitella_teleta|CapteG206441;Whitmania_pigra|EVM0000157;Helobdella_robusta|HelroG168289;Capitella_teleta|CapteG89766;Capitella_teleta|CapteG217877;Capitella_teleta|CapteG199916
cluster916	6	Q9UPG8	GO:0009791; P:post-embryonic development; IEA:Ensembl	Whitmania_pigra|EVM0003433;Helobdella_robusta|HelroG142477;Capitella_teleta|CapteG78403;Capitella_teleta|CapteG81497;Capitella_teleta|CapteG69769;Helobdella_robusta|HelroG62884
cluster917	6	Q29HW3	GO:0007165; P:signal transduction; IEA:InterPro	Whitmania_pigra|EVM0015360;Helobdella_robusta|HelroG64951;Capitella_teleta|CapteG22128;Whitmania_pigra|EVM0014990;Helobdella_robusta|HelroG64757;Capitella_teleta|CapteG201765
cluster918	6	P49660	GO:0070374; P:positive regulation of ERK1 and ERK2 cascade; ISO:MGI	Whitmania_pigra|EVM0009993;Helobdella_robusta|HelroG122299;Whitmania_pigra|EVM0009403;Helobdella_robusta|HelroG82100;Capitella_teleta|CapteG63550;Capitella_teleta|CapteG103054
cluster920	6	N/A	N/A	Whitmania_pigra|EVM0003495;Helobdella_robusta|HelroG168775;Capitella_teleta|CapteG221873;Whitmania_pigra|EVM0005602;Helobdella_robusta|HelroG165248;Capitella_teleta|CapteG228009
cluster921	6	P33005	GO:0007155; P:cell adhesion; IEA:UniProtKB-KW	Whitmania_pigra|EVM0009769;Helobdella_robusta|HelroG91617;Whitmania_pigra|EVM0018889;Helobdella_robusta|HelroG194875;Capitella_teleta|CapteG221478;Capitella_teleta|CapteG221479
cluster922	6	C3ZQF9	GO:1901653; P:cellular response to peptide; IDA:UniProtKB	Whitmania_pigra|EVM0000323;Helobdella_robusta|HelroG159354;Capitella_teleta|CapteG152907;Capitella_teleta|CapteG63765;Capitella_teleta|CapteG209287;Capitella_teleta|CapteG216617
cluster923	6	Q9Z0Y8	GO:0034765; P:regulation of ion transmembrane transport; IEA:UniProtKB-KW	Whitmania_pigra|EVM0014074;Helobdella_robusta|HelroG66349;Helobdella_robusta|HelroG148954;Capitella_teleta|CapteG89566;Whitmania_pigra|EVM0019046;Helobdella_robusta|HelroG170765
cluster924	6	Q9VEN1	GO:0045214; P:sarcomere organization; IMP:FlyBase	Whitmania_pigra|EVM0003320;Capitella_teleta|CapteG100274;Whitmania_pigra|EVM0011368;Helobdella_robusta|HelroG194084;Whitmania_pigra|EVM0013437;Helobdella_robusta|HelroG186524
cluster925	6	Q66I21	GO:0001889; P:liver development; IMP:ZFIN	Whitmania_pigra|EVM0000874;Helobdella_robusta|HelroG102275;Capitella_teleta|CapteG159159;Capitella_teleta|CapteG108889;Capitella_teleta|CapteG109073;Capitella_teleta|CapteG228352
cluster926	6	Q16960	GO:0003774; F:motor activity; IEA:UniProtKB-KW	Whitmania_pigra|EVM0017871;Helobdella_robusta|HelroG88238;Capitella_teleta|CapteG219457;Whitmania_pigra|EVM0017654;Helobdella_robusta|HelroG156024;Capitella_teleta|CapteG84434
cluster927	6	Q8K4H1	GO:0019441; P:tryptophan catabolic process to kynurenine; IDA:MGI	Whitmania_pigra|EVM0004369;Helobdella_robusta|HelroG159623;Capitella_teleta|CapteG205385;Capitella_teleta|CapteG210074;Capitella_teleta|CapteG198729;Capitella_teleta|CapteG210577
cluster928	6	O42414	GO:0019226; P:transmission of nerve impulse; IEA:InterPro	Whitmania_pigra|EVM0013126;Helobdella_robusta|HelroG158839;Capitella_teleta|CapteG221071;Capitella_teleta|CapteG221070;Capitella_teleta|CapteG83383;Capitella_teleta|CapteG124498
cluster929	6	Q9W0T1	GO:0006351; P:transcription, DNA-templated; IDA:FlyBase	Whitmania_pigra|EVM0012117;Helobdella_robusta|HelroG192879;Whitmania_pigra|EVM0018839;Helobdella_robusta|HelroG120308;Capitella_teleta|CapteG220581;Capitella_teleta|CapteG190746
cluster931	6	O08583	GO:0008380; P:RNA splicing; IEA:UniProtKB-KW	Whitmania_pigra|EVM0017412;Helobdella_robusta|HelroG97663;Capitella_teleta|CapteG161051;Capitella_teleta|CapteG222506;Capitella_teleta|CapteG40457;Capitella_teleta|CapteG48713
cluster933	6	P98175	GO:0008380; P:RNA splicing; IEA:UniProtKB-KW	Whitmania_pigra|EVM0016210;Helobdella_robusta|HelroG191574;Whitmania_pigra|EVM0019020;Helobdella_robusta|HelroG87741;Capitella_teleta|CapteG227192;Capitella_teleta|CapteG20171
cluster934	6	Q5BL81	GO:0006814; P:sodium ion transport; IEA:UniProtKB-KW	Whitmania_pigra|EVM0009972;Helobdella_robusta|HelroG77866;Capitella_teleta|CapteG141957;Capitella_teleta|CapteG143062;Capitella_teleta|CapteG201574;Capitella_teleta|CapteG189333
cluster937	6	Q5REV9	GO:0006814; P:sodium ion transport; IEA:UniProtKB-KW	Whitmania_pigra|EVM0002779;Helobdella_robusta|HelroG99285;Capitella_teleta|CapteG182218;Whitmania_pigra|EVM0015363;Capitella_teleta|CapteG125820;Capitella_teleta|CapteG108894
cluster938	6	Q10028	GO:0007165; P:signal transduction; IBA:GO_Central	Whitmania_pigra|EVM0008613;Helobdella_robusta|HelroG194445;Capitella_teleta|CapteG204463;Whitmania_pigra|EVM0004325;Helobdella_robusta|HelroG69793;Capitella_teleta|CapteG78649
cluster939	6	P91766	GO:0004888; F:transmembrane signaling receptor activity; IEA:InterPro	Whitmania_pigra|EVM0000920;Helobdella_robusta|HelroG111011;Capitella_teleta|CapteG167145;Capitella_teleta|CapteG167143;Capitella_teleta|CapteG91948;Capitella_teleta|CapteG221484
cluster940	6	Q157S1	GO:0048511; P:rhythmic process; IEA:UniProtKB-KW	Whitmania_pigra|EVM0007678;Helobdella_robusta|HelroG171156;Capitella_teleta|CapteG210575;Whitmania_pigra|EVM0011802;Capitella_teleta|CapteG133497;Capitella_teleta|CapteG105759
cluster941	6	Q24423	GO:0035220; P:wing disc development; IMP:UniProtKB	Whitmania_pigra|EVM0017602;Helobdella_robusta|HelroG182220;Capitella_teleta|CapteG225552;Whitmania_pigra|EVM0004580;Helobdella_robusta|HelroG171830;Capitella_teleta|CapteG21565
cluster942	6	Q9BWW7	GO:0006355; P:regulation of transcription, DNA-templated; IBA:GO_Central	Whitmania_pigra|EVM0008609;Helobdella_robusta|HelroG142891;Capitella_teleta|CapteG223614;Capitella_teleta|CapteG176021;Capitella_teleta|CapteG76620;Capitella_teleta|CapteG149623
cluster943	6	F8WD13	GO:0007129; P:synapsis; IEA:Ensembl	Whitmania_pigra|EVM0004797;Helobdella_robusta|HelroG100939;Capitella_teleta|CapteG186892;Capitella_teleta|CapteG113163;Capitella_teleta|CapteG145683;Capitella_teleta|CapteG165965
cluster945	6	Q9X248	GO:0030497; P:fatty acid elongation; ISS:UniProtKB	Whitmania_pigra|EVM0016936;Helobdella_robusta|HelroG99817;Capitella_teleta|CapteG89558;Capitella_teleta|CapteG150769;Capitella_teleta|CapteG178012;Capitella_teleta|CapteG184786
cluster946	6	O15460	GO:0018401; P:peptidyl-proline hydroxylation to 4-hydroxy-L-proline; IBA:GO_Central	Whitmania_pigra|EVM0016731;Helobdella_robusta|HelroG184843;Capitella_teleta|CapteG149240;Whitmania_pigra|EVM0004669;Helobdella_robusta|HelroG93833;Capitella_teleta|CapteG167710
cluster947	6	Q9ZCN4	GO:0016740; F:transferase activity; IEA:UniProtKB-KW	Whitmania_pigra|EVM0001378;Helobdella_robusta|HelroG182656;Capitella_teleta|CapteG192260;Capitella_teleta|CapteG198719;Capitella_teleta|CapteG213888;Capitella_teleta|CapteG216121
cluster949	6	P47990	GO:0009115; P:xanthine catabolic process; ISS:UniProtKB	Whitmania_pigra|EVM0015753;Helobdella_robusta|HelroG77403;Helobdella_robusta|HelroG110470;Capitella_teleta|CapteG228096;Capitella_teleta|CapteG198744;Capitella_teleta|CapteG113030
cluster950	6	Q01105	GO:0016032; P:viral process; IEA:UniProtKB-KW	Whitmania_pigra|EVM0013400;Helobdella_robusta|HelroG177392;Capitella_teleta|CapteG153159;Whitmania_pigra|EVM0016727;Helobdella_robusta|HelroG157043;Capitella_teleta|CapteG215513
cluster953	6	Q96PD7	GO:0019432; P:triglyceride biosynthetic process; IDA:UniProtKB	Whitmania_pigra|EVM0016162;Helobdella_robusta|HelroG181518;Capitella_teleta|CapteG226963;Helobdella_robusta|HelroG115941;Helobdella_robusta|HelroG186146;Capitella_teleta|CapteG131195
cluster955	6	P36897	GO:0042060; P:wound healing; TAS:UniProtKB	Whitmania_pigra|EVM0013860;Helobdella_robusta|HelroG192976;Capitella_teleta|CapteG227433;Whitmania_pigra|EVM0005529;Helobdella_robusta|HelroG107560;Capitella_teleta|CapteG109715
cluster956	6	P58195	GO:0033003; P:regulation of mast cell activation; IMP:UniProtKB	Whitmania_pigra|EVM0004743;Helobdella_robusta|HelroG87723;Capitella_teleta|CapteG180693;Capitella_teleta|CapteG152505;Capitella_teleta|CapteG193500;Capitella_teleta|CapteG223171
cluster957	6	Q27433	GO:0009612; P:response to mechanical stimulus; IMP:WormBase	Whitmania_pigra|EVM0011054;Helobdella_robusta|HelroG166123;Capitella_teleta|CapteG213564;Whitmania_pigra|EVM0013043;Helobdella_robusta|HelroG185104;Capitella_teleta|CapteG172853
cluster958	6	Q95R48	GO:0040018; P:positive regulation of multicellular organism growth; IMP:FlyBase	Whitmania_pigra|EVM0002392;Capitella_teleta|CapteG92879;Whitmania_pigra|EVM0008427;Helobdella_robusta|HelroG74952;Capitella_teleta|CapteG121679;Capitella_teleta|CapteG156202
cluster959	6	N/A	N/A	Whitmania_pigra|EVM0001008;Helobdella_robusta|HelroG195024;Capitella_teleta|CapteG195141;Capitella_teleta|CapteG224461;Capitella_teleta|CapteG72500;Capitella_teleta|CapteG72501
cluster960	6	P30876	GO:0006283; P:transcription-coupled nucleotide-excision repair; TAS:Reactome	Whitmania_pigra|EVM0010503;Helobdella_robusta|HelroG97005;Helobdella_robusta|HelroG72376;Helobdella_robusta|HelroG158187;Helobdella_robusta|HelroG102505;Capitella_teleta|CapteG172112
cluster961	6	Q16836	GO:0032868; P:response to insulin; IEA:Ensembl	Whitmania_pigra|EVM0006491;Helobdella_robusta|HelroG185875;Capitella_teleta|CapteG163168;Capitella_teleta|CapteG137685;Capitella_teleta|CapteG226480;Capitella_teleta|CapteG98079
cluster963	6	A7Y2X0	GO:0005328; F:neurotransmitter:sodium symporter activity; IEA:InterPro	Whitmania_pigra|EVM0004607;Helobdella_robusta|HelroG188048;Capitella_teleta|CapteG155040;Helobdella_robusta|HelroG159526;Capitella_teleta|CapteG171223;Capitella_teleta|CapteG225103
cluster964	6	Q6P0J3	GO:0006357; P:regulation of transcription by RNA polymerase II; IBA:GO_Central	Whitmania_pigra|EVM0014269;Helobdella_robusta|HelroG126349;Capitella_teleta|CapteG224157;Capitella_teleta|CapteG39149;Capitella_teleta|CapteG39158;Helobdella_robusta|HelroG136424
cluster965	6	P20749	GO:0006351; P:transcription, DNA-templated; IDA:UniProtKB	Whitmania_pigra|EVM0005482;Helobdella_robusta|HelroG188449;Capitella_teleta|CapteG220803;Capitella_teleta|CapteG223353;Capitella_teleta|CapteG194464;Capitella_teleta|CapteG195715
cluster966	6	E1BUG7	GO:0006360; P:transcription by RNA polymerase I; IMP:UniProtKB	Whitmania_pigra|EVM0000884;Helobdella_robusta|HelroG176962;Capitella_teleta|CapteG228790;Capitella_teleta|CapteG215733;Capitella_teleta|CapteG222874;Helobdella_robusta|HelroG176961
cluster967	6	Q32KX7	GO:0048103; P:somatic stem cell division; IEA:Ensembl	Whitmania_pigra|EVM0011126;Helobdella_robusta|HelroG90368;Capitella_teleta|CapteG227017;Capitella_teleta|CapteG178639;Capitella_teleta|CapteG170143;Capitella_teleta|CapteG128199
cluster968	6	N/A	N/A	Whitmania_pigra|EVM0013732;Helobdella_robusta|HelroG173711;Helobdella_robusta|HelroG183617;Helobdella_robusta|HelroG169381;Helobdella_robusta|HelroG181571;Capitella_teleta|CapteG227521
cluster969	6	Q8WV02	GO:0008277; P:regulation of G protein-coupled receptor signaling pathway; TAS:ProtInc	Whitmania_pigra|EVM0015618;Helobdella_robusta|HelroG194436;Capitella_teleta|CapteG228128;Capitella_teleta|CapteG223264;Capitella_teleta|CapteG216420;Capitella_teleta|CapteG223263
cluster972	6	Q9NZF1	GO:0009409; P:response to cold; IEA:Ensembl	Whitmania_pigra|EVM0013974;Helobdella_robusta|HelroG190700;Capitella_teleta|CapteG94552;Capitella_teleta|CapteG118646;Capitella_teleta|CapteG152708;Helobdella_robusta|HelroG177006
cluster974	6	O46502	GO:0007166; P:cell surface receptor signaling pathway; IEA:InterPro	Whitmania_pigra|EVM0011398;Helobdella_robusta|HelroG72863;Capitella_teleta|CapteG130410;Capitella_teleta|CapteG203438;Capitella_teleta|CapteG220667;Capitella_teleta|CapteG34226
cluster976	6	Q65AC2	GO:1902358; P:sulfate transmembrane transport; ISS:UniProtKB	Whitmania_pigra|EVM0016734;Helobdella_robusta|HelroG194468;Helobdella_robusta|HelroG194469;Capitella_teleta|CapteG72617;Capitella_teleta|CapteG119293;Capitella_teleta|CapteG119311
cluster977	6	Q8AXU4	GO:0007166; P:cell surface receptor signaling pathway; IEA:InterPro	Whitmania_pigra|EVM0006608;Helobdella_robusta|HelroG182402;Capitella_teleta|CapteG170147;Capitella_teleta|CapteG128185;Capitella_teleta|CapteG155191;Capitella_teleta|CapteG219484
cluster978	6	Q6MZI7	GO:0045616; P:regulation of keratinocyte differentiation; IEA:Ensembl	Whitmania_pigra|EVM0008668;Helobdella_robusta|HelroG192410;Capitella_teleta|CapteG224374;Capitella_teleta|CapteG205314;Capitella_teleta|CapteG193980;Capitella_teleta|CapteG193982
cluster980	6	Q28BT4	GO:0005509; F:calcium ion binding; IBA:GO_Central	Whitmania_pigra|EVM0011139;Helobdella_robusta|HelroG186226;Whitmania_pigra|EVM0013482;Helobdella_robusta|HelroG192833;Capitella_teleta|CapteG149313;Capitella_teleta|CapteG219284
cluster981	6	Q9CYK2	GO:0017186; P:peptidyl-pyroglutamic acid biosynthetic process, using glutaminyl-peptide cyclotransferase; ISS:UniProtKB	Whitmania_pigra|EVM0015954;Helobdella_robusta|HelroG193517;Capitella_teleta|CapteG97101;Capitella_teleta|CapteG142899;Capitella_teleta|CapteG170178;Capitella_teleta|CapteG27589
cluster982	6	P97363	GO:0046512; P:sphingosine biosynthetic process; IMP:MGI	Whitmania_pigra|EVM0012021;Helobdella_robusta|HelroG66644;Whitmania_pigra|EVM0012663;Helobdella_robusta|HelroG80970;Capitella_teleta|CapteG165279;Capitella_teleta|CapteG203947
cluster983	6	P68362	GO:0007017; P:microtubule-based process; IEA:InterPro	Whitmania_pigra|EVM0014827;Helobdella_robusta|HelroG185885;Capitella_teleta|CapteG149167;Capitella_teleta|CapteG154051;Capitella_teleta|CapteG162774;Capitella_teleta|CapteG868
cluster1097	5	Q6NRP2	GO:0035093; P:spermatogenesis, exchange of chromosomal proteins; ISS:UniProtKB	Whitmania_pigra|EVM0013592;Whitmania_pigra|EVM0017632;Helobdella_robusta|HelroG113797;Capitella_teleta|CapteG225078;Capitella_teleta|CapteG189383
cluster1102	5	Q9TR36	GO:0008526; F:phosphatidylinositol transporter activity; IBA:GO_Central	Whitmania_pigra|EVM0004100;Whitmania_pigra|EVM0002861;Helobdella_robusta|HelroG64321;Capitella_teleta|CapteG164238;Helobdella_robusta|HelroG155662
cluster1108	5	Q24270	GO:0034765; P:regulation of ion transmembrane transport; IEA:UniProtKB-KW	Whitmania_pigra|EVM0001040;Whitmania_pigra|EVM0003032;Whitmania_pigra|EVM0018780;Helobdella_robusta|HelroG128998;Capitella_teleta|CapteG206641
cluster1109	5	P49165	GO:0006412; P:translation; IEA:InterPro	Whitmania_pigra|EVM0002142;Whitmania_pigra|EVM0003568;Helobdella_robusta|HelroG185478;Capitella_teleta|CapteG160830;Capitella_teleta|CapteG166390
cluster1110	5	Q9U616	GO:0019464; P:glycine decarboxylation via glycine cleavage system; IEA:InterPro	Whitmania_pigra|EVM0007924;Whitmania_pigra|EVM0015656;Whitmania_pigra|EVM0005150;Capitella_teleta|CapteG143515;Helobdella_robusta|HelroG185416
cluster1115	5	Q80YR4	GO:0072344; P:rescue of stalled ribosome; ISS:UniProtKB	Whitmania_pigra|EVM0009338;Whitmania_pigra|EVM0015932;Whitmania_pigra|EVM0018301;Helobdella_robusta|HelroG85163;Capitella_teleta|CapteG181900
cluster1117	5	N/A	N/A	Whitmania_pigra|EVM0016454;Whitmania_pigra|EVM0013167;Helobdella_robusta|HelroG162485;Whitmania_pigra|EVM0005074;Capitella_teleta|CapteG219804
cluster1118	5	P28166	GO:0048103; P:somatic stem cell division; IMP:FlyBase	Whitmania_pigra|EVM0013640;Whitmania_pigra|EVM0007089;Helobdella_robusta|HelroG94258;Capitella_teleta|CapteG127758;Helobdella_robusta|HelroG76683
cluster1119	5	Q5D0E6	GO:0006420; P:arginyl-tRNA aminoacylation; IEA:InterPro	Whitmania_pigra|EVM0018555;Whitmania_pigra|EVM0014107;Whitmania_pigra|EVM0015542;Helobdella_robusta|HelroG180921;Capitella_teleta|CapteG128140
cluster1120	5	P13060	GO:0006414; P:translational elongation; ISS:FlyBase	Whitmania_pigra|EVM0011658;Whitmania_pigra|EVM0001411;Helobdella_robusta|HelroG185027;Capitella_teleta|CapteG21323;Capitella_teleta|CapteG217885
cluster1122	5	Q6GN98	GO:0018022; P:peptidyl-lysine methylation; ISS:UniProtKB	Whitmania_pigra|EVM0006773;Whitmania_pigra|EVM0000566;Helobdella_robusta|HelroG157178;Capitella_teleta|CapteG167831;Capitella_teleta|CapteG95725
cluster1124	5	Q06AA4	GO:0000398; P:mRNA splicing, via spliceosome; IBA:GO_Central	Whitmania_pigra|EVM0013528;Whitmania_pigra|EVM0006926;Whitmania_pigra|EVM0015307;Helobdella_robusta|HelroG105398;Capitella_teleta|CapteG179768
cluster1126	5	Q9NXA0	GO:0003222; P:ventricular trabecula myocardium morphogenesis; IEA:Ensembl	Whitmania_pigra|EVM0002820;Whitmania_pigra|EVM0012307;Helobdella_robusta|HelroG149039;Capitella_teleta|CapteG224509;Helobdella_robusta|HelroG116695
cluster1133	5	Q9VJ33	GO:0030431; P:sleep; IMP:FlyBase	Whitmania_pigra|EVM0002980;Whitmania_pigra|EVM0004803;Whitmania_pigra|EVM0007136;Helobdella_robusta|HelroG157839;Capitella_teleta|CapteG174075
cluster1134	5	Q8BUH8	GO:0016926; P:protein desumoylation; IBA:GO_Central	Whitmania_pigra|EVM0000559;Whitmania_pigra|EVM0001912;Whitmania_pigra|EVM0011982;Capitella_teleta|CapteG165789;Helobdella_robusta|HelroG168642
cluster1135	5	P14173	GO:0042427; P:serotonin biosynthetic process; IDA:RGD	Whitmania_pigra|EVM0014689;Whitmania_pigra|EVM0013170;Whitmania_pigra|EVM0014255;Helobdella_robusta|HelroG186120;Capitella_teleta|CapteG158583
cluster1138	5	Q6W492	GO:0016055; P:Wnt signaling pathway; TAS:Reactome	Whitmania_pigra|EVM0012509;Whitmania_pigra|EVM0003169;Helobdella_robusta|HelroG135970;Capitella_teleta|CapteG103591;Helobdella_robusta|HelroG107147
cluster1142	5	M9NDE3	GO:1904274; P:tricellular tight junction assembly; IMP:FlyBase	Whitmania_pigra|EVM0001773;Whitmania_pigra|EVM0013537;Helobdella_robusta|HelroG193396;Helobdella_robusta|HelroG178722;Capitella_teleta|CapteG222540
cluster1143	5	Q0GGX2	GO:0007283; P:spermatogenesis; IEA:UniProtKB-KW	Whitmania_pigra|EVM0004373;Whitmania_pigra|EVM0000881;Capitella_teleta|CapteG108462;Helobdella_robusta|HelroG165417;Helobdella_robusta|HelroG128063
cluster1144	5	Q8BP56	GO:0005993; P:trehalose catabolic process; IBA:GO_Central	Whitmania_pigra|EVM0017997;Whitmania_pigra|EVM0008612;Helobdella_robusta|HelroG193290;Capitella_teleta|CapteG219195;Capitella_teleta|CapteG222476
cluster1148	5	O94913	GO:0006369; P:termination of RNA polymerase II transcription; IBA:GO_Central	Whitmania_pigra|EVM0017917;Whitmania_pigra|EVM0014851;Capitella_teleta|CapteG222735;Capitella_teleta|CapteG188453;Helobdella_robusta|HelroG114712
cluster1150	5	Q17LW0	GO:0007605; P:sensory perception of sound; ISS:UniProtKB	Whitmania_pigra|EVM0017177;Whitmania_pigra|EVM0008281;Helobdella_robusta|HelroG188784;Helobdella_robusta|HelroG186656;Capitella_teleta|CapteG226057
cluster1153	5	P30531	GO:0009636; P:response to toxic substance; IEA:Ensembl	Whitmania_pigra|EVM0015646;Whitmania_pigra|EVM0003512;Whitmania_pigra|EVM0017617;Helobdella_robusta|HelroG99945;Capitella_teleta|CapteG220218
cluster1160	5	Q0KL00	GO:0042391; P:regulation of membrane potential; IBA:GO_Central	Whitmania_pigra|EVM0001433;Whitmania_pigra|EVM0003919;Helobdella_robusta|HelroG192356;Capitella_teleta|CapteG219762;Helobdella_robusta|HelroG190815
cluster1162	5	Q2KJD3	GO:0000398; P:mRNA splicing, via spliceosome; ISS:UniProtKB	Whitmania_pigra|EVM0006510;Whitmania_pigra|EVM0010725;Helobdella_robusta|HelroG81330;Capitella_teleta|CapteG224957;Capitella_teleta|CapteG99375
cluster1165	5	P52434	GO:0006283; P:transcription-coupled nucleotide-excision repair; TAS:Reactome	Whitmania_pigra|EVM0013960;Whitmania_pigra|EVM0001469;Whitmania_pigra|EVM0012844;Helobdella_robusta|HelroG165578;Capitella_teleta|CapteG19276
cluster1170	5	O00754	GO:0006517; P:protein deglycosylation; IBA:GO_Central	Whitmania_pigra|EVM0018703;Whitmania_pigra|EVM0015887;Helobdella_robusta|HelroG62270;Capitella_teleta|CapteG151096;Helobdella_robusta|HelroG187930
cluster1173	5	Q96RT8	GO:0090307; P:mitotic spindle assembly; IBA:GO_Central	Whitmania_pigra|EVM0014089;Whitmania_pigra|EVM0006789;Helobdella_robusta|HelroG192002;Capitella_teleta|CapteG18243;Capitella_teleta|CapteG227879
cluster1175	5	P38571	GO:0048771; P:tissue remodeling; IEA:Ensembl	Whitmania_pigra|EVM0012999;Whitmania_pigra|EVM0011593;Helobdella_robusta|HelroG85270;Capitella_teleta|CapteG5448;Helobdella_robusta|HelroG185901
cluster1176	5	Q8C8H8	GO:0007528; P:neuromuscular junction development; IMP:MGI	Whitmania_pigra|EVM0009692;Whitmania_pigra|EVM0001812;Helobdella_robusta|HelroG188380;Helobdella_robusta|HelroG104535;Capitella_teleta|CapteG164235
cluster1177	5	Q9UNY2	GO:0006355; P:regulation of transcription, DNA-templated; NAS:UniProtKB	Whitmania_pigra|EVM0007067;Whitmania_pigra|EVM0018895;Whitmania_pigra|EVM0003742;Helobdella_robusta|HelroG97167;Capitella_teleta|CapteG176582
cluster1181	5	Q765V4	GO:0045087; P:innate immune response; IEA:UniProtKB-KW	Whitmania_pigra|EVM0016508;Whitmania_pigra|EVM0010177;Whitmania_pigra|EVM0003463;Capitella_teleta|CapteG196662;Helobdella_robusta|HelroG163104
cluster1185	5	B5X3C1	GO:0006683; P:galactosylceramide catabolic process; ISS:UniProtKB	Whitmania_pigra|EVM0017560;Whitmania_pigra|EVM0000031;Whitmania_pigra|EVM0017832;Helobdella_robusta|HelroG157218;Capitella_teleta|CapteG162182
cluster1186	5	P00917	GO:0008270; F:zinc ion binding; IEA:InterPro	Whitmania_pigra|EVM0012457;Whitmania_pigra|EVM0011885;Helobdella_robusta|HelroG72210;Helobdella_robusta|HelroG121825;Capitella_teleta|CapteG225271
cluster1187	5	P22355	GO:0006665; P:sphingolipid metabolic process; IEA:InterPro	Whitmania_pigra|EVM0009119;Whitmania_pigra|EVM0013767;Whitmania_pigra|EVM0007763;Helobdella_robusta|HelroG166388;Capitella_teleta|CapteG225175
cluster1188	5	Q5R7R9	GO:0048384; P:retinoic acid receptor signaling pathway; ISS:UniProtKB	Whitmania_pigra|EVM0008873;Whitmania_pigra|EVM0000834;Whitmania_pigra|EVM0017811;Helobdella_robusta|HelroG104662;Capitella_teleta|CapteG153812
cluster1189	5	Q5T8W9	GO:0051056; P:regulation of small GTPase mediated signal transduction; TAS:Reactome	Whitmania_pigra|EVM0006803;Whitmania_pigra|EVM0010332;Helobdella_robusta|HelroG181074;Capitella_teleta|CapteG90087;Helobdella_robusta|HelroG192686
cluster1191	5	P08299	GO:0009607; P:response to biotic stimulus; IEA:UniProtKB-KW	Whitmania_pigra|EVM0002834;Capitella_teleta|CapteG209756;Capitella_teleta|CapteG209755;Capitella_teleta|CapteG222193;Helobdella_robusta|HelroG175527
cluster1192	5	Q9UF02	GO:0019226; P:transmission of nerve impulse; IBA:GO_Central	Whitmania_pigra|EVM0001361;Whitmania_pigra|EVM0004448;Capitella_teleta|CapteG229215;Helobdella_robusta|HelroG166386;Capitella_teleta|CapteG196114
cluster1193	5	A0JM49	GO:1990116; P:ribosome-associated ubiquitin-dependent protein catabolic process; IBA:GO_Central	Whitmania_pigra|EVM0001798;Whitmania_pigra|EVM0004612;Whitmania_pigra|EVM0014025;Helobdella_robusta|HelroG82814;Capitella_teleta|CapteG134741
cluster1194	5	Q9UDY4	GO:0006986; P:response to unfolded protein; TAS:ProtInc	Whitmania_pigra|EVM0018665;Whitmania_pigra|EVM0004094;Whitmania_pigra|EVM0006619;Helobdella_robusta|HelroG155930;Capitella_teleta|CapteG19566
cluster1195	5	Q6NT55	GO:0006690; P:icosanoid metabolic process; TAS:Reactome	Whitmania_pigra|EVM0017161;Whitmania_pigra|EVM0016441;Capitella_teleta|CapteG181976;Helobdella_robusta|HelroG191108;Helobdella_robusta|HelroG76730
cluster1196	5	Q9WUW9	GO:0008146; F:sulfotransferase activity; IEA:InterPro	Whitmania_pigra|EVM0004702;Whitmania_pigra|EVM0007768;Whitmania_pigra|EVM0017677;Helobdella_robusta|HelroG65652;Capitella_teleta|CapteG151859
cluster1197	5	Q28I80	GO:0015179; F:L-amino acid transmembrane transporter activity; IBA:GO_Central	Whitmania_pigra|EVM0013160;Whitmania_pigra|EVM0005083;Helobdella_robusta|HelroG113916;Helobdella_robusta|HelroG176818;Capitella_teleta|CapteG171724
cluster1198	5	A3KPN8	N/A	Whitmania_pigra|EVM0003753;Whitmania_pigra|EVM0001374;Helobdella_robusta|HelroG94141;Capitella_teleta|CapteG178724;Capitella_teleta|CapteG212915
cluster1200	5	Q2HJ41	GO:0071048; P:nuclear retention of unspliced pre-mRNA at the site of transcription; IBA:GO_Central	Whitmania_pigra|EVM0004822;Whitmania_pigra|EVM0018825;Helobdella_robusta|HelroG157830;Capitella_teleta|CapteG157182;Helobdella_robusta|HelroG185800
cluster1203	5	Q9QYF3	GO:0016192; P:vesicle-mediated transport; ISS:UniProtKB	Whitmania_pigra|EVM0009807;Whitmania_pigra|EVM0017152;Helobdella_robusta|HelroG191219;Helobdella_robusta|HelroG189498;Capitella_teleta|CapteG225225
cluster1204	5	P07742	GO:0060041; P:retina development in camera-type eye; IEA:Ensembl	Whitmania_pigra|EVM0008370;Whitmania_pigra|EVM0010353;Helobdella_robusta|HelroG93558;Helobdella_robusta|HelroG185290;Capitella_teleta|CapteG228855
cluster1205	5	Q9I8D1	GO:0007605; P:sensory perception of sound; IEA:UniProtKB-KW	Whitmania_pigra|EVM0010033;Whitmania_pigra|EVM0007901;Helobdella_robusta|HelroG99594;Helobdella_robusta|HelroG104176;Capitella_teleta|CapteG154601
cluster1206	5	P51989	GO:0006397; P:mRNA processing; IEA:InterPro	Whitmania_pigra|EVM0008418;Whitmania_pigra|EVM0002726;Capitella_teleta|CapteG175465;Whitmania_pigra|EVM0013838;Helobdella_robusta|HelroG72414
cluster1207	5	Q2T9S4	GO:0035335; P:peptidyl-tyrosine dephosphorylation; ISS:UniProtKB	Whitmania_pigra|EVM0013871;Whitmania_pigra|EVM0006306;Helobdella_robusta|HelroG115984;Capitella_teleta|CapteG98799;Capitella_teleta|CapteG217713
cluster1208	5	Q865S1	GO:0048499; P:synaptic vesicle membrane organization; IBA:GO_Central	Whitmania_pigra|EVM0006013;Whitmania_pigra|EVM0003976;Whitmania_pigra|EVM0013187;Helobdella_robusta|HelroG107104;Capitella_teleta|CapteG18044
cluster1209	5	P63010	GO:0060071; P:Wnt signaling pathway, planar cell polarity pathway; TAS:Reactome	Whitmania_pigra|EVM0009880;Whitmania_pigra|EVM0014371;Helobdella_robusta|HelroG193557;Helobdella_robusta|HelroG187670;Capitella_teleta|CapteG149233
cluster1211	5	E9Q634	GO:0001570; P:vasculogenesis; IMP:MGI	Whitmania_pigra|EVM0005045;Whitmania_pigra|EVM0011739;Helobdella_robusta|HelroG165806;Helobdella_robusta|HelroG116401;Capitella_teleta|CapteG95339
cluster1212	5	Q8QFV0	GO:0042391; P:regulation of membrane potential; IBA:GO_Central	Whitmania_pigra|EVM0002561;Whitmania_pigra|EVM0016702;Helobdella_robusta|HelroG111253;Capitella_teleta|CapteG224554;Helobdella_robusta|HelroG176931
cluster1213	5	N/A	N/A	Whitmania_pigra|EVM0000673;Whitmania_pigra|EVM0002346;Helobdella_robusta|HelroG193150;Capitella_teleta|CapteG134314;Capitella_teleta|CapteG111361
cluster1215	5	Q08170	GO:0000375; P:RNA splicing, via transesterification reactions; TAS:ProtInc	Whitmania_pigra|EVM0005384;Whitmania_pigra|EVM0017720;Helobdella_robusta|HelroG62194;Capitella_teleta|CapteG175470;Capitella_teleta|CapteG220292
cluster1216	5	X4Y2L4	GO:0030214; P:hyaluronan catabolic process; IDA:UniProtKB	Whitmania_pigra|EVM0017002;Whitmania_pigra|EVM0015326;Helobdella_robusta|HelroG161090;Capitella_teleta|CapteG185929;Capitella_teleta|CapteG223505
cluster1218	5	Q08D51	GO:0000422; P:autophagy of mitochondrion; IBA:GO_Central	Whitmania_pigra|EVM0014189;Whitmania_pigra|EVM0009365;Helobdella_robusta|HelroG192597;Capitella_teleta|CapteG154368;Helobdella_robusta|HelroG101116
cluster1220	5	Q5U4Z8	GO:0006412; P:translation; IEA:InterPro	Whitmania_pigra|EVM0002136;Whitmania_pigra|EVM0006959;Helobdella_robusta|HelroG126544;Capitella_teleta|CapteG228812;Capitella_teleta|CapteG200615
cluster1221	5	O86034	GO:0003858; F:3-hydroxybutyrate dehydrogenase activity; IEA:UniProtKB-EC	Whitmania_pigra|EVM0011646;Whitmania_pigra|EVM0009431;Capitella_teleta|CapteG182185;Whitmania_pigra|EVM0005521;Helobdella_robusta|HelroG74885
cluster1224	5	N/A	N/A	Whitmania_pigra|EVM0002088;Whitmania_pigra|EVM0014202;Helobdella_robusta|HelroG117034;Capitella_teleta|CapteG188625;Helobdella_robusta|HelroG194975
cluster1225	5	Q6DEY1	GO:0008380; P:RNA splicing; IEA:UniProtKB-KW	Whitmania_pigra|EVM0005474;Whitmania_pigra|EVM0012341;Capitella_teleta|CapteG20281;Helobdella_robusta|HelroG92995;Helobdella_robusta|HelroG66106
cluster1226	5	D3ZD32	GO:0006366; P:transcription by RNA polymerase II; IMP:UniProtKB	Whitmania_pigra|EVM0010991;Whitmania_pigra|EVM0010764;Helobdella_robusta|HelroG100648;Capitella_teleta|CapteG166178;Helobdella_robusta|HelroG113500
cluster1227	5	Q75WE7	N/A	Whitmania_pigra|EVM0003751;Whitmania_pigra|EVM0017447;Helobdella_robusta|HelroG74072;Capitella_teleta|CapteG227853;Capitella_teleta|CapteG82870
cluster1228	5	Q7T297	GO:0008380; P:RNA splicing; IEA:UniProtKB-KW	Whitmania_pigra|EVM0009736;Whitmania_pigra|EVM0001002;Capitella_teleta|CapteG148827;Helobdella_robusta|HelroG194170;Helobdella_robusta|HelroG194171
cluster1229	5	Q9UJX2	GO:0006511; P:ubiquitin-dependent protein catabolic process; TAS:ProtInc	Whitmania_pigra|EVM0011070;Whitmania_pigra|EVM0006855;Helobdella_robusta|HelroG96551;Capitella_teleta|CapteG222334;Capitella_teleta|CapteG196146
cluster1230	5	P62866	GO:0006412; P:translation; IEA:InterPro	Whitmania_pigra|EVM0000383;Whitmania_pigra|EVM0005142;Whitmania_pigra|EVM0011813;Helobdella_robusta|HelroG188740;Capitella_teleta|CapteG157450
cluster1232	5	P83851	GO:0043101; P:purine-containing compound salvage; TAS:UniProtKB	Whitmania_pigra|EVM0017848;Whitmania_pigra|EVM0009801;Whitmania_pigra|EVM0019023;Helobdella_robusta|HelroG185204;Capitella_teleta|CapteG226345
cluster1234	5	P48416	GO:0016705; F:oxidoreductase activity, acting on paired donors, with incorporation or reduction of molecular oxygen; IEA:InterPro	Whitmania_pigra|EVM0007738;Whitmania_pigra|EVM0005032;Helobdella_robusta|HelroG67702;Capitella_teleta|CapteG134490;Capitella_teleta|CapteG143013
cluster1235	5	Q15459	GO:0000398; P:mRNA splicing, via spliceosome; IDA:UniProtKB	Whitmania_pigra|EVM0013989;Whitmania_pigra|EVM0009029;Helobdella_robusta|HelroG108278;Capitella_teleta|CapteG220618;Capitella_teleta|CapteG151021
cluster1236	5	Q3B8B2	GO:0006744; P:ubiquinone biosynthetic process; ISS:UniProtKB	Whitmania_pigra|EVM0017418;Whitmania_pigra|EVM0000343;Whitmania_pigra|EVM0003258;Helobdella_robusta|HelroG91619;Capitella_teleta|CapteG155867
cluster1237	5	P04464	GO:0019904; F:protein domain specific binding; IPI:CAFA	Whitmania_pigra|EVM0000129;Whitmania_pigra|EVM0007126;Helobdella_robusta|HelroG152306;Capitella_teleta|CapteG213727;Helobdella_robusta|HelroG83483
cluster1238	5	Q05193	GO:1901998; P:toxin transport; IEA:Ensembl	Whitmania_pigra|EVM0005728;Whitmania_pigra|EVM0016926;Helobdella_robusta|HelroG79668;Helobdella_robusta|HelroG101987;Capitella_teleta|CapteG98909
cluster1239	5	N/A	N/A	Whitmania_pigra|EVM0001630;Helobdella_robusta|HelroG161987;Whitmania_pigra|EVM0000408;Helobdella_robusta|HelroG165590;Capitella_teleta|CapteG220096
cluster1240	5	P51812	GO:0002224; P:toll-like receptor signaling pathway; ISS:UniProtKB	Whitmania_pigra|EVM0008216;Helobdella_robusta|HelroG96872;Whitmania_pigra|EVM0009809;Helobdella_robusta|HelroG157588;Capitella_teleta|CapteG229226
cluster1241	5	P31228	GO:0046416; P:D-amino acid metabolic process; IBA:GO_Central	Whitmania_pigra|EVM0006906;Helobdella_robusta|HelroG156658;Whitmania_pigra|EVM0014551;Helobdella_robusta|HelroG185481;Capitella_teleta|CapteG19157
cluster1242	5	P34416	GO:0046872; F:metal ion binding; IEA:UniProtKB-KW	Whitmania_pigra|EVM0011437;Helobdella_robusta|HelroG191662;Capitella_teleta|CapteG18297;Whitmania_pigra|EVM0004470;Helobdella_robusta|HelroG190341
cluster1244	5	A8WHP3	GO:0006814; P:sodium ion transport; IEA:UniProtKB-KW	Whitmania_pigra|EVM0003830;Helobdella_robusta|HelroG174010;Capitella_teleta|CapteG173174;Helobdella_robusta|HelroG112437;Helobdella_robusta|HelroG174005
cluster1245	5	Q9NRL2	GO:0006357; P:regulation of transcription by RNA polymerase II; NAS:BHF-UCL	Whitmania_pigra|EVM0009562;Helobdella_robusta|HelroG175839;Capitella_teleta|CapteG221184;Whitmania_pigra|EVM0013939;Helobdella_robusta|HelroG188966
cluster1246	5	P58003	GO:1901031; P:regulation of response to reactive oxygen species; IEA:InterPro	Whitmania_pigra|EVM0004498;Helobdella_robusta|HelroG117076;Capitella_teleta|CapteG227278;Whitmania_pigra|EVM0007864;Helobdella_robusta|HelroG185938
cluster1247	5	Q05469	GO:0019433; P:triglyceride catabolic process; IEA:UniProtKB-UniPathway	Whitmania_pigra|EVM0003279;Helobdella_robusta|HelroG111475;Whitmania_pigra|EVM0010216;Helobdella_robusta|HelroG161006;Capitella_teleta|CapteG42621
cluster1248	5	N/A	N/A	Whitmania_pigra|EVM0016972;Helobdella_robusta|HelroG189494;Capitella_teleta|CapteG202832;Capitella_teleta|CapteG217937;Capitella_teleta|CapteG203129
cluster1249	5	P04755	GO:0007271; P:synaptic transmission, cholinergic; IEP:FlyBase	Whitmania_pigra|EVM0013596;Helobdella_robusta|HelroG82780;Capitella_teleta|CapteG143095;Whitmania_pigra|EVM0008364;Helobdella_robusta|HelroG71773
cluster1250	5	Q8VWH2	GO:0048575; P:short-day photoperiodism, flowering; IBA:GO_Central	Whitmania_pigra|EVM0009280;Helobdella_robusta|HelroG173374;Capitella_teleta|CapteG202306;Helobdella_robusta|HelroG173357;Helobdella_robusta|HelroG173370
cluster1251	5	O08688	GO:0006508; P:proteolysis; IBA:GO_Central	Whitmania_pigra|EVM0003554;Helobdella_robusta|HelroG106710;Whitmania_pigra|EVM0012368;Helobdella_robusta|HelroG112487;Capitella_teleta|CapteG228346
cluster1252	5	Q6TEK5	GO:0042373; P:vitamin K metabolic process; IDA:UniProtKB	Whitmania_pigra|EVM0013722;Helobdella_robusta|HelroG88258;Capitella_teleta|CapteG93839;Capitella_teleta|CapteG161296;Capitella_teleta|CapteG131213
cluster1253	5	Q99N27	GO:0042147; P:retrograde transport, endosome to Golgi; ISS:UniProtKB	Whitmania_pigra|EVM0014976;Helobdella_robusta|HelroG105878;Whitmania_pigra|EVM0013362;Helobdella_robusta|HelroG99725;Capitella_teleta|CapteG156986
cluster1254	5	B0R0D7	GO:0001755; P:neural crest cell migration; IMP:UniProtKB	Whitmania_pigra|EVM0005294;Helobdella_robusta|HelroG115162;Capitella_teleta|CapteG165940;Whitmania_pigra|EVM0000769;Helobdella_robusta|HelroG115173
cluster1255	5	Q75T13	GO:0007605; P:sensory perception of sound; IEA:Ensembl	Whitmania_pigra|EVM0001073;Helobdella_robusta|HelroG189781;Whitmania_pigra|EVM0006008;Helobdella_robusta|HelroG181648;Capitella_teleta|CapteG189001
cluster1256	5	Q91790	GO:0090266; P:regulation of mitotic cell cycle spindle assembly checkpoint; IMP:UniProtKB	Whitmania_pigra|EVM0001576;Helobdella_robusta|HelroG126528;Capitella_teleta|CapteG222206;Capitella_teleta|CapteG107807;Capitella_teleta|CapteG118704
cluster1257	5	Q6TQE1	GO:0046872; F:metal ion binding; IEA:UniProtKB-KW	Whitmania_pigra|EVM0008137;Helobdella_robusta|HelroG189384;Capitella_teleta|CapteG223541;Helobdella_robusta|HelroG173620;Helobdella_robusta|HelroG189382
cluster1258	5	Q566C7	GO:0071543; P:diphosphoinositol polyphosphate metabolic process; IBA:GO_Central	Whitmania_pigra|EVM0003868;Helobdella_robusta|HelroG74988;Helobdella_robusta|HelroG74789;Capitella_teleta|CapteG149402;Helobdella_robusta|HelroG99551
cluster1259	5	Q3U1V8	GO:0006468; P:protein phosphorylation; ISO:MGI	Whitmania_pigra|EVM0011202;Helobdella_robusta|HelroG81107;Whitmania_pigra|EVM0005349;Helobdella_robusta|HelroG66475;Capitella_teleta|CapteG32270
cluster1260	5	Q9C040	GO:0043523; P:regulation of neuron apoptotic process; ISS:UniProtKB	Whitmania_pigra|EVM0006925;Helobdella_robusta|HelroG72857;Whitmania_pigra|EVM0015056;Helobdella_robusta|HelroG194532;Capitella_teleta|CapteG129838
cluster1261	5	Q09388	GO:0007271; P:synaptic transmission, cholinergic; IBA:GO_Central	Whitmania_pigra|EVM0007806;Helobdella_robusta|HelroG90727;Capitella_teleta|CapteG23488;Whitmania_pigra|EVM0017925;Helobdella_robusta|HelroG110124
cluster1262	5	Q5HZ92	GO:1900226; P:negative regulation of NLRP3 inflammasome complex assembly; ISS:UniProtKB	Whitmania_pigra|EVM0009167;Helobdella_robusta|HelroG192901;Capitella_teleta|CapteG175271;Capitella_teleta|CapteG28209;Capitella_teleta|CapteG174770
cluster1263	5	G1FI66	GO:0070884; P:regulation of calcineurin-NFAT signaling cascade; IBA:GO_Central	Whitmania_pigra|EVM0013155;Helobdella_robusta|HelroG185578;Capitella_teleta|CapteG181941;Whitmania_pigra|EVM0016879;Helobdella_robusta|HelroG124831
cluster1264	5	Q9UPR6	GO:0008270; F:zinc ion binding; IEA:InterPro	Whitmania_pigra|EVM0012238;Helobdella_robusta|HelroG101626;Capitella_teleta|CapteG154198;Capitella_teleta|CapteG49339;Capitella_teleta|CapteG155823
cluster1265	5	P16381	GO:0007283; P:spermatogenesis; IEA:UniProtKB-KW	Whitmania_pigra|EVM0010842;Helobdella_robusta|HelroG194828;Capitella_teleta|CapteG224610;Whitmania_pigra|EVM0000427;Helobdella_robusta|HelroG105366
cluster1266	5	Q32PG9	GO:0031146; P:SCF-dependent proteasomal ubiquitin-dependent protein catabolic process; IBA:GO_Central	Whitmania_pigra|EVM0018268;Helobdella_robusta|HelroG81553;Whitmania_pigra|EVM0016536;Helobdella_robusta|HelroG112012;Capitella_teleta|CapteG167812
cluster1267	5	Q9Y4G8	GO:0021591; P:ventricular system development; ISS:UniProtKB	Whitmania_pigra|EVM0010420;Helobdella_robusta|HelroG82965;Capitella_teleta|CapteG223780;Whitmania_pigra|EVM0001299;Helobdella_robusta|HelroG170597
cluster1268	5	Q17RW2	GO:0030198; P:extracellular matrix organization; IBA:GO_Central	Whitmania_pigra|EVM0007633;Helobdella_robusta|HelroG191307;Whitmania_pigra|EVM0014201;Helobdella_robusta|HelroG109453;Capitella_teleta|CapteG18662
cluster1269	5	Q8TCB7	GO:0002946; P:tRNA C5-cytosine methylation; IEA:Ensembl	Whitmania_pigra|EVM0016016;Helobdella_robusta|HelroG71342;Capitella_teleta|CapteG137298;Capitella_teleta|CapteG116052;Capitella_teleta|CapteG40643
cluster1270	5	C8ZH19	GO:0051012; P:microtubule sliding; IEA:UniProtKB-UniRule	Whitmania_pigra|EVM0018880;Helobdella_robusta|HelroG76689;Whitmania_pigra|EVM0001661;Helobdella_robusta|HelroG108086;Capitella_teleta|CapteG115707
cluster1271	5	Q9VB11	GO:0045475; P:locomotor rhythm; IMP:FlyBase	Whitmania_pigra|EVM0003341;Helobdella_robusta|HelroG191448;Whitmania_pigra|EVM0007290;Helobdella_robusta|HelroG77977;Capitella_teleta|CapteG137339
cluster1272	5	Q811S7	GO:0006357; P:regulation of transcription by RNA polymerase II; IBA:GO_Central	Whitmania_pigra|EVM0001141;Helobdella_robusta|HelroG75598;Whitmania_pigra|EVM0003162;Helobdella_robusta|HelroG191598;Capitella_teleta|CapteG222821
cluster1273	5	P16066	GO:0007165; P:signal transduction; IBA:GO_Central	Whitmania_pigra|EVM0005507;Helobdella_robusta|HelroG114062;Capitella_teleta|CapteG124162;Whitmania_pigra|EVM0019125;Helobdella_robusta|HelroG96557
cluster1274	5	Q62829	GO:0031098; P:stress-activated protein kinase signaling cascade; IBA:GO_Central	Whitmania_pigra|EVM0007488;Helobdella_robusta|HelroG92246;Capitella_teleta|CapteG223525;Whitmania_pigra|EVM0005149;Helobdella_robusta|HelroG185904
cluster1275	5	B8Y466	GO:0000245; P:spliceosomal complex assembly; IBA:GO_Central	Whitmania_pigra|EVM0002533;Helobdella_robusta|HelroG65297;Capitella_teleta|CapteG173738;Whitmania_pigra|EVM0012991;Helobdella_robusta|HelroG190406
cluster1276	5	P25162	GO:0007271; P:synaptic transmission, cholinergic; IEP:FlyBase	Whitmania_pigra|EVM0010070;Helobdella_robusta|HelroG81201;Whitmania_pigra|EVM0016541;Helobdella_robusta|HelroG82866;Capitella_teleta|CapteG152525
cluster1278	5	Q3ZBD2	GO:0007018; P:microtubule-based movement; IEA:Ensembl	Whitmania_pigra|EVM0015072;Helobdella_robusta|HelroG187347;Capitella_teleta|CapteG169047;Capitella_teleta|CapteG154792;Capitella_teleta|CapteG226238
cluster1279	5	Q86WA9	GO:0008272; P:sulfate transport; IDA:UniProtKB	Whitmania_pigra|EVM0016198;Helobdella_robusta|HelroG106819;Whitmania_pigra|EVM0007824;Helobdella_robusta|HelroG130418;Capitella_teleta|CapteG222981
cluster1280	5	Q3UHD3	GO:0042803; F:protein homodimerization activity; ISS:UniProtKB	Whitmania_pigra|EVM0011190;Helobdella_robusta|HelroG168974;Capitella_teleta|CapteG151450;Whitmania_pigra|EVM0018746;Helobdella_robusta|HelroG87285
cluster1281	5	Q91ZM9	GO:0007169; P:transmembrane receptor protein tyrosine kinase signaling pathway; IPI:MGI	Whitmania_pigra|EVM0013832;Helobdella_robusta|HelroG84390;Capitella_teleta|CapteG154592;Whitmania_pigra|EVM0006752;Helobdella_robusta|HelroG78097
cluster1282	5	A2AJN7	GO:0006814; P:sodium ion transport; ISO:MGI	Whitmania_pigra|EVM0014051;Helobdella_robusta|HelroG107158;Whitmania_pigra|EVM0012729;Helobdella_robusta|HelroG65855;Capitella_teleta|CapteG160698
cluster1283	5	Q05920	GO:0019074; P:viral RNA genome packaging; ISO:MGI	Whitmania_pigra|EVM0012918;Helobdella_robusta|HelroG99990;Capitella_teleta|CapteG229262;Capitella_teleta|CapteG220007;Capitella_teleta|CapteG225810
cluster1284	5	Q66IJ4	GO:0006506; P:GPI anchor biosynthetic process; IEA:UniProtKB-UniPathway	Whitmania_pigra|EVM0018910;Helobdella_robusta|HelroG157380;Capitella_teleta|CapteG166571;Capitella_teleta|CapteG136702;Capitella_teleta|CapteG223413
cluster1285	5	Q6DHQ1	GO:0010043; P:response to zinc ion; IDA:ZFIN	Whitmania_pigra|EVM0007845;Helobdella_robusta|HelroG174434;Capitella_teleta|CapteG189926;Whitmania_pigra|EVM0015888;Helobdella_robusta|HelroG174699
cluster1286	5	Q9W5X7	GO:0007186; P:G protein-coupled receptor signaling pathway; ISS:FlyBase	Whitmania_pigra|EVM0006052;Helobdella_robusta|HelroG64552;Whitmania_pigra|EVM0008047;Helobdella_robusta|HelroG63054;Capitella_teleta|CapteG192109
cluster1287	5	Q96C24	GO:0050714; P:positive regulation of protein secretion; IMP:UniProtKB	Whitmania_pigra|EVM0002562;Helobdella_robusta|HelroG107263;Whitmania_pigra|EVM0014018;Helobdella_robusta|HelroG181928;Capitella_teleta|CapteG184235
cluster1288	5	P24032	GO:0005509; F:calcium ion binding; IEA:InterPro	Whitmania_pigra|EVM0018159;Helobdella_robusta|HelroG96459;Capitella_teleta|CapteG166360;Whitmania_pigra|EVM0004136;Helobdella_robusta|HelroG78681
cluster1289	5	Q6RHR9	GO:0070997; P:neuron death; ISO:MGI	Whitmania_pigra|EVM0019057;Helobdella_robusta|HelroG191177;Capitella_teleta|CapteG146207;Whitmania_pigra|EVM0017803;Helobdella_robusta|HelroG188365
cluster1290	5	P13053	GO:0032355; P:response to estradiol; IEP:RGD	Whitmania_pigra|EVM0002332;Helobdella_robusta|HelroG70532;Whitmania_pigra|EVM0000415;Helobdella_robusta|HelroG87546;Capitella_teleta|CapteG119973
cluster1291	5	Q8WZB3	GO:0006941; P:striated muscle contraction; TAS:UniProtKB	Whitmania_pigra|EVM0013778;Helobdella_robusta|HelroG191869;Capitella_teleta|CapteG229048;Whitmania_pigra|EVM0018127;Capitella_teleta|CapteG223748
cluster1293	5	P19517	GO:0034765; P:regulation of ion transmembrane transport; IEA:UniProtKB-KW	Whitmania_pigra|EVM0008876;Helobdella_robusta|HelroG78359;Capitella_teleta|CapteG181389;Whitmania_pigra|EVM0002691;Helobdella_robusta|HelroG188385
cluster1294	5	Q8BHI9	GO:0006468; P:protein phosphorylation; ISS:UniProtKB	Whitmania_pigra|EVM0011682;Helobdella_robusta|HelroG76552;Capitella_teleta|CapteG98750;Whitmania_pigra|EVM0009195;Helobdella_robusta|HelroG132363
cluster1296	5	F1QR43	GO:0030210; P:heparin biosynthetic process; IEA:UniProtKB-UniPathway	Whitmania_pigra|EVM0016602;Helobdella_robusta|HelroG142574;Capitella_teleta|CapteG133899;Capitella_teleta|CapteG116543;Capitella_teleta|CapteG225290
cluster1297	5	Q5RAM2	GO:0006355; P:regulation of transcription, DNA-templated; ISS:UniProtKB	Whitmania_pigra|EVM0018445;Helobdella_robusta|HelroG79507;Capitella_teleta|CapteG108381;Whitmania_pigra|EVM0014965;Helobdella_robusta|HelroG106750
cluster1298	5	P35604	GO:1901998; P:toxin transport; IEA:Ensembl	Whitmania_pigra|EVM0018405;Helobdella_robusta|HelroG64571;Capitella_teleta|CapteG169846;Whitmania_pigra|EVM0013366;Helobdella_robusta|HelroG113173
cluster1299	5	Q8VIP2	GO:0009749; P:response to glucose; IDA:RGD	Whitmania_pigra|EVM0001289;Helobdella_robusta|HelroG70763;Capitella_teleta|CapteG219042;Whitmania_pigra|EVM0004296;Helobdella_robusta|HelroG82735
cluster1300	5	Q5ZKN2	GO:0005496; F:steroid binding; IEA:UniProtKB-KW	Whitmania_pigra|EVM0009273;Helobdella_robusta|HelroG74560;Capitella_teleta|CapteG227540;Whitmania_pigra|EVM0002506;Helobdella_robusta|HelroG145643
cluster1301	5	A9UL59	GO:0016021; C:integral component of membrane; IEA:UniProtKB-KW	Whitmania_pigra|EVM0011548;Helobdella_robusta|HelroG175377;Capitella_teleta|CapteG219101;Capitella_teleta|CapteG148433;Capitella_teleta|CapteG41660
cluster1302	5	Q8R0G9	GO:0061053; P:somite development; IMP:MGI	Whitmania_pigra|EVM0010473;Helobdella_robusta|HelroG192492;Capitella_teleta|CapteG225400;Capitella_teleta|CapteG190764;Capitella_teleta|CapteG213165
cluster1303	5	P47812	GO:0006357; P:regulation of transcription by RNA polymerase II; ISS:UniProtKB	Whitmania_pigra|EVM0003810;Helobdella_robusta|HelroG186407;Whitmania_pigra|EVM0007974;Helobdella_robusta|HelroG106175;Capitella_teleta|CapteG20998
cluster1304	5	Q02280	GO:0007608; P:sensory perception of smell; NAS:FlyBase	Whitmania_pigra|EVM0010405;Helobdella_robusta|HelroG62501;Capitella_teleta|CapteG198709;Whitmania_pigra|EVM0009189;Helobdella_robusta|HelroG119837
cluster1305	5	Q6XBT4	GO:0006366; P:transcription by RNA polymerase II; IEA:Ensembl	Whitmania_pigra|EVM0017309;Helobdella_robusta|HelroG194459;Capitella_teleta|CapteG174837;Whitmania_pigra|EVM0013382;Helobdella_robusta|HelroG189398
cluster1306	5	P20905	GO:0007210; P:serotonin receptor signaling pathway; IDA:FlyBase	Whitmania_pigra|EVM0017810;Helobdella_robusta|HelroG81881;Whitmania_pigra|EVM0007515;Helobdella_robusta|HelroG181653;Capitella_teleta|CapteG138863
cluster1307	5	Q9PTL2	GO:0042127; P:regulation of cell proliferation; IEA:InterPro	Whitmania_pigra|EVM0016535;Helobdella_robusta|HelroG71732;Whitmania_pigra|EVM0012328;Helobdella_robusta|HelroG127531;Capitella_teleta|CapteG34948
cluster1308	5	Q26656	GO:0006355; P:regulation of transcription, DNA-templated; IEA:InterPro	Whitmania_pigra|EVM0018487;Helobdella_robusta|HelroG83996;Whitmania_pigra|EVM0010754;Helobdella_robusta|HelroG148410;Capitella_teleta|CapteG80758
cluster1309	5	P34609	GO:0016192; P:vesicle-mediated transport; IMP:UniProtKB	Whitmania_pigra|EVM0017648;Helobdella_robusta|HelroG189635;Whitmania_pigra|EVM0005239;Helobdella_robusta|HelroG99599;Capitella_teleta|CapteG158214
cluster1310	5	A9ZSZ2	GO:0007283; P:spermatogenesis; IEA:UniProtKB-KW	Whitmania_pigra|EVM0011820;Helobdella_robusta|HelroG65566;Capitella_teleta|CapteG154759;Helobdella_robusta|HelroG75625;Capitella_teleta|CapteG143890
cluster1311	5	O95475	GO:0007601; P:visual perception; TAS:ProtInc	Whitmania_pigra|EVM0010138;Helobdella_robusta|HelroG181629;Capitella_teleta|CapteG226834;Capitella_teleta|CapteG180297;Capitella_teleta|CapteG180301
cluster1312	5	Q38997	GO:0010228; P:vegetative to reproductive phase transition of meristem; IMP:UniProtKB	Whitmania_pigra|EVM0002317;Helobdella_robusta|HelroG77754;Capitella_teleta|CapteG128601;Whitmania_pigra|EVM0001829;Helobdella_robusta|HelroG64434
cluster1313	5	D3Z5L6	GO:0055085; P:transmembrane transport; IEA:InterPro	Whitmania_pigra|EVM0007033;Helobdella_robusta|HelroG91778;Capitella_teleta|CapteG147516;Helobdella_robusta|HelroG87910;Capitella_teleta|CapteG213236
cluster1314	5	Q13003	GO:0035249; P:synaptic transmission, glutamatergic; IBA:GO_Central	Whitmania_pigra|EVM0017296;Helobdella_robusta|HelroG189414;Capitella_teleta|CapteG167458;Whitmania_pigra|EVM0001550;Helobdella_robusta|HelroG149492
cluster1315	5	B2GV50	GO:0007286; P:spermatid development; ISS:UniProtKB	Whitmania_pigra|EVM0008971;Helobdella_robusta|HelroG70386;Capitella_teleta|CapteG168129;Whitmania_pigra|EVM0009581;Helobdella_robusta|HelroG82191
cluster1316	5	P16231	GO:0009611; P:response to wounding; IEA:InterPro	Whitmania_pigra|EVM0002125;Helobdella_robusta|HelroG69476;Capitella_teleta|CapteG21329;Whitmania_pigra|EVM0010654;Helobdella_robusta|HelroG165184
cluster1317	5	Q93096	GO:0030335; P:positive regulation of cell migration; IBA:GO_Central	Whitmania_pigra|EVM0006035;Helobdella_robusta|HelroG157129;Capitella_teleta|CapteG20507;Whitmania_pigra|EVM0005222;Helobdella_robusta|HelroG193782
cluster1318	5	Q9Z1R2	GO:0006511; P:ubiquitin-dependent protein catabolic process; IMP:UniProtKB	Whitmania_pigra|EVM0015092;Helobdella_robusta|HelroG187805;Capitella_teleta|CapteG225947;Helobdella_robusta|HelroG187806;Capitella_teleta|CapteG128415
cluster1319	5	Q6P3P5	GO:0006486; P:protein glycosylation; IBA:GO_Central	Whitmania_pigra|EVM0004238;Helobdella_robusta|HelroG134296;Whitmania_pigra|EVM0011867;Helobdella_robusta|HelroG160790;Capitella_teleta|CapteG65948
cluster1320	5	Q6GNG8	GO:0005730; C:nucleolus; IEA:UniProtKB-SubCell	Whitmania_pigra|EVM0013441;Helobdella_robusta|HelroG85027;Capitella_teleta|CapteG39529;Capitella_teleta|CapteG39091;Capitella_teleta|CapteG201413
cluster1321	5	Q9Y4F1	GO:0007416; P:synapse assembly; ISS:UniProtKB	Whitmania_pigra|EVM0010193;Helobdella_robusta|HelroG115766;Capitella_teleta|CapteG179012;Whitmania_pigra|EVM0009428;Helobdella_robusta|HelroG112973
cluster1322	5	Q6Q137	GO:0007283; P:spermatogenesis; IEA:UniProtKB-KW	Whitmania_pigra|EVM0011262;Helobdella_robusta|HelroG185119;Whitmania_pigra|EVM0009308;Helobdella_robusta|HelroG192726;Capitella_teleta|CapteG219625
cluster1323	5	Q8BYM7	GO:0003341; P:cilium movement; ISO:MGI	Whitmania_pigra|EVM0011276;Helobdella_robusta|HelroG173888;Whitmania_pigra|EVM0016343;Helobdella_robusta|HelroG193795;Capitella_teleta|CapteG150439
cluster1324	5	Q4TZY1	GO:0034765; P:regulation of ion transmembrane transport; IEA:UniProtKB-KW	Whitmania_pigra|EVM0010735;Helobdella_robusta|HelroG82781;Capitella_teleta|CapteG3998;Whitmania_pigra|EVM0004746;Helobdella_robusta|HelroG106279
cluster1325	5	Q9NUQ2	GO:0006644; P:phospholipid metabolic process; IBA:GO_Central	Whitmania_pigra|EVM0012739;Helobdella_robusta|HelroG75793;Whitmania_pigra|EVM0005315;Helobdella_robusta|HelroG77464;Capitella_teleta|CapteG217174
cluster1326	5	Q9NYQ7	GO:0060071; P:Wnt signaling pathway, planar cell polarity pathway; NAS:ParkinsonsUK-UCL	Whitmania_pigra|EVM0016960;Helobdella_robusta|HelroG181602;Capitella_teleta|CapteG221005;Capitella_teleta|CapteG221006;Capitella_teleta|CapteG193692
cluster1327	5	Q924A2	GO:0035176; P:social behavior; IMP:UniProtKB	Whitmania_pigra|EVM0018266;Helobdella_robusta|HelroG148142;Capitella_teleta|CapteG199314;Capitella_teleta|CapteG39126;Helobdella_robusta|HelroG180545
cluster1328	5	Q20930	GO:0031638; P:zymogen activation; IDA:UniProtKB	Whitmania_pigra|EVM0002090;Helobdella_robusta|HelroG163021;Capitella_teleta|CapteG228725;Helobdella_robusta|HelroG163020;Capitella_teleta|CapteG216500
cluster1329	5	N/A	N/A	Whitmania_pigra|EVM0013118;Helobdella_robusta|HelroG163326;Capitella_teleta|CapteG223685;Capitella_teleta|CapteG223781;Capitella_teleta|CapteG200734
cluster1330	5	B0S6T2	GO:0001878; P:response to yeast; IDA:ZFIN	Whitmania_pigra|EVM0002537;Helobdella_robusta|HelroG111363;Capitella_teleta|CapteG159070;Helobdella_robusta|HelroG90377;Helobdella_robusta|HelroG90364
cluster1331	5	Q2R1Z5	GO:0019722; P:calcium-mediated signaling; IBA:GO_Central	Whitmania_pigra|EVM0011506;Helobdella_robusta|HelroG170263;Capitella_teleta|CapteG184797;Capitella_teleta|CapteG147994;Capitella_teleta|CapteG169349
cluster1332	5	Q6UPE0	GO:0019285; P:glycine betaine biosynthetic process from choline; IEA:UniProtKB-UniPathway	Whitmania_pigra|EVM0008464;Helobdella_robusta|HelroG183668;Capitella_teleta|CapteG227583;Helobdella_robusta|HelroG91842;Helobdella_robusta|HelroG91852
cluster1333	5	P31430	GO:0043154; P:negative regulation of cysteine-type endopeptidase activity involved in apoptotic process; ISS:UniProtKB	Whitmania_pigra|EVM0005305;Helobdella_robusta|HelroG185405;Capitella_teleta|CapteG215136;Capitella_teleta|CapteG176153;Capitella_teleta|CapteG91792
cluster1334	5	Q6QN10	GO:0015031; P:protein transport; IEA:UniProtKB-KW	Whitmania_pigra|EVM0006751;Helobdella_robusta|HelroG105393;Whitmania_pigra|EVM0006874;Helobdella_robusta|HelroG69468;Capitella_teleta|CapteG177200
cluster1335	5	P06602	GO:0035290; P:trunk segmentation; TAS:FlyBase	Whitmania_pigra|EVM0002328;Helobdella_robusta|HelroG109728;Capitella_teleta|CapteG99816;Capitella_teleta|CapteG70992;Helobdella_robusta|HelroG128675
cluster1336	5	P16912	GO:0006468; P:protein phosphorylation; IDA:FlyBase	Whitmania_pigra|EVM0018772;Helobdella_robusta|HelroG84000;Capitella_teleta|CapteG177861;Whitmania_pigra|EVM0014246;Helobdella_robusta|HelroG80468
cluster1337	5	Q9U6L4	GO:0006821; P:chloride transport; ISS:FlyBase	Whitmania_pigra|EVM0011649;Helobdella_robusta|HelroG194586;Capitella_teleta|CapteG228118;Whitmania_pigra|EVM0001872;Helobdella_robusta|HelroG163596
cluster1339	5	Q6P9S0	GO:0097178; P:ruffle assembly; IEA:InterPro	Whitmania_pigra|EVM0009275;Helobdella_robusta|HelroG64851;Capitella_teleta|CapteG219620;Whitmania_pigra|EVM0010786;Helobdella_robusta|HelroG190837
cluster1340	5	Q9HCL2	GO:0019432; P:triglyceride biosynthetic process; IDA:UniProtKB	Whitmania_pigra|EVM0001197;Helobdella_robusta|HelroG93316;Capitella_teleta|CapteG224387;Capitella_teleta|CapteG202811;Capitella_teleta|CapteG202850
cluster1341	5	Q9H0J9	GO:0003723; F:RNA binding; HDA:UniProtKB	Whitmania_pigra|EVM0006875;Helobdella_robusta|HelroG74866;Capitella_teleta|CapteG33318;Capitella_teleta|CapteG185544;Capitella_teleta|CapteG97279
cluster1342	5	P45985	GO:0031098; P:stress-activated protein kinase signaling cascade; IBA:GO_Central	Whitmania_pigra|EVM0013458;Helobdella_robusta|HelroG66729;Capitella_teleta|CapteG141832;Whitmania_pigra|EVM0001397;Helobdella_robusta|HelroG101835
cluster1343	5	Q86TJ2	GO:0006357; P:regulation of transcription by RNA polymerase II; IBA:GO_Central	Whitmania_pigra|EVM0005481;Helobdella_robusta|HelroG173784;Whitmania_pigra|EVM0001714;Helobdella_robusta|HelroG194579;Capitella_teleta|CapteG172520
cluster1344	5	Q9UBC0	GO:0048536; P:spleen development; IEA:Ensembl	Whitmania_pigra|EVM0007883;Helobdella_robusta|HelroG131179;Capitella_teleta|CapteG52697;Whitmania_pigra|EVM0003161;Helobdella_robusta|HelroG142791
cluster1345	5	Q8N264	GO:0007165; P:signal transduction; IEA:InterPro	Whitmania_pigra|EVM0005915;Helobdella_robusta|HelroG96714;Whitmania_pigra|EVM0002807;Helobdella_robusta|HelroG192479;Capitella_teleta|CapteG135059
cluster1346	5	P47863	GO:0006833; P:water transport; IDA:RGD	Whitmania_pigra|EVM0013656;Helobdella_robusta|HelroG185178;Whitmania_pigra|EVM0002937;Helobdella_robusta|HelroG113524;Capitella_teleta|CapteG224285
cluster1347	5	Q26630	GO:0036159; P:inner dynein arm assembly; IBA:GO_Central	Whitmania_pigra|EVM0009054;Helobdella_robusta|HelroG114306;Whitmania_pigra|EVM0009930;Helobdella_robusta|HelroG157857;Capitella_teleta|CapteG153927
cluster1348	5	P14646	GO:0007165; P:signal transduction; IEA:InterPro	Whitmania_pigra|EVM0004541;Helobdella_robusta|HelroG139196;Capitella_teleta|CapteG180250;Helobdella_robusta|HelroG76777;Helobdella_robusta|HelroG70801
cluster1349	5	Q8IVS8	GO:0006468; P:protein phosphorylation; IDA:UniProtKB	Whitmania_pigra|EVM0015016;Helobdella_robusta|HelroG187749;Capitella_teleta|CapteG145169;Capitella_teleta|CapteG121863;Capitella_teleta|CapteG171427
cluster1350	5	Q9IAJ2	GO:0007399; P:nervous system development; IEA:UniProtKB-KW	Whitmania_pigra|EVM0011557;Helobdella_robusta|HelroG63207;Whitmania_pigra|EVM0018921;Helobdella_robusta|HelroG145609;Capitella_teleta|CapteG181040
cluster1351	5	P70388	GO:0031860; P:telomeric 3' overhang formation; ISO:MGI	Whitmania_pigra|EVM0012024;Helobdella_robusta|HelroG168960;Capitella_teleta|CapteG122168;Helobdella_robusta|HelroG146100;Capitella_teleta|CapteG176770
cluster1352	5	O00533	GO:0007165; P:signal transduction; TAS:ProtInc	Whitmania_pigra|EVM0003550;Helobdella_robusta|HelroG158819;Whitmania_pigra|EVM0014491;Helobdella_robusta|HelroG189396;Capitella_teleta|CapteG193232
cluster1354	5	Q9ER00	GO:0006906; P:vesicle fusion; IBA:GO_Central	Whitmania_pigra|EVM0010838;Helobdella_robusta|HelroG95955;Whitmania_pigra|EVM0001875;Capitella_teleta|CapteG229079;Capitella_teleta|CapteG210332
cluster1355	5	Q68CP4	GO:0051259; P:protein complex oligomerization; IDA:UniProtKB	Whitmania_pigra|EVM0011385;Helobdella_robusta|HelroG191057;Capitella_teleta|CapteG135912;Capitella_teleta|CapteG227545;Capitella_teleta|CapteG26311
cluster1356	5	Q0P4S5	GO:0046872; F:metal ion binding; IEA:UniProtKB-KW	Whitmania_pigra|EVM0004379;Helobdella_robusta|HelroG111636;Capitella_teleta|CapteG225697;Whitmania_pigra|EVM0006390;Helobdella_robusta|HelroG194139
cluster1357	5	P57721	GO:0016071; P:mRNA metabolic process; NAS:UniProtKB	Whitmania_pigra|EVM0018374;Helobdella_robusta|HelroG142823;Capitella_teleta|CapteG1308;Whitmania_pigra|EVM0016515;Helobdella_robusta|HelroG99711
cluster1358	5	P51115	GO:2000637; P:positive regulation of gene silencing by miRNA; ISS:UniProtKB	Whitmania_pigra|EVM0007594;Helobdella_robusta|HelroG115802;Whitmania_pigra|EVM0011254;Helobdella_robusta|HelroG88144;Capitella_teleta|CapteG123630
cluster1359	5	Q9NR48	GO:0061038; P:uterus morphogenesis; IEA:Ensembl	Whitmania_pigra|EVM0007255;Helobdella_robusta|HelroG190066;Whitmania_pigra|EVM0007535;Helobdella_robusta|HelroG70629;Capitella_teleta|CapteG176480
cluster1360	5	Q91XE9	GO:1990440; P:positive regulation of transcription from RNA polymerase II promoter in response to endoplasmic reticulum stress; IMP:ParkinsonsUK-UCL	Whitmania_pigra|EVM0008294;Helobdella_robusta|HelroG159762;Capitella_teleta|CapteG223373;Whitmania_pigra|EVM0016997;Helobdella_robusta|HelroG192192
cluster1361	5	P70712	GO:0019441; P:tryptophan catabolic process to kynurenine; IBA:GO_Central	Whitmania_pigra|EVM0013893;Helobdella_robusta|HelroG188733;Capitella_teleta|CapteG19176;Capitella_teleta|CapteG127760;Capitella_teleta|CapteG90153
cluster1362	5	O57415	GO:0000122; P:negative regulation of transcription by RNA polymerase II; IBA:GO_Central	Whitmania_pigra|EVM0018990;Helobdella_robusta|HelroG112077;Capitella_teleta|CapteG220320;Capitella_teleta|CapteG189169;Capitella_teleta|CapteG189170
cluster1363	5	Q28G26	GO:0046854; P:phosphatidylinositol phosphorylation; IBA:GO_Central	Whitmania_pigra|EVM0002366;Helobdella_robusta|HelroG191658;Whitmania_pigra|EVM0014468;Helobdella_robusta|HelroG79999;Capitella_teleta|CapteG152761
cluster1365	5	P91891	GO:0023014; P:signal transduction by protein phosphorylation; IBA:GO_Central	Whitmania_pigra|EVM0012903;Helobdella_robusta|HelroG89777;Capitella_teleta|CapteG105157;Whitmania_pigra|EVM0001492;Helobdella_robusta|HelroG189935
cluster1366	5	Q9WUN2	GO:0006468; P:protein phosphorylation; ISS:UniProtKB	Whitmania_pigra|EVM0000495;Helobdella_robusta|HelroG193700;Capitella_teleta|CapteG124995;Whitmania_pigra|EVM0011936;Helobdella_robusta|HelroG191604
cluster1367	5	Q9TT91	GO:0016567; P:protein ubiquitination; IEA:UniProtKB-UniPathway	Whitmania_pigra|EVM0009070;Helobdella_robusta|HelroG185662;Capitella_teleta|CapteG106582;Capitella_teleta|CapteG143565;Capitella_teleta|CapteG174661
cluster1368	5	P42207	GO:0000921; P:septin ring assembly; IBA:GO_Central	Whitmania_pigra|EVM0005408;Helobdella_robusta|HelroG185674;Whitmania_pigra|EVM0004114;Helobdella_robusta|HelroG107434;Capitella_teleta|CapteG177047
cluster1369	5	N/A	N/A	Whitmania_pigra|EVM0018726;Capitella_teleta|CapteG206914;Whitmania_pigra|EVM0008767;Helobdella_robusta|HelroG178273;Capitella_teleta|CapteG225080
cluster1370	5	P09015	GO:0006355; P:regulation of transcription, DNA-templated; IEA:InterPro	Whitmania_pigra|EVM0002427;Helobdella_robusta|HelroG150820;Whitmania_pigra|EVM0016549;Helobdella_robusta|HelroG127402;Capitella_teleta|CapteG152545
cluster1371	5	P41239	GO:0060368; P:regulation of Fc receptor mediated stimulatory signaling pathway; IBA:GO_Central	Whitmania_pigra|EVM0000688;Capitella_teleta|CapteG104207;Capitella_teleta|CapteG153170;Capitella_teleta|CapteG209118;Helobdella_robusta|HelroG68803
cluster1372	5	O13134	GO:0006814; P:sodium ion transport; IEA:UniProtKB-KW	Whitmania_pigra|EVM0009923;Helobdella_robusta|HelroG85597;Capitella_teleta|CapteG177933;Whitmania_pigra|EVM0008787;Helobdella_robusta|HelroG78329
cluster1373	5	P07291	GO:0005509; F:calcium ion binding; IEA:InterPro	Whitmania_pigra|EVM0006634;Helobdella_robusta|HelroG75866;Whitmania_pigra|EVM0010813;Helobdella_robusta|HelroG75335;Capitella_teleta|CapteG19549
cluster1374	5	P18293	GO:0007165; P:signal transduction; IBA:GO_Central	Whitmania_pigra|EVM0011990;Helobdella_robusta|HelroG78187;Capitella_teleta|CapteG89333;Capitella_teleta|CapteG101739;Capitella_teleta|CapteG133767
cluster1375	5	O01393	GO:0034220; P:ion transmembrane transport; IDA:WormBase	Whitmania_pigra|EVM0005434;Helobdella_robusta|HelroG182016;Capitella_teleta|CapteG99165;Whitmania_pigra|EVM0018976;Helobdella_robusta|HelroG170896
cluster1376	5	Q8N957	N/A	Whitmania_pigra|EVM0011904;Helobdella_robusta|HelroG167861;Capitella_teleta|CapteG184525;Capitella_teleta|CapteG200192;Capitella_teleta|CapteG212818
cluster1377	5	Q3ZC01	GO:0042509; P:regulation of tyrosine phosphorylation of STAT protein; IEA:Ensembl	Whitmania_pigra|EVM0004353;Helobdella_robusta|HelroG81531;Capitella_teleta|CapteG96823;Capitella_teleta|CapteG154872;Capitella_teleta|CapteG111275
cluster1378	5	Q9CZA6	GO:0047496; P:vesicle transport along microtubule; IGI:MGI	Whitmania_pigra|EVM0001802;Helobdella_robusta|HelroG110400;Capitella_teleta|CapteG2037;Whitmania_pigra|EVM0003958;Helobdella_robusta|HelroG192818
cluster1379	5	Q98UK5	GO:0021654; P:rhombomere boundary formation; IMP:ZFIN	Whitmania_pigra|EVM0013821;Helobdella_robusta|HelroG158888;Capitella_teleta|CapteG184448;Capitella_teleta|CapteG148890;Helobdella_robusta|HelroG136669
cluster1380	5	Q8MPM1	GO:0051693; P:actin filament capping; IEA:UniProtKB-KW	Whitmania_pigra|EVM0015432;Helobdella_robusta|HelroG85143;Capitella_teleta|CapteG154247;Whitmania_pigra|EVM0016860;Helobdella_robusta|HelroG185261
cluster1381	5	P06180	GO:0061676; F:importin-alpha family protein binding; IPI:CAFA	Whitmania_pigra|EVM0007253;Helobdella_robusta|HelroG194398;Whitmania_pigra|EVM0001867;Helobdella_robusta|HelroG162278;Capitella_teleta|CapteG227744
cluster1382	5	Q5TYP8	GO:0016021; C:integral component of membrane; IEA:UniProtKB-KW	Whitmania_pigra|EVM0001056;Helobdella_robusta|HelroG172102;Capitella_teleta|CapteG224035;Capitella_teleta|CapteG200510;Capitella_teleta|CapteG227223
cluster1383	5	N/A	N/A	Whitmania_pigra|EVM0015274;Helobdella_robusta|HelroG161652;Capitella_teleta|CapteG225745;Capitella_teleta|CapteG200812;Capitella_teleta|CapteG215353
cluster1384	5	P98081	GO:0048488; P:synaptic vesicle endocytosis; IDA:FlyBase	Whitmania_pigra|EVM0003654;Helobdella_robusta|HelroG111498;Whitmania_pigra|EVM0002495;Helobdella_robusta|HelroG170544;Capitella_teleta|CapteG38987
cluster1385	5	Q24048	GO:0036376; P:sodium ion export across plasma membrane; IBA:GO_Central	Whitmania_pigra|EVM0016111;Helobdella_robusta|HelroG68072;Capitella_teleta|CapteG162826;Whitmania_pigra|EVM0007260;Helobdella_robusta|HelroG76092
cluster1386	5	O54972	GO:0001666; P:response to hypoxia; ISS:UniProtKB	Whitmania_pigra|EVM0011043;Helobdella_robusta|HelroG136243;Whitmania_pigra|EVM0000362;Helobdella_robusta|HelroG136716;Capitella_teleta|CapteG223427
cluster1387	5	Q5U3Y5	GO:0016192; P:vesicle-mediated transport; IEA:InterPro	Whitmania_pigra|EVM0010930;Helobdella_robusta|HelroG154240;Capitella_teleta|CapteG208465;Whitmania_pigra|EVM0014695;Helobdella_robusta|HelroG157395
cluster1388	5	P30682	GO:0007188; P:adenylate cyclase-modulating G protein-coupled receptor signaling pathway; IEA:InterPro	Whitmania_pigra|EVM0015428;Helobdella_robusta|HelroG192608;Whitmania_pigra|EVM0012076;Helobdella_robusta|HelroG156683;Capitella_teleta|CapteG178654
cluster1390	5	A7Z035	GO:0006897; P:endocytosis; IEA:UniProtKB-KW	Whitmania_pigra|EVM0005324;Helobdella_robusta|HelroG75202;Whitmania_pigra|EVM0003234;Helobdella_robusta|HelroG108184;Capitella_teleta|CapteG134812
cluster1391	5	N/A	N/A	Whitmania_pigra|EVM0001463;Helobdella_robusta|HelroG188446;Whitmania_pigra|EVM0001194;Capitella_teleta|CapteG219167;Capitella_teleta|CapteG185306
cluster1392	5	Q71R50	GO:0006703; P:estrogen biosynthetic process; IEA:UniProtKB-UniPathway	Whitmania_pigra|EVM0011208;Helobdella_robusta|HelroG76698;Capitella_teleta|CapteG172994;Capitella_teleta|CapteG172998;Capitella_teleta|CapteG21960
cluster1393	5	Q8N2R8	N/A	Whitmania_pigra|EVM0001963;Helobdella_robusta|HelroG193638;Capitella_teleta|CapteG132818;Capitella_teleta|CapteG175713;Capitella_teleta|CapteG216619
cluster1394	5	Q14738	GO:0007165; P:signal transduction; IEA:InterPro	Whitmania_pigra|EVM0007990;Helobdella_robusta|HelroG83594;Capitella_teleta|CapteG101991;Whitmania_pigra|EVM0012170;Helobdella_robusta|HelroG98671
cluster1396	5	Q9P286	GO:0031098; P:stress-activated protein kinase signaling cascade; IBA:GO_Central	Whitmania_pigra|EVM0003291;Helobdella_robusta|HelroG94192;Whitmania_pigra|EVM0012634;Helobdella_robusta|HelroG68255;Capitella_teleta|CapteG222374
cluster1398	5	P97577	GO:0010976; P:positive regulation of neuron projection development; IMP:RGD	Whitmania_pigra|EVM0008735;Helobdella_robusta|HelroG193301;Capitella_teleta|CapteG168941;Whitmania_pigra|EVM0011535;Helobdella_robusta|HelroG85523
cluster1400	5	O62809	GO:0051480; P:regulation of cytosolic calcium ion concentration; ISS:UniProtKB	Whitmania_pigra|EVM0007463;Helobdella_robusta|HelroG159107;Capitella_teleta|CapteG182424;Capitella_teleta|CapteG5310;Helobdella_robusta|HelroG144094
cluster1401	5	Q27889	GO:0035220; P:wing disc development; IMP:FlyBase	Whitmania_pigra|EVM0012118;Helobdella_robusta|HelroG186366;Capitella_teleta|CapteG203586;Whitmania_pigra|EVM0010030;Helobdella_robusta|HelroG157436
cluster1402	5	P80009	GO:0048771; P:tissue remodeling; IEA:UniProtKB-KW	Whitmania_pigra|EVM0007822;Helobdella_robusta|HelroG190772;Capitella_teleta|CapteG119007;Capitella_teleta|CapteG117696;Capitella_teleta|CapteG213986
cluster1403	5	Q9H252	GO:0042391; P:regulation of membrane potential; IBA:GO_Central	Whitmania_pigra|EVM0017714;Helobdella_robusta|HelroG81288;Capitella_teleta|CapteG177706;Whitmania_pigra|EVM0011639;Helobdella_robusta|HelroG117121
cluster1404	5	Q5JYT4	GO:0050804; P:modulation of chemical synaptic transmission; IEA:Ensembl	Whitmania_pigra|EVM0015014;Helobdella_robusta|HelroG92027;Helobdella_robusta|HelroG109918;Capitella_teleta|CapteG161956;Whitmania_pigra|EVM0018928
cluster1405	5	P82251	GO:0065003; P:protein-containing complex assembly; TAS:ProtInc	Whitmania_pigra|EVM0015601;Helobdella_robusta|HelroG110971;Capitella_teleta|CapteG194364;Capitella_teleta|CapteG123368;Capitella_teleta|CapteG97936
cluster1406	5	Q9DAI6	GO:0044255; P:cellular lipid metabolic process; IBA:GO_Central	Whitmania_pigra|EVM0013331;Helobdella_robusta|HelroG169706;Capitella_teleta|CapteG90541;Capitella_teleta|CapteG90595;Helobdella_robusta|HelroG75112
cluster1407	5	Q9V4Y7	GO:0072347; P:response to anesthetic; IMP:FlyBase	Whitmania_pigra|EVM0005757;Helobdella_robusta|HelroG71772;Helobdella_robusta|HelroG71321;Helobdella_robusta|HelroG190044;Capitella_teleta|CapteG159249
cluster1408	5	Q16832	GO:0007165; P:signal transduction; TAS:ProtInc	Whitmania_pigra|EVM0015570;Helobdella_robusta|HelroG78376;Whitmania_pigra|EVM0002181;Capitella_teleta|CapteG150374;Capitella_teleta|CapteG155564
cluster1409	5	O43663	GO:0032465; P:regulation of cytokinesis; IDA:UniProtKB	Whitmania_pigra|EVM0003571;Helobdella_robusta|HelroG91651;Capitella_teleta|CapteG226476;Whitmania_pigra|EVM0003683;Helobdella_robusta|HelroG78775
cluster1410	5	Q2IA00	GO:0007283; P:spermatogenesis; IEA:UniProtKB-KW	Whitmania_pigra|EVM0010564;Helobdella_robusta|HelroG189863;Capitella_teleta|CapteG155182;Capitella_teleta|CapteG210764;Helobdella_robusta|HelroG166130
cluster1411	5	P57094	GO:0090244; P:Wnt signaling pathway involved in somitogenesis; IGI:ZFIN	Whitmania_pigra|EVM0005147;Helobdella_robusta|HelroG136825;Whitmania_pigra|EVM0013793;Helobdella_robusta|HelroG74267;Capitella_teleta|CapteG223633
cluster1412	5	B5DE09	GO:0048511; P:rhythmic process; IEA:UniProtKB-KW	Whitmania_pigra|EVM0015279;Helobdella_robusta|HelroG167639;Whitmania_pigra|EVM0006347;Helobdella_robusta|HelroG176193;Capitella_teleta|CapteG92183
cluster1413	5	F1LQ48	GO:1901652; P:response to peptide; IEP:RGD	Whitmania_pigra|EVM0012188;Helobdella_robusta|HelroG104598;Capitella_teleta|CapteG161728;Whitmania_pigra|EVM0010755;Helobdella_robusta|HelroG185398
cluster1414	5	O08550	GO:0006355; P:regulation of transcription, DNA-templated; IEA:InterPro	Whitmania_pigra|EVM0013078;Helobdella_robusta|HelroG81718;Capitella_teleta|CapteG130729;Helobdella_robusta|HelroG81886;Capitella_teleta|CapteG179499
cluster1415	5	Q8WPA2	GO:0042923; F:neuropeptide binding; IDA:UniProtKB	Whitmania_pigra|EVM0002988;Helobdella_robusta|HelroG173575;Capitella_teleta|CapteG113004;Helobdella_robusta|HelroG85072;Capitella_teleta|CapteG54029
cluster1416	5	N/A	N/A	Whitmania_pigra|EVM0004260;Capitella_teleta|CapteG218417;Capitella_teleta|CapteG229145;Capitella_teleta|CapteG218723;Helobdella_robusta|HelroG179666
cluster1417	5	Q9W625	GO:0060733; P:regulation of eIF2 alpha phosphorylation by amino acid starvation; ISS:UniProtKB	Whitmania_pigra|EVM0013156;Helobdella_robusta|HelroG106777;Capitella_teleta|CapteG222178;Helobdella_robusta|HelroG135638;Helobdella_robusta|HelroG64985
cluster1418	5	Q9PTG8	GO:0017148; P:negative regulation of translation; IEA:UniProtKB-KW	Whitmania_pigra|EVM0016313;Helobdella_robusta|HelroG173298;Capitella_teleta|CapteG167820;Whitmania_pigra|EVM0000741;Helobdella_robusta|HelroG104333
cluster1419	5	Q8WXF0	GO:0000244; P:spliceosomal tri-snRNP complex assembly; NAS:UniProtKB	Whitmania_pigra|EVM0015685;Helobdella_robusta|HelroG157132;Capitella_teleta|CapteG222122;Capitella_teleta|CapteG124300;Capitella_teleta|CapteG222121
cluster1420	5	H2LBU8	GO:0005634; C:nucleus; IEA:UniProtKB-SubCell	Whitmania_pigra|EVM0016954;Helobdella_robusta|HelroG172141;Whitmania_pigra|EVM0000919;Helobdella_robusta|HelroG87479;Capitella_teleta|CapteG224614
cluster1421	5	Q20591	GO:0055085; P:transmembrane transport; IBA:GO_Central	Whitmania_pigra|EVM0011360;Helobdella_robusta|HelroG89692;Whitmania_pigra|EVM0005078;Helobdella_robusta|HelroG90060;Capitella_teleta|CapteG136848
cluster1422	5	Q69ZH9	GO:0007165; P:signal transduction; IEA:InterPro	Whitmania_pigra|EVM0002786;Helobdella_robusta|HelroG105840;Capitella_teleta|CapteG220544;Whitmania_pigra|EVM0012502;Helobdella_robusta|HelroG187947
cluster1423	5	O97790	GO:0006886; P:intracellular protein transport; IBA:GO_Central	Whitmania_pigra|EVM0006601;Helobdella_robusta|HelroG115111;Whitmania_pigra|EVM0006676;Helobdella_robusta|HelroG63519;Capitella_teleta|CapteG212886
cluster1425	5	Q9P1V8	N/A	Whitmania_pigra|EVM0013990;Helobdella_robusta|HelroG165181;Capitella_teleta|CapteG229271;Capitella_teleta|CapteG228665;Capitella_teleta|CapteG226375
cluster1426	5	Q9M571	GO:0006656; P:phosphatidylcholine biosynthetic process; IEA:UniProtKB-UniPathway	Whitmania_pigra|EVM0008310;Helobdella_robusta|HelroG183893;Capitella_teleta|CapteG189076;Capitella_teleta|CapteG91785;Capitella_teleta|CapteG140071
cluster1427	5	Q9D1F5	GO:0010212; P:response to ionizing radiation; ISS:UniProtKB	Whitmania_pigra|EVM0004735;Helobdella_robusta|HelroG166695;Capitella_teleta|CapteG116897;Capitella_teleta|CapteG100455;Capitella_teleta|CapteG147774
cluster1428	5	F1QC45	GO:0010842; P:retina layer formation; IMP:ZFIN	Whitmania_pigra|EVM0013336;Helobdella_robusta|HelroG88092;Whitmania_pigra|EVM0013654;Helobdella_robusta|HelroG168788;Capitella_teleta|CapteG202465
cluster1429	5	Q6DF30	GO:0042843; P:D-xylose catabolic process; IBA:GO_Central	Whitmania_pigra|EVM0005722;Helobdella_robusta|HelroG74868;Capitella_teleta|CapteG218954;Capitella_teleta|CapteG225239;Capitella_teleta|CapteG228970
cluster1430	5	Q14919	GO:0045944; P:positive regulation of transcription by RNA polymerase II; IBA:GO_Central	Whitmania_pigra|EVM0000324;Helobdella_robusta|HelroG89315;Capitella_teleta|CapteG31266;Helobdella_robusta|HelroG127015;Helobdella_robusta|HelroG135743
cluster1431	5	Q9C056	GO:0006355; P:regulation of transcription, DNA-templated; NAS:UniProtKB	Whitmania_pigra|EVM0008564;Capitella_teleta|CapteG6193;Helobdella_robusta|HelroG135991;Helobdella_robusta|HelroG153075;Helobdella_robusta|HelroG86957
cluster1432	5	O77245	GO:0008270; F:zinc ion binding; IEA:InterPro	Whitmania_pigra|EVM0013005;Helobdella_robusta|HelroG137822;Whitmania_pigra|EVM0005992;Helobdella_robusta|HelroG182655;Capitella_teleta|CapteG219555
cluster1433	5	Q9JJ22	GO:0008217; P:regulation of blood pressure; IEA:InterPro	Whitmania_pigra|EVM0012837;Helobdella_robusta|HelroG193156;Capitella_teleta|CapteG133041;Helobdella_robusta|HelroG85035;Helobdella_robusta|HelroG85912
cluster1434	5	P23727	GO:0034976; P:response to endoplasmic reticulum stress; ISS:UniProtKB	Whitmania_pigra|EVM0018464;Helobdella_robusta|HelroG136972;Capitella_teleta|CapteG179314;Whitmania_pigra|EVM0012234;Helobdella_robusta|HelroG76166
cluster1435	5	Q9R0N7	GO:0016192; P:vesicle-mediated transport; IBA:GO_Central	Whitmania_pigra|EVM0006620;Helobdella_robusta|HelroG93365;Capitella_teleta|CapteG175638;Helobdella_robusta|HelroG66622;Helobdella_robusta|HelroG64105
cluster1436	5	O73718	GO:0001501; P:skeletal system development; ISS:UniProtKB	Whitmania_pigra|EVM0011665;Helobdella_robusta|HelroG71638;Whitmania_pigra|EVM0001017;Helobdella_robusta|HelroG63904;Capitella_teleta|CapteG152028
cluster1438	5	Q0VD07	GO:0007416; P:synapse assembly; ISS:UniProtKB	Whitmania_pigra|EVM0004098;Helobdella_robusta|HelroG192219;Whitmania_pigra|EVM0007834;Helobdella_robusta|HelroG179731;Capitella_teleta|CapteG228771
cluster1439	5	Q9GKX2	GO:0004090; F:carbonyl reductase (NADPH) activity; IEA:UniProtKB-EC	Whitmania_pigra|EVM0004433;Capitella_teleta|CapteG157637;Whitmania_pigra|EVM0002276;Helobdella_robusta|HelroG185211;Capitella_teleta|CapteG112072
cluster1440	5	Q9EQQ9	GO:0006612; P:protein targeting to membrane; ISO:MGI	Whitmania_pigra|EVM0007772;Helobdella_robusta|HelroG194783;Capitella_teleta|CapteG222706;Capitella_teleta|CapteG175353;Capitella_teleta|CapteG175350
cluster1441	5	P92177	GO:0048190; P:wing disc dorsal/ventral pattern formation; IGI:FlyBase	Whitmania_pigra|EVM0013316;Helobdella_robusta|HelroG64550;Whitmania_pigra|EVM0009021;Helobdella_robusta|HelroG155141;Capitella_teleta|CapteG152326
cluster1442	5	Q61241	GO:0007283; P:spermatogenesis; TAS:UniProtKB	Whitmania_pigra|EVM0011899;Helobdella_robusta|HelroG110322;Capitella_teleta|CapteG90577;Capitella_teleta|CapteG111818;Capitella_teleta|CapteG44950
cluster1443	5	O88801	GO:0007605; P:sensory perception of sound; ISS:UniProtKB	Whitmania_pigra|EVM0014458;Helobdella_robusta|HelroG96961;Capitella_teleta|CapteG226812;Whitmania_pigra|EVM0012651;Helobdella_robusta|HelroG185433
cluster1445	5	P81139	GO:0009395; P:phospholipid catabolic process; ISS:UniProtKB	Whitmania_pigra|EVM0001151;Helobdella_robusta|HelroG105263;Capitella_teleta|CapteG187295;Helobdella_robusta|HelroG158766;Helobdella_robusta|HelroG63631
cluster1446	5	Q149S1	GO:0060378; P:regulation of brood size; IGI:UniProtKB	Whitmania_pigra|EVM0007427;Helobdella_robusta|HelroG70422;Capitella_teleta|CapteG182903;Capitella_teleta|CapteG213472;Capitella_teleta|CapteG213546
cluster1447	5	O61307	GO:0048499; P:synaptic vesicle membrane organization; IMP:UniProtKB	Whitmania_pigra|EVM0000790;Helobdella_robusta|HelroG81946;Capitella_teleta|CapteG159800;Whitmania_pigra|EVM0015926;Helobdella_robusta|HelroG122962
cluster1448	5	A8DYE2	GO:0055069; P:zinc ion homeostasis; IMP:FlyBase	Whitmania_pigra|EVM0017076;Helobdella_robusta|HelroG188397;Helobdella_robusta|HelroG169845;Capitella_teleta|CapteG120255;Helobdella_robusta|HelroG62898
cluster1449	5	Q8VCX2	GO:0015786; P:UDP-glucose transmembrane transport; IBA:GO_Central	Whitmania_pigra|EVM0007798;Helobdella_robusta|HelroG165959;Capitella_teleta|CapteG224289;Capitella_teleta|CapteG123243;Helobdella_robusta|HelroG165958
cluster1450	5	Q6P8Y1	GO:0005509; F:calcium ion binding; IEA:InterPro	Whitmania_pigra|EVM0005986;Helobdella_robusta|HelroG156044;Capitella_teleta|CapteG107951;Capitella_teleta|CapteG18750;Capitella_teleta|CapteG222663
cluster1451	5	P25931	GO:0007186; P:G protein-coupled receptor signaling pathway; ISM:FlyBase	Whitmania_pigra|EVM0004019;Helobdella_robusta|HelroG121592;Capitella_teleta|CapteG195613;Capitella_teleta|CapteG124884;Helobdella_robusta|HelroG79600
cluster1452	5	Q5U236	N/A	Whitmania_pigra|EVM0018338;Helobdella_robusta|HelroG110285;Capitella_teleta|CapteG40812;Capitella_teleta|CapteG177566;Helobdella_robusta|HelroG138134
cluster1454	5	O13375	GO:0032977; F:membrane insertase activity; IEA:InterPro	Whitmania_pigra|EVM0002365;Helobdella_robusta|HelroG114451;Whitmania_pigra|EVM0010567;Helobdella_robusta|HelroG121655;Capitella_teleta|CapteG171303
cluster1455	5	P53794	GO:0043576; P:regulation of respiratory gaseous exchange; IEA:Ensembl	Whitmania_pigra|EVM0010675;Helobdella_robusta|HelroG85865;Capitella_teleta|CapteG177168;Whitmania_pigra|EVM0008697;Capitella_teleta|CapteG98928
cluster1457	5	Q86YT5	GO:0015746; P:citrate transport; IDA:UniProtKB	Whitmania_pigra|EVM0004036;Helobdella_robusta|HelroG89773;Capitella_teleta|CapteG162250;Whitmania_pigra|EVM0015017;Helobdella_robusta|HelroG157200
cluster1458	5	A5WUT8	GO:0006914; P:autophagy; IBA:GO_Central	Whitmania_pigra|EVM0008322;Helobdella_robusta|HelroG83268;Capitella_teleta|CapteG188527;Helobdella_robusta|HelroG192632;Capitella_teleta|CapteG219894
cluster1459	5	Q7RTX9	GO:0015718; P:monocarboxylic acid transport; IBA:GO_Central	Whitmania_pigra|EVM0014087;Helobdella_robusta|HelroG193822;Capitella_teleta|CapteG171008;Capitella_teleta|CapteG171191;Capitella_teleta|CapteG22666
cluster1460	5	Q9UN09	GO:0043691; P:reverse cholesterol transport; IMP:BHF-UCL	Whitmania_pigra|EVM0001672;Helobdella_robusta|HelroG77531;Helobdella_robusta|HelroG156842;Capitella_teleta|CapteG226736;Capitella_teleta|CapteG149677
cluster1461	5	A2VDK6	GO:0016601; P:Rac protein signal transduction; IEA:Ensembl	Whitmania_pigra|EVM0003314;Helobdella_robusta|HelroG62339;Whitmania_pigra|EVM0007848;Helobdella_robusta|HelroG87558;Capitella_teleta|CapteG219958
cluster1462	5	Q0WW55	GO:0009793; P:embryo development ending in seed dormancy; IMP:UniProtKB	Whitmania_pigra|EVM0015043;Helobdella_robusta|HelroG87434;Capitella_teleta|CapteG132783;Capitella_teleta|CapteG104860;Capitella_teleta|CapteG110243
cluster1463	5	Q9H115	GO:0035249; P:synaptic transmission, glutamatergic; IBA:GO_Central	Whitmania_pigra|EVM0001093;Helobdella_robusta|HelroG157419;Whitmania_pigra|EVM0007744;Helobdella_robusta|HelroG113060;Capitella_teleta|CapteG226902
cluster1465	5	Q5ZIQ3	GO:0008380; P:RNA splicing; IEA:UniProtKB-KW	Whitmania_pigra|EVM0004686;Helobdella_robusta|HelroG93617;Capitella_teleta|CapteG171528;Whitmania_pigra|EVM0003272;Helobdella_robusta|HelroG189742
cluster1466	5	Q7TNC8	GO:0060012; P:synaptic transmission, glycinergic; IBA:GO_Central	Whitmania_pigra|EVM0018915;Helobdella_robusta|HelroG130575;Whitmania_pigra|EVM0005901;Helobdella_robusta|HelroG131046;Capitella_teleta|CapteG3682
cluster1467	5	P18461	GO:0070374; P:positive regulation of ERK1 and ERK2 cascade; IBA:GO_Central	Whitmania_pigra|EVM0010384;Helobdella_robusta|HelroG70474;Capitella_teleta|CapteG90852;Capitella_teleta|CapteG166775;Capitella_teleta|CapteG220531
cluster1469	5	Q6PHN7	GO:0016021; C:integral component of membrane; IEA:UniProtKB-KW	Whitmania_pigra|EVM0007139;Helobdella_robusta|HelroG133970;Capitella_teleta|CapteG93026;Whitmania_pigra|EVM0003367;Helobdella_robusta|HelroG183886
cluster1470	5	P29052	GO:0001174; P:transcriptional start site selection at RNA polymerase II promoter; IDA:FlyBase	Whitmania_pigra|EVM0001795;Helobdella_robusta|HelroG185984;Capitella_teleta|CapteG167658;Helobdella_robusta|HelroG80977;Helobdella_robusta|HelroG174017
cluster1471	5	Q95115	GO:0043029; P:T cell homeostasis; ISS:AgBase	Whitmania_pigra|EVM0017231;Helobdella_robusta|HelroG156927;Capitella_teleta|CapteG223577;Capitella_teleta|CapteG114078;Capitella_teleta|CapteG168065
cluster1472	5	Q9H0R3	GO:0016021; C:integral component of membrane; IEA:UniProtKB-KW	Whitmania_pigra|EVM0002281;Helobdella_robusta|HelroG62632;Capitella_teleta|CapteG157271;Capitella_teleta|CapteG153971;Capitella_teleta|CapteG152244
cluster1473	5	Q9BWT2	GO:1901379; P:regulation of potassium ion transmembrane transport; ISS:UniProtKB	Capitella_teleta|CapteG107566;Whitmania_pigra|EVM0014085;Helobdella_robusta|HelroG67135;Helobdella_robusta|HelroG66963;Helobdella_robusta|HelroG152003
cluster1474	5	Q9H2K2	GO:0016055; P:Wnt signaling pathway; IEA:UniProtKB-KW	Whitmania_pigra|EVM0011386;Helobdella_robusta|HelroG194632;Capitella_teleta|CapteG224773;Capitella_teleta|CapteG192002;Helobdella_robusta|HelroG193757
cluster1475	5	O95786	GO:0016032; P:viral process; IEA:UniProtKB-KW	Whitmania_pigra|EVM0003733;Helobdella_robusta|HelroG114400;Capitella_teleta|CapteG209996;Capitella_teleta|CapteG201240;Capitella_teleta|CapteG221268
cluster1478	5	Q8TC08	GO:0021591; P:ventricular system development; IEA:Ensembl	Whitmania_pigra|EVM0004343;Helobdella_robusta|HelroG187825;Capitella_teleta|CapteG195412;Capitella_teleta|CapteG222082;Helobdella_robusta|HelroG62049
cluster1479	5	Q803I2	GO:0006890; P:retrograde vesicle-mediated transport, Golgi to ER; IBA:GO_Central	Whitmania_pigra|EVM0013473;Helobdella_robusta|HelroG105492;Capitella_teleta|CapteG192533;Capitella_teleta|CapteG139951;Capitella_teleta|CapteG139954
cluster1480	5	Q9Y394	GO:0016491; F:oxidoreductase activity; IEA:UniProtKB-KW	Whitmania_pigra|EVM0018864;Helobdella_robusta|HelroG65082;Capitella_teleta|CapteG143106;Capitella_teleta|CapteG167067;Capitella_teleta|CapteG176950
cluster1481	5	Q9EQN3	GO:0006970; P:response to osmotic stress; IDA:MGI	Whitmania_pigra|EVM0003809;Helobdella_robusta|HelroG193803;Capitella_teleta|CapteG227875;Capitella_teleta|CapteG213832;Helobdella_robusta|HelroG87621
cluster1483	5	Q05793	GO:0006898; P:receptor-mediated endocytosis; IMP:ARUK-UCL	Whitmania_pigra|EVM0000577;Helobdella_robusta|HelroG63300;Capitella_teleta|CapteG192296;Helobdella_robusta|HelroG80670;Capitella_teleta|CapteG223648
cluster1484	5	P46061	GO:0007165; P:signal transduction; IEA:InterPro	Whitmania_pigra|EVM0002949;Helobdella_robusta|HelroG189800;Capitella_teleta|CapteG162509;Capitella_teleta|CapteG106804;Capitella_teleta|CapteG107728
cluster1637	4	Q08012	GO:0048010; P:vascular endothelial growth factor receptor signaling pathway; IDA:FlyBase	Whitmania_pigra|EVM0003815;Whitmania_pigra|EVM0002634;Capitella_teleta|CapteG93061;Helobdella_robusta|HelroG73566
cluster1639	4	Q5F408	GO:0006423; P:cysteinyl-tRNA aminoacylation; ISS:UniProtKB	Whitmania_pigra|EVM0003114;Whitmania_pigra|EVM0007023;Helobdella_robusta|HelroG98035;Capitella_teleta|CapteG218029
cluster1641	4	O15118	GO:0046718; P:viral entry into host cell; IMP:CACAO	Whitmania_pigra|EVM0012129;Whitmania_pigra|EVM0012546;Helobdella_robusta|HelroG102116;Capitella_teleta|CapteG164279
cluster1642	4	P35433	GO:0019693; P:ribose phosphate metabolic process; IDA:RGD	Whitmania_pigra|EVM0003083;Whitmania_pigra|EVM0010458;Helobdella_robusta|HelroG109477;Capitella_teleta|CapteG18069
cluster1643	4	Q22053	GO:0031167; P:rRNA methylation; IBA:GO_Central	Whitmania_pigra|EVM0016072;Whitmania_pigra|EVM0000275;Helobdella_robusta|HelroG109564;Capitella_teleta|CapteG155245
cluster1644	4	O73787	GO:0007020; P:microtubule nucleation; IEA:InterPro	Whitmania_pigra|EVM0005854;Whitmania_pigra|EVM0003195;Helobdella_robusta|HelroG65285;Capitella_teleta|CapteG224608
cluster1645	4	P54319	GO:0043162; P:ubiquitin-dependent protein catabolic process via the multivesicular body sorting pathway; ISS:UniProtKB	Whitmania_pigra|EVM0004051;Whitmania_pigra|EVM0006857;Helobdella_robusta|HelroG67216;Capitella_teleta|CapteG160241
cluster1647	4	Q8NBX0	GO:0002576; P:platelet degranulation; TAS:Reactome	Whitmania_pigra|EVM0015717;Whitmania_pigra|EVM0000968;Helobdella_robusta|HelroG105775;Capitella_teleta|CapteG155386
cluster1648	4	Q5ZJ85	GO:0000244; P:spliceosomal tri-snRNP complex assembly; ISS:UniProtKB	Whitmania_pigra|EVM0009039;Whitmania_pigra|EVM0006585;Helobdella_robusta|HelroG98250;Capitella_teleta|CapteG19567
cluster1650	4	Q99459	GO:0072422; P:signal transduction involved in DNA damage checkpoint; IMP:UniProtKB	Whitmania_pigra|EVM0014503;Whitmania_pigra|EVM0001508;Helobdella_robusta|HelroG155960;Capitella_teleta|CapteG178572
cluster1652	4	P49900	GO:0000050; P:urea cycle; IEA:UniProtKB-UniPathway	Whitmania_pigra|EVM0016051;Whitmania_pigra|EVM0002294;Helobdella_robusta|HelroG68856;Capitella_teleta|CapteG151997
cluster1653	4	Q8C0T7	GO:0055085; P:transmembrane transport; IEA:InterPro	Whitmania_pigra|EVM0012315;Whitmania_pigra|EVM0013565;Helobdella_robusta|HelroG88474;Capitella_teleta|CapteG166920
cluster1654	4	Q28948	GO:0016055; P:Wnt signaling pathway; IEA:UniProtKB-KW	Whitmania_pigra|EVM0010693;Whitmania_pigra|EVM0007839;Helobdella_robusta|HelroG112211;Capitella_teleta|CapteG227168
cluster1656	4	Q29RZ2	GO:0008380; P:RNA splicing; IEA:UniProtKB-KW	Whitmania_pigra|EVM0017388;Whitmania_pigra|EVM0004188;Helobdella_robusta|HelroG107948;Capitella_teleta|CapteG160326
cluster1660	4	P21158	GO:0030435; P:sporulation resulting in formation of a cellular spore; IEA:UniProtKB-KW	Whitmania_pigra|EVM0005530;Whitmania_pigra|EVM0006873;Helobdella_robusta|HelroG194898;Capitella_teleta|CapteG115991
cluster1663	4	P58743	GO:0007605; P:sensory perception of sound; IMP:UniProtKB	Whitmania_pigra|EVM0007890;Whitmania_pigra|EVM0012200;Capitella_teleta|CapteG129630;Helobdella_robusta|HelroG119893
cluster1664	4	Q3B8S0	GO:0007338; P:single fertilization; IEA:Ensembl	Whitmania_pigra|EVM0016034;Whitmania_pigra|EVM0004460;Helobdella_robusta|HelroG184927;Capitella_teleta|CapteG158856
cluster1665	4	Q5U3F2	GO:0000398; P:mRNA splicing, via spliceosome; IEA:InterPro	Whitmania_pigra|EVM0010803;Whitmania_pigra|EVM0015586;Helobdella_robusta|HelroG194032;Capitella_teleta|CapteG33844
cluster1669	4	O16098	GO:0032450; F:maltose alpha-glucosidase activity; IEA:UniProtKB-EC	Whitmania_pigra|EVM0013901;Whitmania_pigra|EVM0009900;Helobdella_robusta|HelroG159582;Capitella_teleta|CapteG160914
cluster1670	4	Q9HCN4	GO:0003924; F:GTPase activity; IBA:GO_Central	Whitmania_pigra|EVM0014261;Whitmania_pigra|EVM0002461;Helobdella_robusta|HelroG69993;Capitella_teleta|CapteG176909
cluster1671	4	P21613	GO:0007018; P:microtubule-based movement; IEA:InterPro	Whitmania_pigra|EVM0007732;Whitmania_pigra|EVM0013339;Helobdella_robusta|HelroG75911;Capitella_teleta|CapteG174698
cluster1672	4	Q6PF21	GO:0006431; P:methionyl-tRNA aminoacylation; ISS:UniProtKB	Whitmania_pigra|EVM0000576;Whitmania_pigra|EVM0010153;Helobdella_robusta|HelroG176772;Capitella_teleta|CapteG6394
cluster1675	4	P06865	GO:0042340; P:keratan sulfate catabolic process; TAS:Reactome	Whitmania_pigra|EVM0001504;Whitmania_pigra|EVM0017454;Helobdella_robusta|HelroG192733;Capitella_teleta|CapteG183554
cluster1677	4	Q54VB4	GO:0006355; P:regulation of transcription, DNA-templated; IEA:InterPro	Whitmania_pigra|EVM0005595;Whitmania_pigra|EVM0003672;Capitella_teleta|CapteG207287;Helobdella_robusta|HelroG148509
cluster1681	4	Q9ERB0	GO:0006906; P:vesicle fusion; IBA:GO_Central	Whitmania_pigra|EVM0017874;Whitmania_pigra|EVM0004816;Helobdella_robusta|HelroG184904;Capitella_teleta|CapteG19521
cluster1682	4	Q5ZM98	GO:0006986; P:response to unfolded protein; IBA:GO_Central	Whitmania_pigra|EVM0012049;Whitmania_pigra|EVM0010126;Helobdella_robusta|HelroG185768;Capitella_teleta|CapteG225689
cluster1684	4	Q23356	GO:0031098; P:stress-activated protein kinase signaling cascade; IBA:GO_Central	Whitmania_pigra|EVM0003131;Whitmania_pigra|EVM0011036;Capitella_teleta|CapteG194253;Helobdella_robusta|HelroG106153
cluster1685	4	Q8R3N6	GO:0046784; P:viral mRNA export from host cell nucleus; ISO:MGI	Whitmania_pigra|EVM0009323;Whitmania_pigra|EVM0005035;Helobdella_robusta|HelroG81226;Capitella_teleta|CapteG184685
cluster1686	4	Q7RTS1	GO:0010832; P:negative regulation of myotube differentiation; ISS:UniProtKB	Whitmania_pigra|EVM0017887;Whitmania_pigra|EVM0014188;Helobdella_robusta|HelroG148428;Capitella_teleta|CapteG206308
cluster1689	4	Q9D787	GO:0000209; P:protein polyubiquitination; ISS:UniProtKB	Whitmania_pigra|EVM0006466;Whitmania_pigra|EVM0004583;Helobdella_robusta|HelroG185601;Capitella_teleta|CapteG102535
cluster1690	4	O15541	GO:0034247; P:snoRNA splicing; IBA:GO_Central	Whitmania_pigra|EVM0004273;Whitmania_pigra|EVM0018580;Helobdella_robusta|HelroG185736;Capitella_teleta|CapteG223699
cluster1693	4	Q5KU39	GO:0042144; P:vacuole fusion, non-autophagic; IBA:GO_Central	Whitmania_pigra|EVM0017525;Whitmania_pigra|EVM0004244;Helobdella_robusta|HelroG105502;Capitella_teleta|CapteG174173
cluster1696	4	Q4KMG0	GO:0007224; P:smoothened signaling pathway; IEA:Ensembl	Whitmania_pigra|EVM0009838;Whitmania_pigra|EVM0014944;Helobdella_robusta|HelroG191696;Capitella_teleta|CapteG220775
cluster1697	4	Q8NDA2	GO:0050896; P:response to stimulus; IEA:UniProtKB-KW	Whitmania_pigra|EVM0000092;Whitmania_pigra|EVM0008583;Helobdella_robusta|HelroG193056;Capitella_teleta|CapteG150259
cluster1699	4	Q66HG8	GO:0034501; P:protein localization to kinetochore; ISS:UniProtKB	Whitmania_pigra|EVM0018763;Whitmania_pigra|EVM0012884;Helobdella_robusta|HelroG88417;Capitella_teleta|CapteG225605
cluster1700	4	O14562	GO:0003723; F:RNA binding; HDA:UniProtKB	Whitmania_pigra|EVM0012093;Whitmania_pigra|EVM0016431;Capitella_teleta|CapteG182879;Helobdella_robusta|HelroG62886
cluster1701	4	Q5ZL98	GO:0006383; P:transcription by RNA polymerase III; IEA:GOC	Whitmania_pigra|EVM0010836;Whitmania_pigra|EVM0012337;Helobdella_robusta|HelroG106408;Capitella_teleta|CapteG219447
cluster1702	4	P61593	GO:0021987; P:cerebral cortex development; IEA:InterPro	Whitmania_pigra|EVM0017162;Whitmania_pigra|EVM0005053;Helobdella_robusta|HelroG173726;Capitella_teleta|CapteG222250
cluster1703	4	Q9BRD0	GO:0000398; P:mRNA splicing, via spliceosome; ISS:BHF-UCL	Whitmania_pigra|EVM0010355;Whitmania_pigra|EVM0005236;Helobdella_robusta|HelroG161390;Capitella_teleta|CapteG228530
cluster1704	4	Q9D3D0	N/A	Whitmania_pigra|EVM0000475;Whitmania_pigra|EVM0001915;Helobdella_robusta|HelroG115835;Capitella_teleta|CapteG176851
cluster1706	4	Q9D6J3	GO:0008380; P:RNA splicing; IEA:UniProtKB-KW	Whitmania_pigra|EVM0017911;Whitmania_pigra|EVM0015284;Helobdella_robusta|HelroG66584;Capitella_teleta|CapteG160604
cluster1710	4	Q9HBH5	GO:0001649; P:osteoblast differentiation; HDA:UniProtKB	Whitmania_pigra|EVM0001636;Whitmania_pigra|EVM0001171;Helobdella_robusta|HelroG109820;Capitella_teleta|CapteG91140
cluster1713	4	Q6NVP6	GO:0000244; P:spliceosomal tri-snRNP complex assembly; IEA:InterPro	Whitmania_pigra|EVM0007353;Whitmania_pigra|EVM0005219;Helobdella_robusta|HelroG185344;Capitella_teleta|CapteG177631
cluster1714	4	Q9ES30	GO:0070206; P:protein trimerization; ISO:MGI	Whitmania_pigra|EVM0004468;Whitmania_pigra|EVM0005873;Capitella_teleta|CapteG183227;Helobdella_robusta|HelroG193289
cluster1719	4	Q29RU1	GO:0006412; P:translation; IBA:GO_Central	Whitmania_pigra|EVM0008495;Whitmania_pigra|EVM0005635;Helobdella_robusta|HelroG168519;Capitella_teleta|CapteG159670
cluster1721	4	Q0P5B7	GO:0010898; P:positive regulation of triglyceride catabolic process; IBA:GO_Central	Whitmania_pigra|EVM0004684;Whitmania_pigra|EVM0004561;Helobdella_robusta|HelroG168752;Capitella_teleta|CapteG219299
cluster1722	4	O35244	GO:0006979; P:response to oxidative stress; IBA:GO_Central	Whitmania_pigra|EVM0003098;Whitmania_pigra|EVM0017427;Helobdella_robusta|HelroG185631;Capitella_teleta|CapteG17912
cluster1723	4	Q96SL1	GO:0005765; C:lysosomal membrane; IEA:UniProtKB-SubCell	Whitmania_pigra|EVM0017639;Whitmania_pigra|EVM0011538;Helobdella_robusta|HelroG194103;Capitella_teleta|CapteG140636
cluster1731	4	Q8R1N0	GO:0008380; P:RNA splicing; IEA:UniProtKB-KW	Whitmania_pigra|EVM0016704;Whitmania_pigra|EVM0012982;Helobdella_robusta|HelroG170182;Capitella_teleta|CapteG26823
cluster1733	4	Q9NZN3	GO:1903358; P:regulation of Golgi organization; IMP:UniProtKB	Whitmania_pigra|EVM0001211;Whitmania_pigra|EVM0016546;Helobdella_robusta|HelroG109211;Capitella_teleta|CapteG108382
cluster1734	4	G5EC24	GO:0031344; P:regulation of cell projection organization; IMP:WormBase	Whitmania_pigra|EVM0007431;Whitmania_pigra|EVM0003520;Helobdella_robusta|HelroG108932;Capitella_teleta|CapteG133488
cluster1736	4	P42577	GO:0006826; P:iron ion transport; IEA:InterPro	Whitmania_pigra|EVM0004707;Whitmania_pigra|EVM0009727;Helobdella_robusta|HelroG156069;Capitella_teleta|CapteG182078
cluster1738	4	Q56K13	GO:0000398; P:mRNA splicing, via spliceosome; ISS:UniProtKB	Whitmania_pigra|EVM0017998;Whitmania_pigra|EVM0009156;Helobdella_robusta|HelroG65737;Capitella_teleta|CapteG178019
cluster1739	4	P45447	GO:0045892; P:negative regulation of transcription, DNA-templated; ISS:FlyBase	Whitmania_pigra|EVM0012363;Whitmania_pigra|EVM0012746;Helobdella_robusta|HelroG191943;Capitella_teleta|CapteG227484
cluster1743	4	Q00945	GO:0005185; F:neurohypophyseal hormone activity; IEA:InterPro	Whitmania_pigra|EVM0011819;Whitmania_pigra|EVM0018628;Capitella_teleta|CapteG173251;Helobdella_robusta|HelroG77987
cluster1744	4	Q9Z315	GO:0045585; P:positive regulation of cytotoxic T cell differentiation; ISO:MGI	Whitmania_pigra|EVM0006424;Whitmania_pigra|EVM0004709;Helobdella_robusta|HelroG102759;Capitella_teleta|CapteG182381
cluster1746	4	Q62780	GO:0008380; P:RNA splicing; IEA:UniProtKB-KW	Whitmania_pigra|EVM0014420;Whitmania_pigra|EVM0011296;Helobdella_robusta|HelroG187002;Capitella_teleta|CapteG167508
cluster1749	4	Q9Y6C9	GO:0070585; P:protein localization to mitochondrion; IMP:MGI	Whitmania_pigra|EVM0004499;Whitmania_pigra|EVM0016987;Helobdella_robusta|HelroG83020;Capitella_teleta|CapteG226268
cluster1750	4	O60583	GO:0006368; P:transcription elongation from RNA polymerase II promoter; TAS:Reactome	Whitmania_pigra|EVM0001624;Whitmania_pigra|EVM0003916;Helobdella_robusta|HelroG87291;Capitella_teleta|CapteG163652
cluster1753	4	O60870	GO:0016032; P:viral process; IEA:UniProtKB-KW	Whitmania_pigra|EVM0000248;Whitmania_pigra|EVM0000784;Helobdella_robusta|HelroG71298;Capitella_teleta|CapteG224242
cluster1755	4	Q66II8	GO:0043484; P:regulation of RNA splicing; ISS:UniProtKB	Whitmania_pigra|EVM0016113;Whitmania_pigra|EVM0012491;Capitella_teleta|CapteG111454;Helobdella_robusta|HelroG113249
cluster1756	4	Q27640	GO:0006068; P:ethanol catabolic process; IEA:UniProtKB-UniPathway	Whitmania_pigra|EVM0016589;Whitmania_pigra|EVM0003121;Helobdella_robusta|HelroG186284;Capitella_teleta|CapteG151890
cluster1760	4	Q9Y5Q5	GO:0003050; P:regulation of systemic arterial blood pressure by atrial natriuretic peptide; IMP:UniProtKB	Whitmania_pigra|EVM0001643;Whitmania_pigra|EVM0014200;Helobdella_robusta|HelroG100540;Capitella_teleta|CapteG176051
cluster1764	4	Q6DEL1	GO:0006814; P:sodium ion transport; IEA:UniProtKB-KW	Whitmania_pigra|EVM0011851;Whitmania_pigra|EVM0013706;Helobdella_robusta|HelroG192132;Capitella_teleta|CapteG153758
cluster1765	4	Q8WXW3	GO:0071539; P:protein localization to centrosome; IMP:UniProtKB	Whitmania_pigra|EVM0018349;Whitmania_pigra|EVM0008109;Helobdella_robusta|HelroG66788;Capitella_teleta|CapteG192595
cluster1766	4	F1NBT0	GO:0031098; P:stress-activated protein kinase signaling cascade; IBA:GO_Central	Whitmania_pigra|EVM0017635;Whitmania_pigra|EVM0008252;Helobdella_robusta|HelroG131625;Capitella_teleta|CapteG162132
cluster1767	4	Q4R7Q7	GO:0006260; P:DNA replication; IEA:UniProtKB-UniPathway	Whitmania_pigra|EVM0008243;Whitmania_pigra|EVM0009959;Helobdella_robusta|HelroG154313;Capitella_teleta|CapteG162025
cluster1769	4	Q641Y2	GO:0006979; P:response to oxidative stress; IEA:Ensembl	Whitmania_pigra|EVM0018933;Whitmania_pigra|EVM0018437;Helobdella_robusta|HelroG75061;Capitella_teleta|CapteG170088
cluster1770	4	Q5PQA4	GO:0016126; P:sterol biosynthetic process; IEA:UniProtKB-KW	Whitmania_pigra|EVM0011258;Whitmania_pigra|EVM0014741;Capitella_teleta|CapteG165102;Helobdella_robusta|HelroG185829
cluster1771	4	Q561P5	GO:0030174; P:regulation of DNA-dependent DNA replication initiation; ISS:UniProtKB	Whitmania_pigra|EVM0007755;Whitmania_pigra|EVM0011624;Helobdella_robusta|HelroG113800;Capitella_teleta|CapteG155362
cluster1773	4	Q5RB59	GO:0006189; P:'de novo' IMP biosynthetic process; IEA:UniProtKB-UniPathway	Whitmania_pigra|EVM0016108;Whitmania_pigra|EVM0001710;Helobdella_robusta|HelroG186294;Capitella_teleta|CapteG168449
cluster1774	4	Q9EPU4	GO:0006378; P:mRNA polyadenylation; ISO:MGI	Whitmania_pigra|EVM0013837;Whitmania_pigra|EVM0002126;Helobdella_robusta|HelroG103603;Capitella_teleta|CapteG161045
cluster1775	4	Q14117	GO:0006212; P:uracil catabolic process; IDA:UniProtKB	Whitmania_pigra|EVM0001766;Whitmania_pigra|EVM0005409;Helobdella_robusta|HelroG94572;Capitella_teleta|CapteG148750
cluster1777	4	P70080	GO:0042427; P:serotonin biosynthetic process; IEA:UniProtKB-UniPathway	Whitmania_pigra|EVM0017109;Whitmania_pigra|EVM0016803;Helobdella_robusta|HelroG79745;Capitella_teleta|CapteG160919
cluster1778	4	P55201	GO:1901796; P:regulation of signal transduction by p53 class mediator; TAS:Reactome	Whitmania_pigra|EVM0016451;Whitmania_pigra|EVM0009351;Helobdella_robusta|HelroG71717;Capitella_teleta|CapteG106550
cluster1781	4	Q3U2S8	GO:0010043; P:response to zinc ion; IDA:HGNC	Whitmania_pigra|EVM0008326;Whitmania_pigra|EVM0018470;Helobdella_robusta|HelroG161501;Capitella_teleta|CapteG220321
cluster1782	4	O70422	GO:0006366; P:transcription by RNA polymerase II; ISS:UniProtKB	Whitmania_pigra|EVM0013986;Whitmania_pigra|EVM0015351;Helobdella_robusta|HelroG69505;Capitella_teleta|CapteG18660
cluster1783	4	Q11011	GO:0006508; P:proteolysis; IBA:GO_Central	Whitmania_pigra|EVM0010372;Whitmania_pigra|EVM0003905;Helobdella_robusta|HelroG175168;Capitella_teleta|CapteG150577
cluster1784	4	Q9NU22	GO:0006364; P:rRNA processing; IBA:GO_Central	Whitmania_pigra|EVM0016778;Whitmania_pigra|EVM0004443;Capitella_teleta|CapteG156074;Helobdella_robusta|HelroG82540
cluster1786	4	P54098	GO:0009416; P:response to light stimulus; IEA:Ensembl	Whitmania_pigra|EVM0015416;Whitmania_pigra|EVM0009926;Helobdella_robusta|HelroG192623;Capitella_teleta|CapteG18002
cluster1789	4	O43143	GO:0008380; P:RNA splicing; IC:HGNC	Whitmania_pigra|EVM0007360;Whitmania_pigra|EVM0005153;Helobdella_robusta|HelroG191960;Capitella_teleta|CapteG150705
cluster1793	4	Q9Y4G6	GO:0007016; P:cytoskeletal anchoring at plasma membrane; IEA:InterPro	Whitmania_pigra|EVM0003403;Whitmania_pigra|EVM0007432;Helobdella_robusta|HelroG115799;Capitella_teleta|CapteG166206
cluster1795	4	Q86VU5	GO:0008757; F:S-adenosylmethionine-dependent methyltransferase activity; IBA:GO_Central	Whitmania_pigra|EVM0017822;Whitmania_pigra|EVM0000548;Helobdella_robusta|HelroG89194;Capitella_teleta|CapteG197491
cluster1798	4	Q93353	GO:0006099; P:tricarboxylic acid cycle; IEA:UniProtKB-KW	Whitmania_pigra|EVM0005509;Whitmania_pigra|EVM0015154;Helobdella_robusta|HelroG185220;Capitella_teleta|CapteG173223
cluster1801	4	Q6GQN4	GO:0007049; P:cell cycle; IEA:UniProtKB-KW	Whitmania_pigra|EVM0007252;Whitmania_pigra|EVM0000025;Helobdella_robusta|HelroG175511;Capitella_teleta|CapteG172482
cluster1803	4	Q96DF8	GO:0007399; P:nervous system development; ISS:UniProtKB	Whitmania_pigra|EVM0012923;Whitmania_pigra|EVM0014673;Helobdella_robusta|HelroG94284;Capitella_teleta|CapteG179187
cluster1804	4	Q9BV89	GO:0000245; P:spliceosomal complex assembly; IMP:UniProtKB	Whitmania_pigra|EVM0008387;Whitmania_pigra|EVM0007724;Helobdella_robusta|HelroG185871;Capitella_teleta|CapteG165273
cluster1805	4	Q0VC74	GO:0045329; P:carnitine biosynthetic process; ISS:UniProtKB	Whitmania_pigra|EVM0001548;Whitmania_pigra|EVM0011986;Helobdella_robusta|HelroG161402;Capitella_teleta|CapteG202411
cluster1806	4	Q6D4L1	GO:0009132; P:nucleoside diphosphate metabolic process; IEA:InterPro	Whitmania_pigra|EVM0010376;Whitmania_pigra|EVM0004420;Capitella_teleta|CapteG76740;Helobdella_robusta|HelroG66947
cluster1807	4	Q6FRC6	GO:0006606; P:protein import into nucleus; IEA:EnsemblFungi	Whitmania_pigra|EVM0003310;Whitmania_pigra|EVM0017534;Helobdella_robusta|HelroG75913;Capitella_teleta|CapteG29510
cluster1811	4	Q0VCY6	GO:0021591; P:ventricular system development; IEA:Ensembl	Whitmania_pigra|EVM0011387;Whitmania_pigra|EVM0002713;Helobdella_robusta|HelroG112207;Capitella_teleta|CapteG141205
cluster1812	4	Q08E38	GO:0000244; P:spliceosomal tri-snRNP complex assembly; ISS:UniProtKB	Whitmania_pigra|EVM0003642;Whitmania_pigra|EVM0012492;Helobdella_robusta|HelroG186274;Capitella_teleta|CapteG184443
cluster1813	4	Q9UBB9	GO:0000390; P:spliceosomal complex disassembly; IMP:UniProtKB	Whitmania_pigra|EVM0003547;Whitmania_pigra|EVM0000330;Helobdella_robusta|HelroG173985;Capitella_teleta|CapteG169028
cluster1817	4	Q6PEZ8	GO:0062023; C:collagen-containing extracellular matrix; IEA:Ensembl	Whitmania_pigra|EVM0000967;Whitmania_pigra|EVM0006618;Helobdella_robusta|HelroG192428;Capitella_teleta|CapteG224319
cluster1818	4	Q91WT9	GO:0019346; P:transsulfuration; ISO:MGI	Whitmania_pigra|EVM0012351;Whitmania_pigra|EVM0013836;Helobdella_robusta|HelroG98264;Capitella_teleta|CapteG176497
cluster1820	4	Q8TBN9	GO:0006508; P:proteolysis; TAS:ProtInc	Whitmania_pigra|EVM0011243;Whitmania_pigra|EVM0011534;Capitella_teleta|CapteG164622;Helobdella_robusta|HelroG153989
cluster1822	4	Q2T9Z5	GO:0006362; P:transcription elongation from RNA polymerase I promoter; IEA:Ensembl	Whitmania_pigra|EVM0004670;Whitmania_pigra|EVM0002938;Helobdella_robusta|HelroG80663;Capitella_teleta|CapteG98035
cluster1823	4	Q6Q4G4	GO:0008241; F:peptidyl-dipeptidase activity; IEA:InterPro	Whitmania_pigra|EVM0015050;Whitmania_pigra|EVM0009980;Helobdella_robusta|HelroG111546;Capitella_teleta|CapteG175968
cluster1824	4	A7MCS3	GO:0016020; C:membrane; IBA:GO_Central	Whitmania_pigra|EVM0004983;Whitmania_pigra|EVM0007298;Helobdella_robusta|HelroG184982;Capitella_teleta|CapteG227663
cluster1825	4	Q9H269	GO:0007033; P:vacuole organization; IEA:InterPro	Whitmania_pigra|EVM0000718;Whitmania_pigra|EVM0009483;Helobdella_robusta|HelroG106217;Capitella_teleta|CapteG168734
cluster1827	4	Q90Z08	GO:0007399; P:nervous system development; IMP:ZFIN	Whitmania_pigra|EVM0011000;Whitmania_pigra|EVM0009531;Helobdella_robusta|HelroG87495;Capitella_teleta|CapteG228494
cluster1828	4	Q4R5I3	GO:0006412; P:translation; IEA:InterPro	Whitmania_pigra|EVM0004944;Whitmania_pigra|EVM0011166;Helobdella_robusta|HelroG77706;Capitella_teleta|CapteG149706
cluster1830	4	Q9VHY5	GO:0006367; P:transcription initiation from RNA polymerase II promoter; ISS:FlyBase	Whitmania_pigra|EVM0012787;Whitmania_pigra|EVM0013881;Helobdella_robusta|HelroG191659;Capitella_teleta|CapteG170446
cluster1831	4	Q7ZUP1	GO:0048255; P:mRNA stabilization; ISS:UniProtKB	Whitmania_pigra|EVM0012414;Whitmania_pigra|EVM0004233;Helobdella_robusta|HelroG122760;Capitella_teleta|CapteG128073
cluster1832	4	P08570	GO:0006414; P:translational elongation; IEA:InterPro	Whitmania_pigra|EVM0009708;Whitmania_pigra|EVM0011026;Helobdella_robusta|HelroG185464;Capitella_teleta|CapteG21103
cluster1836	4	O75533	GO:0000245; P:spliceosomal complex assembly; IBA:GO_Central	Whitmania_pigra|EVM0006476;Whitmania_pigra|EVM0003661;Helobdella_robusta|HelroG99392;Capitella_teleta|CapteG154841
cluster1839	4	P17812	GO:0042098; P:T cell proliferation; IMP:UniProtKB	Whitmania_pigra|EVM0004906;Whitmania_pigra|EVM0009257;Helobdella_robusta|HelroG113471;Capitella_teleta|CapteG148482
cluster1841	4	N/A	N/A	Whitmania_pigra|EVM0011721;Whitmania_pigra|EVM0016019;Helobdella_robusta|HelroG180276;Capitella_teleta|CapteG155151
cluster1842	4	Q62717	GO:0016079; P:synaptic vesicle exocytosis; IEA:InterPro	Whitmania_pigra|EVM0014389;Whitmania_pigra|EVM0005106;Helobdella_robusta|HelroG70306;Capitella_teleta|CapteG221270
cluster1843	4	Q5E958	GO:0006412; P:translation; IEA:InterPro	Whitmania_pigra|EVM0009244;Whitmania_pigra|EVM0013814;Helobdella_robusta|HelroG193555;Capitella_teleta|CapteG218947
cluster1844	4	O70348	GO:0050779; P:RNA destabilization; IMP:UniProtKB	Whitmania_pigra|EVM0003537;Whitmania_pigra|EVM0012220;Helobdella_robusta|HelroG169832;Capitella_teleta|CapteG186717
cluster1845	4	P07688	GO:0046718; P:viral entry into host cell; IEA:Ensembl	Whitmania_pigra|EVM0001075;Whitmania_pigra|EVM0008138;Helobdella_robusta|HelroG186015;Capitella_teleta|CapteG221292
cluster1846	4	Q91887	GO:0016567; P:protein ubiquitination; IBA:GO_Central	Whitmania_pigra|EVM0000108;Whitmania_pigra|EVM0010851;Helobdella_robusta|HelroG193870;Capitella_teleta|CapteG162204
cluster1847	4	H2MTR9	GO:0007368; P:determination of left/right symmetry; IEA:Ensembl	Whitmania_pigra|EVM0008935;Whitmania_pigra|EVM0008497;Helobdella_robusta|HelroG194022;Capitella_teleta|CapteG223546
cluster1848	4	P18168	GO:0007423; P:sensory organ development; IMP:FlyBase	Whitmania_pigra|EVM0002845;Whitmania_pigra|EVM0007666;Helobdella_robusta|HelroG109730;Capitella_teleta|CapteG202432
cluster1849	4	Q01831	GO:0070914; P:UV-damage excision repair; IDA:CACAO	Whitmania_pigra|EVM0003599;Whitmania_pigra|EVM0000570;Helobdella_robusta|HelroG194593;Capitella_teleta|CapteG122982
cluster1852	4	Q9BVT7	GO:0016254; P:preassembly of GPI anchor in ER membrane; TAS:Reactome	Whitmania_pigra|EVM0007336;Whitmania_pigra|EVM0015329;Helobdella_robusta|HelroG191962;Capitella_teleta|CapteG94413
cluster1853	4	Q9P2I0	GO:0006369; P:termination of RNA polymerase II transcription; TAS:Reactome	Whitmania_pigra|EVM0003816;Whitmania_pigra|EVM0006098;Helobdella_robusta|HelroG113444;Capitella_teleta|CapteG155355
cluster1854	4	Q9D2N9	GO:0016192; P:vesicle-mediated transport; ISO:MGI	Whitmania_pigra|EVM0014488;Whitmania_pigra|EVM0002273;Helobdella_robusta|HelroG86965;Capitella_teleta|CapteG101629
cluster1859	4	A3KPP4	GO:0022857; F:transmembrane transporter activity; IEA:InterPro	Whitmania_pigra|EVM0012638;Whitmania_pigra|EVM0014658;Helobdella_robusta|HelroG155958;Capitella_teleta|CapteG174650
cluster1860	4	Q96AH3	GO:0016032; P:viral process; IEA:UniProtKB-KW	Whitmania_pigra|EVM0008041;Whitmania_pigra|EVM0015518;Capitella_teleta|CapteG160659;Helobdella_robusta|HelroG161252
cluster1861	4	O93603	GO:0004997; F:thyrotropin-releasing hormone receptor activity; IEA:InterPro	Whitmania_pigra|EVM0015318;Whitmania_pigra|EVM0016824;Helobdella_robusta|HelroG63198;Capitella_teleta|CapteG90908
cluster1862	4	Q6PC30	GO:0060118; P:vestibular receptor cell development; IMP:ZFIN	Whitmania_pigra|EVM0006697;Whitmania_pigra|EVM0018156;Helobdella_robusta|HelroG185158;Capitella_teleta|CapteG163387
cluster1863	4	A2VE39	GO:0080009; P:mRNA methylation; ISS:UniProtKB	Whitmania_pigra|EVM0017892;Whitmania_pigra|EVM0010256;Helobdella_robusta|HelroG192823;Capitella_teleta|CapteG154782
cluster1867	4	Q9Y5N6	GO:0051782; P:negative regulation of cell division; IMP:CAFA	Whitmania_pigra|EVM0018326;Whitmania_pigra|EVM0010446;Helobdella_robusta|HelroG125158;Capitella_teleta|CapteG210715
cluster1868	4	Q7ZXK9	GO:0007219; P:Notch signaling pathway; IEA:UniProtKB-KW	Whitmania_pigra|EVM0000065;Whitmania_pigra|EVM0012685;Helobdella_robusta|HelroG69578;Capitella_teleta|CapteG179885
cluster1869	4	A1YFA7	GO:0043484; P:regulation of RNA splicing; IEA:Ensembl	Whitmania_pigra|EVM0006976;Whitmania_pigra|EVM0017781;Helobdella_robusta|HelroG186200;Capitella_teleta|CapteG152591
cluster1870	4	Q28H54	GO:0006646; P:phosphatidylethanolamine biosynthetic process; IBA:GO_Central	Whitmania_pigra|EVM0010644;Whitmania_pigra|EVM0018185;Helobdella_robusta|HelroG116477;Capitella_teleta|CapteG171689
cluster1872	4	P50541	GO:0046983; F:protein dimerization activity; IEA:InterPro	Whitmania_pigra|EVM0017129;Whitmania_pigra|EVM0010431;Helobdella_robusta|HelroG153169;Capitella_teleta|CapteG227074
cluster1877	4	F7H9X2	GO:0043523; P:regulation of neuron apoptotic process; ISS:UniProtKB	Whitmania_pigra|EVM0015579;Whitmania_pigra|EVM0010088;Helobdella_robusta|HelroG138290;Capitella_teleta|CapteG146224
cluster1879	4	Q32P79	GO:0006366; P:transcription by RNA polymerase II; ISS:UniProtKB	Whitmania_pigra|EVM0017761;Whitmania_pigra|EVM0012029;Helobdella_robusta|HelroG163066;Capitella_teleta|CapteG4697
cluster1881	4	P23258	GO:0010389; P:regulation of G2/M transition of mitotic cell cycle; TAS:Reactome	Whitmania_pigra|EVM0018083;Whitmania_pigra|EVM0017794;Helobdella_robusta|HelroG100238;Capitella_teleta|CapteG174186
cluster1882	4	N/A	N/A	Whitmania_pigra|EVM0015160;Whitmania_pigra|EVM0008871;Helobdella_robusta|HelroG63046;Capitella_teleta|CapteG169490
cluster1883	4	Q1LVE8	GO:0000398; P:mRNA splicing, via spliceosome; ISS:UniProtKB	Whitmania_pigra|EVM0016201;Whitmania_pigra|EVM0015734;Helobdella_robusta|HelroG100012;Capitella_teleta|CapteG155561
cluster1884	4	Q6PUR6	GO:0003924; F:GTPase activity; IBA:GO_Central	Whitmania_pigra|EVM0018606;Whitmania_pigra|EVM0009286;Helobdella_robusta|HelroG67088;Capitella_teleta|CapteG165120
cluster1885	4	Q62931	GO:0006906; P:vesicle fusion; IBA:GO_Central	Whitmania_pigra|EVM0013934;Whitmania_pigra|EVM0013523;Helobdella_robusta|HelroG63220;Capitella_teleta|CapteG153600
cluster1887	4	Q3T0V4	GO:0006412; P:translation; IEA:InterPro	Whitmania_pigra|EVM0009193;Whitmania_pigra|EVM0012912;Helobdella_robusta|HelroG180434;Capitella_teleta|CapteG165333
cluster1889	4	Q9UL18	GO:0007223; P:Wnt signaling pathway, calcium modulating pathway; TAS:Reactome	Whitmania_pigra|EVM0000221;Whitmania_pigra|EVM0013927;Helobdella_robusta|HelroG65165;Capitella_teleta|CapteG143595
cluster1890	4	Q5PR24	GO:0009304; P:tRNA transcription; TAS:ProtInc	Whitmania_pigra|EVM0017033;Whitmania_pigra|EVM0007859;Helobdella_robusta|HelroG193467;Capitella_teleta|CapteG78120
cluster1891	4	Q9EPL8	GO:0006606; P:protein import into nucleus; IDA:MGI	Whitmania_pigra|EVM0012670;Whitmania_pigra|EVM0010888;Helobdella_robusta|HelroG113778;Capitella_teleta|CapteG153144
cluster1892	4	Q6NYG8	GO:0006212; P:uracil catabolic process; ISS:UniProtKB	Whitmania_pigra|EVM0000159;Whitmania_pigra|EVM0002740;Helobdella_robusta|HelroG69873;Capitella_teleta|CapteG161594
cluster1893	4	B6IS04	GO:0006464; P:cellular protein modification process; IEA:UniProtKB-UniRule	Whitmania_pigra|EVM0003474;Whitmania_pigra|EVM0017979;Helobdella_robusta|HelroG87443;Capitella_teleta|CapteG178146
cluster1894	4	Q7ZUW2	GO:1903298; P:negative regulation of hypoxia-induced intrinsic apoptotic signaling pathway; IBA:GO_Central	Whitmania_pigra|EVM0002581;Whitmania_pigra|EVM0018913;Helobdella_robusta|HelroG111473;Capitella_teleta|CapteG179511
cluster1898	4	Q15046	GO:0016032; P:viral process; IEA:UniProtKB-KW	Whitmania_pigra|EVM0015491;Whitmania_pigra|EVM0012147;Helobdella_robusta|HelroG180666;Capitella_teleta|CapteG164486
cluster1899	4	Q12931	GO:0009386; P:translational attenuation; IMP:CACAO	Whitmania_pigra|EVM0016551;Whitmania_pigra|EVM0012926;Helobdella_robusta|HelroG191087;Capitella_teleta|CapteG223831
cluster1901	4	Q32LP4	GO:0051453; P:regulation of intracellular pH; IBA:GO_Central	Whitmania_pigra|EVM0018399;Whitmania_pigra|EVM0009132;Helobdella_robusta|HelroG62260;Capitella_teleta|CapteG129092
cluster1902	4	A0A1I8M2I8	GO:0008380; P:RNA splicing; IEA:UniProtKB-KW	Whitmania_pigra|EVM0001414;Whitmania_pigra|EVM0002285;Helobdella_robusta|HelroG115201;Capitella_teleta|CapteG167187
cluster1903	4	P14318	GO:1901739; P:regulation of myoblast fusion; IMP:FlyBase	Whitmania_pigra|EVM0001725;Whitmania_pigra|EVM0018748;Helobdella_robusta|HelroG185231;Capitella_teleta|CapteG17776
cluster1906	4	Q5WR10	GO:0046784; P:viral mRNA export from host cell nucleus; IEA:Ensembl	Whitmania_pigra|EVM0003404;Whitmania_pigra|EVM0014028;Helobdella_robusta|HelroG112849;Capitella_teleta|CapteG165082
cluster1907	4	Q9VN14	GO:0019991; P:septate junction assembly; IMP:FlyBase	Whitmania_pigra|EVM0003485;Whitmania_pigra|EVM0000659;Helobdella_robusta|HelroG185513;Capitella_teleta|CapteG180331
cluster1909	4	P30839	GO:0000302; P:response to reactive oxygen species; IDA:RGD	Whitmania_pigra|EVM0011392;Whitmania_pigra|EVM0000910;Helobdella_robusta|HelroG185832;Capitella_teleta|CapteG149199
cluster1910	4	Q92966	GO:0006383; P:transcription by RNA polymerase III; TAS:ProtInc	Whitmania_pigra|EVM0010695;Whitmania_pigra|EVM0014982;Capitella_teleta|CapteG224102;Helobdella_robusta|HelroG137173
cluster1911	4	Q2ABP2	GO:0006506; P:GPI anchor biosynthetic process; ISS:UniProtKB	Whitmania_pigra|EVM0005285;Whitmania_pigra|EVM0016861;Helobdella_robusta|HelroG92277;Capitella_teleta|CapteG19242
cluster1913	4	N/A	N/A	Whitmania_pigra|EVM0010053;Whitmania_pigra|EVM0005121;Helobdella_robusta|HelroG166703;Capitella_teleta|CapteG212377
cluster1914	4	Q9S7Z3	GO:0046686; P:response to cadmium ion; IDA:TAIR	Whitmania_pigra|EVM0010185;Whitmania_pigra|EVM0012694;Capitella_teleta|CapteG98887;Helobdella_robusta|HelroG167837
cluster1915	4	O43719	GO:0019079; P:viral genome replication; TAS:ProtInc	Whitmania_pigra|EVM0003586;Whitmania_pigra|EVM0006565;Helobdella_robusta|HelroG108808;Capitella_teleta|CapteG225820
cluster1916	4	Q8CHX6	GO:1990440; P:positive regulation of transcription from RNA polymerase II promoter in response to endoplasmic reticulum stress; ISO:MGI	Whitmania_pigra|EVM0004464;Whitmania_pigra|EVM0012603;Helobdella_robusta|HelroG107238;Capitella_teleta|CapteG129824
cluster1917	4	Q9UKQ7	GO:0009636; P:response to toxic substance; NAS:UniProtKB	Whitmania_pigra|EVM0004559;Whitmania_pigra|EVM0004891;Helobdella_robusta|HelroG158150;Capitella_teleta|CapteG212253
cluster1918	4	Q96A72	GO:0008380; P:RNA splicing; IBA:GO_Central	Whitmania_pigra|EVM0016480;Whitmania_pigra|EVM0001871;Capitella_teleta|CapteG21542;Helobdella_robusta|HelroG84829
cluster1919	4	O83041	GO:0004177; F:aminopeptidase activity; IEA:UniProtKB-KW	Whitmania_pigra|EVM0017341;Whitmania_pigra|EVM0002592;Helobdella_robusta|HelroG66673;Capitella_teleta|CapteG158387
cluster1922	4	Q9BZB8	GO:1900365; P:positive regulation of mRNA polyadenylation; IDA:UniProtKB	Whitmania_pigra|EVM0015860;Whitmania_pigra|EVM0014705;Helobdella_robusta|HelroG66900;Capitella_teleta|CapteG118515
cluster1923	4	Q32PE0	GO:0006383; P:transcription by RNA polymerase III; IEA:GOC	Whitmania_pigra|EVM0003412;Whitmania_pigra|EVM0012678;Helobdella_robusta|HelroG86309;Capitella_teleta|CapteG181288
cluster1925	4	Q5XHA0	GO:0010941; P:regulation of cell death; ISS:UniProtKB	Whitmania_pigra|EVM0018117;Whitmania_pigra|EVM0003080;Helobdella_robusta|HelroG103700;Capitella_teleta|CapteG181015
cluster1926	4	Q2YDR3	GO:0046854; P:phosphatidylinositol phosphorylation; IEA:InterPro	Whitmania_pigra|EVM0009641;Whitmania_pigra|EVM0007259;Helobdella_robusta|HelroG185657;Capitella_teleta|CapteG181179
cluster1929	4	P09661	GO:0007283; P:spermatogenesis; IGI:UniProtKB	Whitmania_pigra|EVM0000793;Whitmania_pigra|EVM0006866;Helobdella_robusta|HelroG157108;Capitella_teleta|CapteG229322
cluster1930	4	N/A	N/A	Whitmania_pigra|EVM0016327;Whitmania_pigra|EVM0018717;Helobdella_robusta|HelroG193091;Capitella_teleta|CapteG198494
cluster1931	4	Q91YN5	GO:0006047; P:UDP-N-acetylglucosamine metabolic process; ISO:MGI	Whitmania_pigra|EVM0012449;Whitmania_pigra|EVM0007667;Helobdella_robusta|HelroG184865;Capitella_teleta|CapteG160367
cluster1932	4	Q5HYG0	GO:0016032; P:viral process; IEA:UniProtKB-KW	Whitmania_pigra|EVM0008143;Whitmania_pigra|EVM0005734;Helobdella_robusta|HelroG97190;Capitella_teleta|CapteG19755
cluster1933	4	P26794	GO:0070561; P:vitamin D receptor signaling pathway; IEA:Ensembl	Whitmania_pigra|EVM0000561;Whitmania_pigra|EVM0016066;Helobdella_robusta|HelroG82658;Capitella_teleta|CapteG159610
cluster1935	4	Q9H1U9	GO:0022857; F:transmembrane transporter activity; IEA:InterPro	Whitmania_pigra|EVM0003957;Whitmania_pigra|EVM0015006;Helobdella_robusta|HelroG73742;Capitella_teleta|CapteG128352
cluster1936	4	Q920B9	GO:0006368; P:transcription elongation from RNA polymerase II promoter; IBA:GO_Central	Whitmania_pigra|EVM0009011;Whitmania_pigra|EVM0018577;Helobdella_robusta|HelroG193835;Capitella_teleta|CapteG155000
cluster1938	4	P15651	GO:0042594; P:response to starvation; IEP:RGD	Whitmania_pigra|EVM0017396;Whitmania_pigra|EVM0011920;Helobdella_robusta|HelroG109402;Capitella_teleta|CapteG157883
cluster1940	4	P53992	GO:0006886; P:intracellular protein transport; IEA:InterPro	Whitmania_pigra|EVM0004832;Whitmania_pigra|EVM0000093;Helobdella_robusta|HelroG94513;Capitella_teleta|CapteG210583
cluster1941	4	A2ASS6	GO:0021591; P:ventricular system development; IMP:MGI	Whitmania_pigra|EVM0007884;Whitmania_pigra|EVM0009443;Helobdella_robusta|HelroG191066;Capitella_teleta|CapteG196991
cluster1942	4	Q0VCW4	GO:0006567; P:threonine catabolic process; IBA:GO_Central	Whitmania_pigra|EVM0008393;Whitmania_pigra|EVM0011609;Helobdella_robusta|HelroG105471;Capitella_teleta|CapteG148319
cluster1943	4	Q9NW08	GO:0006383; P:transcription by RNA polymerase III; IEA:GOC	Whitmania_pigra|EVM0007475;Whitmania_pigra|EVM0015081;Helobdella_robusta|HelroG98395;Capitella_teleta|CapteG178602
cluster1944	4	E9PU28	GO:0060041; P:retina development in camera-type eye; IEP:RGD	Whitmania_pigra|EVM0015340;Whitmania_pigra|EVM0010463;Helobdella_robusta|HelroG186209;Capitella_teleta|CapteG173337
cluster1945	4	Q9HAT2	GO:0002682; P:regulation of immune system process; IMP:UniProtKB	Whitmania_pigra|EVM0015188;Helobdella_robusta|HelroG108727;Capitella_teleta|CapteG219955;Helobdella_robusta|HelroG189224
cluster1946	4	N/A	N/A	Whitmania_pigra|EVM0006005;Helobdella_robusta|HelroG166363;Capitella_teleta|CapteG226450;Capitella_teleta|CapteG226451
cluster1947	4	Q56A40	GO:0048793; P:pronephros development; IMP:ZFIN	Whitmania_pigra|EVM0006363;Helobdella_robusta|HelroG169365;Capitella_teleta|CapteG177430;Helobdella_robusta|HelroG169363
cluster1948	4	Q0V9S9	GO:0031514; C:motile cilium; IEA:UniProtKB-SubCell	Whitmania_pigra|EVM0016696;Helobdella_robusta|HelroG149332;Capitella_teleta|CapteG151783;Capitella_teleta|CapteG129343
cluster1949	4	Q21653	GO:0006979; P:response to oxidative stress; IMP:WormBase	Whitmania_pigra|EVM0008681;Helobdella_robusta|HelroG172557;Capitella_teleta|CapteG222014;Capitella_teleta|CapteG89575
cluster1950	4	Q5HYK7	GO:0022604; P:regulation of cell morphogenesis; IMP:UniProtKB	Whitmania_pigra|EVM0015058;Helobdella_robusta|HelroG69259;Capitella_teleta|CapteG175092;Capitella_teleta|CapteG37274
cluster1951	4	Q9VX00	GO:0030431; P:sleep; IMP:FlyBase	Whitmania_pigra|EVM0012334;Helobdella_robusta|HelroG168092;Capitella_teleta|CapteG229136;Helobdella_robusta|HelroG122508
cluster1952	4	Q8VHW4	GO:0019226; P:transmission of nerve impulse; IBA:GO_Central	Whitmania_pigra|EVM0013278;Helobdella_robusta|HelroG190537;Whitmania_pigra|EVM0016990;Capitella_teleta|CapteG156450
cluster1953	4	Q6DFA6	GO:0005743; C:mitochondrial inner membrane; IEA:UniProtKB-SubCell	Whitmania_pigra|EVM0004155;Helobdella_robusta|HelroG159791;Capitella_teleta|CapteG154843;Capitella_teleta|CapteG153456
cluster1954	4	Q6DGZ1	GO:0036372; P:opsin transport; IMP:CACAO	Whitmania_pigra|EVM0002953;Helobdella_robusta|HelroG67914;Capitella_teleta|CapteG112142;Capitella_teleta|CapteG106416
cluster1955	4	Q52KB6	GO:0008589; P:regulation of smoothened signaling pathway; IMP:MGI	Whitmania_pigra|EVM0003225;Helobdella_robusta|HelroG158307;Capitella_teleta|CapteG197535;Helobdella_robusta|HelroG187761
cluster1956	4	Q8BY71	GO:0007584; P:response to nutrient; IEA:Ensembl	Whitmania_pigra|EVM0014331;Helobdella_robusta|HelroG184879;Capitella_teleta|CapteG169509;Capitella_teleta|CapteG145248
cluster1957	4	Q7TMC8	GO:1903350; P:response to dopamine; IEA:Ensembl	Whitmania_pigra|EVM0002488;Helobdella_robusta|HelroG181660;Capitella_teleta|CapteG168598;Capitella_teleta|CapteG168292
cluster1958	4	N/A	N/A	Capitella_teleta|CapteG223912;Whitmania_pigra|EVM0016922;Helobdella_robusta|HelroG161903;Capitella_teleta|CapteG216629
cluster1959	4	Q91437	GO:0006541; P:glutamine metabolic process; IEA:InterPro	Whitmania_pigra|EVM0000952;Helobdella_robusta|HelroG186717;Capitella_teleta|CapteG183040;Capitella_teleta|CapteG177358
cluster1960	4	Q9D4V0	GO:0006646; P:phosphatidylethanolamine biosynthetic process; ISO:MGI	Whitmania_pigra|EVM0010915;Helobdella_robusta|HelroG79532;Capitella_teleta|CapteG216514;Capitella_teleta|CapteG216393
cluster1961	4	Q8BP22	GO:0060271; P:cilium assembly; ISS:UniProtKB	Whitmania_pigra|EVM0019034;Capitella_teleta|CapteG177557;Whitmania_pigra|EVM0008259;Helobdella_robusta|HelroG65745
cluster1962	4	Q6PBK3	GO:0000028; P:ribosomal small subunit assembly; IBA:GO_Central	Whitmania_pigra|EVM0017294;Helobdella_robusta|HelroG72007;Capitella_teleta|CapteG163836;Capitella_teleta|CapteG133132
cluster1963	4	Q6PEH9	GO:0006829; P:zinc ion transport; IDA:ZFIN	Whitmania_pigra|EVM0010121;Helobdella_robusta|HelroG71847;Capitella_teleta|CapteG153426;Capitella_teleta|CapteG18141
cluster1964	4	Q8N961	GO:0097237; P:cellular response to toxic substance; IEA:Ensembl	Whitmania_pigra|EVM0013307;Helobdella_robusta|HelroG191914;Capitella_teleta|CapteG93889;Capitella_teleta|CapteG109285
cluster1965	4	Q9QWZ1	GO:0051598; P:meiotic recombination checkpoint; ISO:MGI	Whitmania_pigra|EVM0016672;Helobdella_robusta|HelroG156866;Capitella_teleta|CapteG98324;Capitella_teleta|CapteG116275
cluster1966	4	Q9ERQ8	GO:2001225; P:regulation of chloride transport; IMP:MGI	Whitmania_pigra|EVM0002252;Helobdella_robusta|HelroG191158;Capitella_teleta|CapteG108489;Capitella_teleta|CapteG198261
cluster1967	4	Q18321	GO:1904068; P:G protein-coupled receptor signaling pathway involved in social behavior; IMP:WormBase	Whitmania_pigra|EVM0018295;Capitella_teleta|CapteG225752;Whitmania_pigra|EVM0003438;Helobdella_robusta|HelroG177152
cluster1968	4	Q6AXS8	GO:0018095; P:protein polyglutamylation; IEA:InterPro	Whitmania_pigra|EVM0006597;Helobdella_robusta|HelroG77671;Capitella_teleta|CapteG228643;Capitella_teleta|CapteG222042
cluster1969	4	Q4V7Z1	GO:0030030; P:cell projection organization; IEA:UniProtKB-KW	Whitmania_pigra|EVM0016157;Helobdella_robusta|HelroG73885;Capitella_teleta|CapteG149802;Capitella_teleta|CapteG91463
cluster1970	4	Q9DAW6	GO:0000398; P:mRNA splicing, via spliceosome; ISO:MGI	Whitmania_pigra|EVM0005151;Helobdella_robusta|HelroG105872;Capitella_teleta|CapteG166413;Capitella_teleta|CapteG226300
cluster1971	4	Q1JQC6	GO:0072350; P:tricarboxylic acid metabolic process; ISS:UniProtKB	Whitmania_pigra|EVM0006273;Capitella_teleta|CapteG172150;Whitmania_pigra|EVM0011621;Helobdella_robusta|HelroG114375
cluster1972	4	N/A	N/A	Whitmania_pigra|EVM0000003;Helobdella_robusta|HelroG175095;Capitella_teleta|CapteG219720;Capitella_teleta|CapteG227170
cluster1974	4	P72848	GO:0019353; P:protoporphyrinogen IX biosynthetic process from glutamate; IBA:GO_Central	Whitmania_pigra|EVM0000707;Capitella_teleta|CapteG91255;Whitmania_pigra|EVM0007734;Helobdella_robusta|HelroG86324
cluster1975	4	O75592	GO:0032880; P:regulation of protein localization; IEA:Ensembl	Whitmania_pigra|EVM0004821;Helobdella_robusta|HelroG188971;Capitella_teleta|CapteG195148;Capitella_teleta|CapteG222007
cluster1977	4	Q5E9X6	GO:0006511; P:ubiquitin-dependent protein catabolic process; IBA:GO_Central	Whitmania_pigra|EVM0016171;Capitella_teleta|CapteG108261;Whitmania_pigra|EVM0006244;Helobdella_robusta|HelroG62606
cluster1978	4	Q7RTX9	GO:0015718; P:monocarboxylic acid transport; IBA:GO_Central	Whitmania_pigra|EVM0017283;Helobdella_robusta|HelroG63243;Capitella_teleta|CapteG62745;Capitella_teleta|CapteG167168
cluster1979	4	N/A	N/A	Whitmania_pigra|EVM0012902;Capitella_teleta|CapteG224408;Capitella_teleta|CapteG219742;Helobdella_robusta|HelroG166688
cluster1980	4	Q6DRC4	GO:0006413; P:translational initiation; ISS:UniProtKB	Whitmania_pigra|EVM0017980;Helobdella_robusta|HelroG185530;Capitella_teleta|CapteG160910;Capitella_teleta|CapteG226396
cluster1981	4	Q3ZCF3	GO:0031146; P:SCF-dependent proteasomal ubiquitin-dependent protein catabolic process; ISS:UniProtKB	Whitmania_pigra|EVM0001835;Helobdella_robusta|HelroG67291;Whitmania_pigra|EVM0003379;Capitella_teleta|CapteG176677
cluster1982	4	Q6NY77	GO:0009436; P:glyoxylate catabolic process; ISS:UniProtKB	Whitmania_pigra|EVM0004047;Helobdella_robusta|HelroG157064;Capitella_teleta|CapteG134600;Capitella_teleta|CapteG21733
cluster1983	4	Q5PQ50	GO:0046872; F:metal ion binding; IEA:UniProtKB-KW	Whitmania_pigra|EVM0003140;Helobdella_robusta|HelroG162420;Capitella_teleta|CapteG184265;Capitella_teleta|CapteG220053
cluster1984	4	Q1HE01	GO:0045292; P:mRNA cis splicing, via spliceosome; IEA:InterPro	Whitmania_pigra|EVM0008231;Helobdella_robusta|HelroG91084;Whitmania_pigra|EVM0006984;Capitella_teleta|CapteG149941
cluster1985	4	Q2YDE3	GO:0016192; P:vesicle-mediated transport; IEA:InterPro	Whitmania_pigra|EVM0009071;Helobdella_robusta|HelroG181083;Whitmania_pigra|EVM0007615;Capitella_teleta|CapteG222856
cluster1986	4	Q8N695	GO:0015913; P:short-chain fatty acid import; IEA:Ensembl	Whitmania_pigra|EVM0007805;Helobdella_robusta|HelroG68342;Capitella_teleta|CapteG112687;Helobdella_robusta|HelroG189216
cluster1987	4	P09926	GO:0005886; C:plasma membrane; ISO:MGI	Whitmania_pigra|EVM0004455;Helobdella_robusta|HelroG152821;Capitella_teleta|CapteG226561;Capitella_teleta|CapteG127562
cluster1988	4	Q5M8J0	GO:0072425; P:signal transduction involved in G2 DNA damage checkpoint; ISS:UniProtKB	Whitmania_pigra|EVM0014220;Helobdella_robusta|HelroG188701;Capitella_teleta|CapteG27383;Capitella_teleta|CapteG179942
cluster1989	4	Q6NYF0	GO:0090502; P:RNA phosphodiester bond hydrolysis, endonucleolytic; ISS:UniProtKB	Whitmania_pigra|EVM0005047;Helobdella_robusta|HelroG73524;Capitella_teleta|CapteG191961;Capitella_teleta|CapteG192989
cluster1990	4	P23792	GO:0007601; P:visual perception; IEA:UniProtKB-KW	Whitmania_pigra|EVM0007425;Capitella_teleta|CapteG78125;Whitmania_pigra|EVM0004600;Helobdella_robusta|HelroG159004
cluster1991	4	A1X150	GO:0007169; P:transmembrane receptor protein tyrosine kinase signaling pathway; IEA:InterPro	Whitmania_pigra|EVM0011575;Capitella_teleta|CapteG225337;Whitmania_pigra|EVM0012293;Helobdella_robusta|HelroG110137
cluster1992	4	Q1HPL8	GO:0055114; P:oxidation-reduction process; IEA:UniProtKB-KW	Whitmania_pigra|EVM0012629;Helobdella_robusta|HelroG77448;Capitella_teleta|CapteG158459;Capitella_teleta|CapteG29499
cluster1993	4	O46639	GO:0004997; F:thyrotropin-releasing hormone receptor activity; IEA:InterPro	Whitmania_pigra|EVM0008913;Helobdella_robusta|HelroG191051;Capitella_teleta|CapteG169933;Capitella_teleta|CapteG185632
cluster1994	4	Q9BR61	GO:0006637; P:acyl-CoA metabolic process; TAS:Reactome	Whitmania_pigra|EVM0013501;Helobdella_robusta|HelroG68450;Capitella_teleta|CapteG183192;Capitella_teleta|CapteG88771
cluster1995	4	Q9NZN5	GO:0007266; P:Rho protein signal transduction; IEA:InterPro	Whitmania_pigra|EVM0016104;Capitella_teleta|CapteG220966;Whitmania_pigra|EVM0013186;Helobdella_robusta|HelroG83702
cluster1996	4	Q9ERC5	GO:0016079; P:synaptic vesicle exocytosis; ISS:UniProtKB	Whitmania_pigra|EVM0015964;Capitella_teleta|CapteG184805;Whitmania_pigra|EVM0008565;Helobdella_robusta|HelroG114638
cluster1997	4	Q5VV63	GO:0007186; P:G protein-coupled receptor signaling pathway; IEA:Ensembl	Whitmania_pigra|EVM0015812;Helobdella_robusta|HelroG188001;Capitella_teleta|CapteG219601;Capitella_teleta|CapteG119650
cluster1998	4	P26591	GO:0004970; F:ionotropic glutamate receptor activity; IEA:InterPro	Whitmania_pigra|EVM0002299;Helobdella_robusta|HelroG190246;Capitella_teleta|CapteG225637;Capitella_teleta|CapteG178222
cluster1999	4	B2VIH1	GO:0006281; P:DNA repair; IEA:UniProtKB-UniRule	Whitmania_pigra|EVM0012752;Helobdella_robusta|HelroG100762;Whitmania_pigra|EVM0017672;Capitella_teleta|CapteG212711
cluster2000	4	Q5SUR0	GO:0009156; P:ribonucleoside monophosphate biosynthetic process; ISO:MGI	Whitmania_pigra|EVM0007736;Helobdella_robusta|HelroG190628;Capitella_teleta|CapteG187787;Capitella_teleta|CapteG210251
cluster2001	4	P31272	GO:0006351; P:transcription, DNA-templated; IEA:InterPro	Whitmania_pigra|EVM0004178;Helobdella_robusta|HelroG127763;Capitella_teleta|CapteG126009;Helobdella_robusta|HelroG110662
cluster2002	4	Q8WXA9	GO:0008380; P:RNA splicing; IEA:UniProtKB-KW	Whitmania_pigra|EVM0004602;Helobdella_robusta|HelroG93914;Capitella_teleta|CapteG226786;Helobdella_robusta|HelroG160226
cluster2003	4	Q4JIM4	GO:0048538; P:thymus development; IEA:Ensembl	Whitmania_pigra|EVM0015721;Helobdella_robusta|HelroG114139;Capitella_teleta|CapteG159305;Capitella_teleta|CapteG159308
cluster2004	4	Q5ZHX9	GO:0017183; P:peptidyl-diphthamide biosynthetic process from peptidyl-histidine; IBA:GO_Central	Whitmania_pigra|EVM0015093;Helobdella_robusta|HelroG83835;Capitella_teleta|CapteG185879;Helobdella_robusta|HelroG113590
cluster2005	4	N/A	N/A	Whitmania_pigra|EVM0005351;Capitella_teleta|CapteG197781;Whitmania_pigra|EVM0004647;Helobdella_robusta|HelroG161120
cluster2006	4	Q74FW6	GO:0006567; P:threonine catabolic process; IBA:GO_Central	Whitmania_pigra|EVM0002715;Helobdella_robusta|HelroG185307;Capitella_teleta|CapteG176201;Helobdella_robusta|HelroG73017
cluster2007	4	Q96TC3	GO:0006511; P:ubiquitin-dependent protein catabolic process; ISS:ParkinsonsUK-UCL	Whitmania_pigra|EVM0007653;Helobdella_robusta|HelroG189266;Capitella_teleta|CapteG21671;Capitella_teleta|CapteG88757
cluster2008	4	Q8TB40	GO:0036152; P:phosphatidylethanolamine acyl-chain remodeling; TAS:Reactome	Whitmania_pigra|EVM0001615;Helobdella_robusta|HelroG115658;Capitella_teleta|CapteG162120;Capitella_teleta|CapteG223432
cluster2011	4	Q28043	GO:0007179; P:transforming growth factor beta receptor signaling pathway; IBA:GO_Central	Whitmania_pigra|EVM0002489;Helobdella_robusta|HelroG89946;Whitmania_pigra|EVM0008639;Capitella_teleta|CapteG94926
cluster2012	4	A8Y1P7	GO:0009636; P:response to toxic substance; IEA:EnsemblMetazoa	Whitmania_pigra|EVM0017650;Helobdella_robusta|HelroG72508;Capitella_teleta|CapteG158241;Helobdella_robusta|HelroG71994
cluster2013	4	Q7Z5L3	GO:0051259; P:protein complex oligomerization; IEA:Ensembl	Whitmania_pigra|EVM0002216;Helobdella_robusta|HelroG191389;Capitella_teleta|CapteG98013;Capitella_teleta|CapteG216676
cluster2014	4	Q8TEV9	GO:1903432; P:regulation of TORC1 signaling; IMP:UniProtKB	Whitmania_pigra|EVM0015993;Helobdella_robusta|HelroG179012;Capitella_teleta|CapteG224419;Helobdella_robusta|HelroG179014
cluster2015	4	O62674	GO:0006935; P:chemotaxis; IEA:UniProtKB-KW	Whitmania_pigra|EVM0009407;Capitella_teleta|CapteG166827;Whitmania_pigra|EVM0012218;Helobdella_robusta|HelroG169779
cluster2016	4	Q9JL58	GO:0005267; F:potassium channel activity; IEA:UniProtKB-KW	Whitmania_pigra|EVM0016718;Helobdella_robusta|HelroG141821;Capitella_teleta|CapteG63670;Helobdella_robusta|HelroG89246
cluster2017	4	Q5DU32	GO:0007283; P:spermatogenesis; IMP:MGI	Whitmania_pigra|EVM0013239;Helobdella_robusta|HelroG104310;Capitella_teleta|CapteG172844;Capitella_teleta|CapteG228560
cluster2018	4	Q9VCX1	GO:0007419; P:ventral cord development; IMP:FlyBase	Whitmania_pigra|EVM0017356;Helobdella_robusta|HelroG136785;Capitella_teleta|CapteG47782;Capitella_teleta|CapteG104710
cluster2019	4	Q6VNB8	GO:0007275; P:multicellular organism development; IEA:UniProtKB-KW	Whitmania_pigra|EVM0008588;Helobdella_robusta|HelroG194320;Helobdella_robusta|HelroG194319;Capitella_teleta|CapteG187188
cluster2020	4	Q969Q5	GO:0032482; P:Rab protein signal transduction; IBA:GO_Central	Whitmania_pigra|EVM0005465;Capitella_teleta|CapteG179082;Whitmania_pigra|EVM0006319;Helobdella_robusta|HelroG185922
cluster2021	4	Q14691	GO:0001833; P:inner cell mass cell proliferation; IEA:Ensembl	Whitmania_pigra|EVM0012011;Helobdella_robusta|HelroG88492;Capitella_teleta|CapteG196861;Capitella_teleta|CapteG163156
cluster2022	4	Q5ZJL4	GO:0006388; P:tRNA splicing, via endonucleolytic cleavage and ligation; ISS:UniProtKB	Whitmania_pigra|EVM0000215;Helobdella_robusta|HelroG101326;Capitella_teleta|CapteG222774;Helobdella_robusta|HelroG70975
cluster2023	4	P26638	GO:0006434; P:seryl-tRNA aminoacylation; ISS:UniProtKB	Whitmania_pigra|EVM0003826;Helobdella_robusta|HelroG185194;Capitella_teleta|CapteG157579;Capitella_teleta|CapteG120342
cluster2024	4	Q02368	GO:0032981; P:mitochondrial respiratory chain complex I assembly; ISS:UniProtKB	Whitmania_pigra|EVM0012533;Helobdella_robusta|HelroG77768;Capitella_teleta|CapteG155116;Capitella_teleta|CapteG69485
cluster2025	4	Q50H33	GO:0008277; P:regulation of G protein-coupled receptor signaling pathway; IGI:MGI	Whitmania_pigra|EVM0017003;Capitella_teleta|CapteG134287;Whitmania_pigra|EVM0005879;Helobdella_robusta|HelroG86882
cluster2026	4	Q8MQI6	GO:0006368; P:transcription elongation from RNA polymerase II promoter; IBA:GO_Central	Whitmania_pigra|EVM0008941;Helobdella_robusta|HelroG84564;Capitella_teleta|CapteG158060;Capitella_teleta|CapteG135810
cluster2027	4	Q5IS68	GO:0035176; P:social behavior; IEA:Ensembl	Whitmania_pigra|EVM0015535;Helobdella_robusta|HelroG156213;Capitella_teleta|CapteG151334;Helobdella_robusta|HelroG73271
cluster2028	4	Q6TJY3	GO:0031929; P:TOR signaling; ISS:UniProtKB	Whitmania_pigra|EVM0009034;Helobdella_robusta|HelroG193541;Whitmania_pigra|EVM0011484;Capitella_teleta|CapteG142928
cluster2029	4	Q9QYH5	GO:0034765; P:regulation of ion transmembrane transport; IEA:UniProtKB-KW	Whitmania_pigra|EVM0010585;Helobdella_robusta|HelroG107917;Capitella_teleta|CapteG35288;Capitella_teleta|CapteG90880
cluster2030	4	Q5HYK7	GO:0022604; P:regulation of cell morphogenesis; IMP:UniProtKB	Whitmania_pigra|EVM0000320;Helobdella_robusta|HelroG67408;Whitmania_pigra|EVM0015917;Capitella_teleta|CapteG60366
cluster2031	4	Q5S003	GO:0003351; P:epithelial cilium movement; IMP:MGI	Whitmania_pigra|EVM0011109;Capitella_teleta|CapteG206219;Whitmania_pigra|EVM0017626;Helobdella_robusta|HelroG161955
cluster2032	4	P62265	GO:0006412; P:translation; IEA:Ensembl	Whitmania_pigra|EVM0016816;Helobdella_robusta|HelroG194907;Helobdella_robusta|HelroG111042;Capitella_teleta|CapteG228439
cluster2033	4	O60508	GO:0008380; P:RNA splicing; TAS:ProtInc	Whitmania_pigra|EVM0003308;Helobdella_robusta|HelroG94015;Capitella_teleta|CapteG169920;Helobdella_robusta|HelroG176430
cluster2034	4	N/A	N/A	Whitmania_pigra|EVM0009033;Helobdella_robusta|HelroG164430;Whitmania_pigra|EVM0012850;Capitella_teleta|CapteG228964
cluster2035	4	O43679	GO:0035019; P:somatic stem cell population maintenance; IEA:Ensembl	Whitmania_pigra|EVM0018706;Helobdella_robusta|HelroG188929;Capitella_teleta|CapteG222123;Capitella_teleta|CapteG153625
cluster2036	4	Q6P268	GO:0006915; P:apoptotic process; IEA:UniProtKB-KW	Whitmania_pigra|EVM0003783;Helobdella_robusta|HelroG157163;Capitella_teleta|CapteG202604;Capitella_teleta|CapteG102698
cluster2037	4	G5E8F4	GO:0005525; F:GTP binding; IEA:UniProtKB-KW	Whitmania_pigra|EVM0015429;Helobdella_robusta|HelroG67205;Capitella_teleta|CapteG177275;Capitella_teleta|CapteG117818
cluster2038	4	N/A	N/A	Whitmania_pigra|EVM0004251;Helobdella_robusta|HelroG169375;Capitella_teleta|CapteG225321;Capitella_teleta|CapteG189834
cluster2039	4	P52947	GO:0003309; P:type B pancreatic cell differentiation; IMP:BHF-UCL	Whitmania_pigra|EVM0018353;Helobdella_robusta|HelroG100536;Capitella_teleta|CapteG196539;Capitella_teleta|CapteG131286
cluster2040	4	O94581	GO:0033617; P:mitochondrial respiratory chain complex IV assembly; ISO:PomBase	Whitmania_pigra|EVM0007445;Helobdella_robusta|HelroG75683;Capitella_teleta|CapteG135062;Capitella_teleta|CapteG180869
cluster2041	4	P52954	GO:0021522; P:spinal cord motor neuron differentiation; IEA:Ensembl	Whitmania_pigra|EVM0016834;Helobdella_robusta|HelroG173001;Capitella_teleta|CapteG29749;Helobdella_robusta|HelroG174136
cluster2042	4	Q9DAK2	GO:0007286; P:spermatid development; IGI:MGI	Whitmania_pigra|EVM0013619;Helobdella_robusta|HelroG165883;Capitella_teleta|CapteG161993;Capitella_teleta|CapteG169980
cluster2043	4	Q01314	GO:1990418; P:response to insulin-like growth factor stimulus; IDA:AgBase	Whitmania_pigra|EVM0008360;Helobdella_robusta|HelroG119785;Whitmania_pigra|EVM0006596;Capitella_teleta|CapteG172316
cluster2044	4	Q8R1T1	GO:0071168; P:protein localization to chromatin; ISO:MGI	Whitmania_pigra|EVM0000855;Helobdella_robusta|HelroG164645;Capitella_teleta|CapteG213723;Capitella_teleta|CapteG192951
cluster2045	4	Q60779	GO:1904526; P:regulation of microtubule binding; IDA:UniProtKB	Whitmania_pigra|EVM0010439;Helobdella_robusta|HelroG188868;Capitella_teleta|CapteG162685;Capitella_teleta|CapteG178866
cluster2046	4	Q6ZPJ3	GO:0042147; P:retrograde transport, endosome to Golgi; ISS:UniProtKB	Whitmania_pigra|EVM0012905;Helobdella_robusta|HelroG191359;Capitella_teleta|CapteG224111;Helobdella_robusta|HelroG111131
cluster2047	4	Q5SSM3	GO:0007165; P:signal transduction; IEA:InterPro	Whitmania_pigra|EVM0004335;Helobdella_robusta|HelroG190227;Capitella_teleta|CapteG221706;Helobdella_robusta|HelroG164475
cluster2048	4	Q7ZWG6	GO:0055085; P:transmembrane transport; IEA:InterPro	Whitmania_pigra|EVM0004481;Helobdella_robusta|HelroG160835;Capitella_teleta|CapteG195622;Capitella_teleta|CapteG201470
cluster2050	4	P50904	GO:0001570; P:vasculogenesis; ISS:UniProtKB	Whitmania_pigra|EVM0009148;Helobdella_robusta|HelroG92504;Capitella_teleta|CapteG152841;Helobdella_robusta|HelroG173701
cluster2051	4	Q8VDS3	GO:0048733; P:sebaceous gland development; IMP:MGI	Whitmania_pigra|EVM0015499;Capitella_teleta|CapteG221925;Whitmania_pigra|EVM0007275;Helobdella_robusta|HelroG194045
cluster2052	4	Q28HN4	GO:0051301; P:cell division; IEA:UniProtKB-KW	Whitmania_pigra|EVM0013736;Helobdella_robusta|HelroG66455;Capitella_teleta|CapteG224864;Capitella_teleta|CapteG214772
cluster2053	4	Q64323	GO:0006506; P:GPI anchor biosynthetic process; IMP:MGI	Whitmania_pigra|EVM0017943;Helobdella_robusta|HelroG72682;Capitella_teleta|CapteG228243;Capitella_teleta|CapteG189519
cluster2054	4	Q90744	GO:0009311; P:oligosaccharide metabolic process; IBA:GO_Central	Whitmania_pigra|EVM0014923;Capitella_teleta|CapteG154474;Whitmania_pigra|EVM0001160;Helobdella_robusta|HelroG111560
cluster2055	4	O15078	GO:0010389; P:regulation of G2/M transition of mitotic cell cycle; TAS:Reactome	Whitmania_pigra|EVM0016572;Helobdella_robusta|HelroG173666;Whitmania_pigra|EVM0000195;Capitella_teleta|CapteG217708
cluster2056	4	Q3T0Q3	GO:0006366; P:transcription by RNA polymerase II; ISS:UniProtKB	Whitmania_pigra|EVM0004167;Helobdella_robusta|HelroG86044;Capitella_teleta|CapteG155833;Helobdella_robusta|HelroG85938
cluster2057	4	Q8IVJ1	GO:0015693; P:magnesium ion transport; IDA:ParkinsonsUK-UCL	Whitmania_pigra|EVM0012939;Capitella_teleta|CapteG158449;Whitmania_pigra|EVM0009683;Helobdella_robusta|HelroG109307
cluster2058	4	O76878	GO:0060271; P:cilium assembly; IBA:GO_Central	Whitmania_pigra|EVM0015468;Helobdella_robusta|HelroG189361;Capitella_teleta|CapteG107521;Capitella_teleta|CapteG132652
cluster2059	4	Q2VIQ3	GO:0006890; P:retrograde vesicle-mediated transport, Golgi to ER; TAS:Reactome	Whitmania_pigra|EVM0008101;Helobdella_robusta|HelroG192110;Capitella_teleta|CapteG19093;Capitella_teleta|CapteG222146
cluster2060	4	O88480	GO:0014823; P:response to activity; IEP:RGD	Whitmania_pigra|EVM0010079;Helobdella_robusta|HelroG65156;Capitella_teleta|CapteG199502;Capitella_teleta|CapteG87861
cluster2061	4	Q9QUS4	GO:0003222; P:ventricular trabecula myocardium morphogenesis; IGI:MGI	Whitmania_pigra|EVM0001234;Helobdella_robusta|HelroG98385;Capitella_teleta|CapteG228069;Capitella_teleta|CapteG182542
cluster2062	4	G5CTG2	GO:0015267; F:channel activity; IEA:InterPro	Whitmania_pigra|EVM0006021;Helobdella_robusta|HelroG95007;Capitella_teleta|CapteG167790;Capitella_teleta|CapteG176137
cluster2064	4	Q8VDY4	GO:0045944; P:positive regulation of transcription by RNA polymerase II; IMP:UniProtKB	Whitmania_pigra|EVM0008602;Helobdella_robusta|HelroG178894;Capitella_teleta|CapteG154284;Capitella_teleta|CapteG107971
cluster2065	4	O19998	GO:0015979; P:photosynthesis; IEA:UniProtKB-KW	Whitmania_pigra|EVM0000786;Helobdella_robusta|HelroG70990;Capitella_teleta|CapteG26888;Capitella_teleta|CapteG187199
cluster2066	4	O57406	GO:0008380; P:RNA splicing; IEA:UniProtKB-KW	Whitmania_pigra|EVM0004158;Helobdella_robusta|HelroG158131;Whitmania_pigra|EVM0003442;Capitella_teleta|CapteG144233
cluster2067	4	P40692	GO:0007129; P:synapsis; IEA:Ensembl	Whitmania_pigra|EVM0000632;Helobdella_robusta|HelroG190644;Capitella_teleta|CapteG223290;Capitella_teleta|CapteG136607
cluster2068	4	Q8C7U7	GO:0006486; P:protein glycosylation; IEA:UniProtKB-UniPathway	Whitmania_pigra|EVM0017577;Capitella_teleta|CapteG176329;Whitmania_pigra|EVM0002789;Helobdella_robusta|HelroG156550
cluster2069	4	Q07994	GO:0003958; F:NADPH-hemoprotein reductase activity; IEA:UniProtKB-UniRule	Whitmania_pigra|EVM0019103;Helobdella_robusta|HelroG113572;Capitella_teleta|CapteG173459;Capitella_teleta|CapteG153661
cluster2070	4	A6NMZ7	GO:0007155; P:cell adhesion; IEA:UniProtKB-KW	Whitmania_pigra|EVM0002112;Helobdella_robusta|HelroG188262;Helobdella_robusta|HelroG105994;Capitella_teleta|CapteG107893
cluster2071	4	D3Z7P3	GO:0001967; P:suckling behavior; IMP:MGI	Whitmania_pigra|EVM0010558;Helobdella_robusta|HelroG155932;Capitella_teleta|CapteG157607;Capitella_teleta|CapteG141838
cluster2072	4	Q9Y646	GO:0042246; P:tissue regeneration; ISS:UniProtKB	Whitmania_pigra|EVM0001067;Helobdella_robusta|HelroG188057;Capitella_teleta|CapteG4622;Capitella_teleta|CapteG217179
cluster2073	4	Q61824	GO:0045766; P:positive regulation of angiogenesis; ISO:MGI	Whitmania_pigra|EVM0010156;Capitella_teleta|CapteG107298;Whitmania_pigra|EVM0008606;Helobdella_robusta|HelroG96397
cluster2074	4	Q3UZV7	GO:0016021; C:integral component of membrane; IEA:UniProtKB-KW	Whitmania_pigra|EVM0014948;Helobdella_robusta|HelroG115999;Capitella_teleta|CapteG110455;Capitella_teleta|CapteG83886
cluster2075	4	A8TSS9	GO:0043565; F:sequence-specific DNA binding; IEA:InterPro	Whitmania_pigra|EVM0008373;Helobdella_robusta|HelroG148702;Capitella_teleta|CapteG228920;Capitella_teleta|CapteG204334
cluster2076	4	P45883	GO:0008289; F:lipid binding; IEA:UniProtKB-KW	Whitmania_pigra|EVM0018691;Helobdella_robusta|HelroG72093;Capitella_teleta|CapteG96793;Capitella_teleta|CapteG176715
cluster2077	4	Q16401	GO:0016579; P:protein deubiquitination; TAS:Reactome	Whitmania_pigra|EVM0018631;Helobdella_robusta|HelroG90681;Capitella_teleta|CapteG165510;Capitella_teleta|CapteG92649
cluster2079	4	Q93008	GO:0006511; P:ubiquitin-dependent protein catabolic process; IEA:InterPro	Whitmania_pigra|EVM0017530;Helobdella_robusta|HelroG192681;Helobdella_robusta|HelroG176291;Capitella_teleta|CapteG183046
cluster2080	4	B5DF89	GO:0006511; P:ubiquitin-dependent protein catabolic process; ISS:UniProtKB	Whitmania_pigra|EVM0006606;Helobdella_robusta|HelroG84693;Helobdella_robusta|HelroG101759;Capitella_teleta|CapteG217617
cluster2081	4	Q8N0W4	GO:0071625; P:vocalization behavior; IMP:BHF-UCL	Whitmania_pigra|EVM0000166;Helobdella_robusta|HelroG68508;Capitella_teleta|CapteG222750;Capitella_teleta|CapteG225804
cluster2082	4	N/A	N/A	Whitmania_pigra|EVM0018620;Helobdella_robusta|HelroG160028;Capitella_teleta|CapteG199975;Capitella_teleta|CapteG198762
cluster2083	4	Q96I59	GO:0006421; P:asparaginyl-tRNA aminoacylation; ISS:UniProtKB	Whitmania_pigra|EVM0013417;Helobdella_robusta|HelroG177582;Whitmania_pigra|EVM0005694;Capitella_teleta|CapteG163999
cluster2085	4	A5PJ65	GO:0006890; P:retrograde vesicle-mediated transport, Golgi to ER; IBA:GO_Central	Whitmania_pigra|EVM0007370;Capitella_teleta|CapteG225288;Whitmania_pigra|EVM0001255;Helobdella_robusta|HelroG67857
cluster2086	4	Q6DBR4	GO:0048478; P:replication fork protection; IBA:GO_Central	Whitmania_pigra|EVM0006558;Helobdella_robusta|HelroG189853;Capitella_teleta|CapteG225347;Capitella_teleta|CapteG225346
cluster2087	4	P57789	GO:0007165; P:signal transduction; NAS:ProtInc	Capitella_teleta|CapteG24139;Whitmania_pigra|EVM0017307;Helobdella_robusta|HelroG63599;Capitella_teleta|CapteG74395
cluster2088	4	P10493	GO:0010811; P:positive regulation of cell-substrate adhesion; IDA:MGI	Whitmania_pigra|EVM0012990;Helobdella_robusta|HelroG185306;Capitella_teleta|CapteG173985;Helobdella_robusta|HelroG167758
cluster2089	4	Q4R4C9	GO:0016192; P:vesicle-mediated transport; IEA:UniProtKB-KW	Whitmania_pigra|EVM0004378;Helobdella_robusta|HelroG188195;Capitella_teleta|CapteG181150;Helobdella_robusta|HelroG64366
cluster2090	4	Q3ZBT6	GO:0000381; P:regulation of alternative mRNA splicing, via spliceosome; ISS:UniProtKB	Whitmania_pigra|EVM0000652;Capitella_teleta|CapteG155471;Whitmania_pigra|EVM0004225;Helobdella_robusta|HelroG64160
cluster2091	4	P50748	GO:0007096; P:regulation of exit from mitosis; NAS:UniProtKB	Whitmania_pigra|EVM0010508;Helobdella_robusta|HelroG194640;Capitella_teleta|CapteG225996;Capitella_teleta|CapteG202521
cluster2092	4	N/A	N/A	Whitmania_pigra|EVM0015600;Helobdella_robusta|HelroG181350;Capitella_teleta|CapteG21929;Capitella_teleta|CapteG205616
cluster2093	4	N/A	N/A	Whitmania_pigra|EVM0013766;Helobdella_robusta|HelroG177655;Capitella_teleta|CapteG195507;Capitella_teleta|CapteG211123
cluster2094	4	Q54WY8	GO:0007165; P:signal transduction; IEA:InterPro	Whitmania_pigra|EVM0005561;Helobdella_robusta|HelroG106328;Whitmania_pigra|EVM0007133;Capitella_teleta|CapteG167257
cluster2095	4	O00482	GO:0006367; P:transcription initiation from RNA polymerase II promoter; TAS:Reactome	Whitmania_pigra|EVM0004144;Helobdella_robusta|HelroG65394;Capitella_teleta|CapteG186691;Helobdella_robusta|HelroG65322
cluster2096	4	Q5SP67	GO:0005634; C:nucleus; IEA:UniProtKB-SubCell	Whitmania_pigra|EVM0014572;Capitella_teleta|CapteG161952;Whitmania_pigra|EVM0009895;Helobdella_robusta|HelroG76512
cluster2097	4	Q96PZ0	GO:0031119; P:tRNA pseudouridine synthesis; IDA:UniProtKB	Whitmania_pigra|EVM0003313;Helobdella_robusta|HelroG63211;Capitella_teleta|CapteG160486;Capitella_teleta|CapteG224192
cluster2098	4	O16098	GO:0032450; F:maltose alpha-glucosidase activity; IEA:UniProtKB-EC	Whitmania_pigra|EVM0010283;Helobdella_robusta|HelroG62592;Capitella_teleta|CapteG178960;Capitella_teleta|CapteG160424
cluster2099	4	Q9Y2Q3	GO:0006625; P:protein targeting to peroxisome; TAS:Reactome	Whitmania_pigra|EVM0016652;Helobdella_robusta|HelroG87059;Capitella_teleta|CapteG157424;Capitella_teleta|CapteG222990
cluster2100	4	Q9HC24	GO:0050848; P:regulation of calcium-mediated signaling; IDA:UniProtKB	Whitmania_pigra|EVM0002994;Helobdella_robusta|HelroG105150;Capitella_teleta|CapteG166128;Capitella_teleta|CapteG194599
cluster2101	4	Q5E9Q3	GO:0016021; C:integral component of membrane; IEA:UniProtKB-KW	Whitmania_pigra|EVM0001229;Helobdella_robusta|HelroG143063;Capitella_teleta|CapteG176835;Capitella_teleta|CapteG170110
cluster2102	4	Q9Y5J1	GO:0006364; P:rRNA processing; TAS:Reactome	Whitmania_pigra|EVM0007787;Helobdella_robusta|HelroG150704;Capitella_teleta|CapteG43740;Capitella_teleta|CapteG223828
cluster2103	4	Q8BLA8	GO:0014832; P:urinary bladder smooth muscle contraction; ISO:MGI	Whitmania_pigra|EVM0017071;Helobdella_robusta|HelroG159882;Capitella_teleta|CapteG201917;Capitella_teleta|CapteG192646
cluster2104	4	O02654	GO:0006096; P:glycolytic process; IEA:UniProtKB-UniPathway	Whitmania_pigra|EVM0010146;Helobdella_robusta|HelroG184900;Capitella_teleta|CapteG127356;Capitella_teleta|CapteG159854
cluster2105	4	B2RUR8	GO:0070536; P:protein K63-linked deubiquitination; ISS:UniProtKB	Whitmania_pigra|EVM0010666;Helobdella_robusta|HelroG87676;Whitmania_pigra|EVM0017034;Capitella_teleta|CapteG102432
cluster2106	4	A2BD92	GO:0007005; P:mitochondrion organization; ISS:UniProtKB	Whitmania_pigra|EVM0007233;Helobdella_robusta|HelroG160886;Capitella_teleta|CapteG202693;Capitella_teleta|CapteG227136
cluster2107	4	A8WVD0	GO:0006906; P:vesicle fusion; IBA:GO_Central	Whitmania_pigra|EVM0006268;Helobdella_robusta|HelroG82302;Capitella_teleta|CapteG110695;Helobdella_robusta|HelroG80076
cluster2108	4	Q03445	GO:0006812; P:cation transport; IDA:FlyBase	Whitmania_pigra|EVM0016574;Helobdella_robusta|HelroG167133;Capitella_teleta|CapteG55310;Helobdella_robusta|HelroG185259
cluster2109	4	Q63ZL3	GO:0015232; F:heme transporter activity; IEA:InterPro	Whitmania_pigra|EVM0001608;Helobdella_robusta|HelroG189956;Capitella_teleta|CapteG194611;Capitella_teleta|CapteG226554
cluster2110	4	Q6DHN3	GO:0016021; C:integral component of membrane; IEA:UniProtKB-KW	Whitmania_pigra|EVM0015214;Helobdella_robusta|HelroG64117;Capitella_teleta|CapteG178287;Capitella_teleta|CapteG163542
cluster2111	4	Q63447	GO:0001601; F:peptide YY receptor activity; IEA:Ensembl	Whitmania_pigra|EVM0014068;Helobdella_robusta|HelroG66825;Capitella_teleta|CapteG95681;Helobdella_robusta|HelroG64159
cluster2112	4	Q28J44	GO:0071577; P:zinc ion transmembrane transport; IBA:GO_Central	Whitmania_pigra|EVM0005661;Helobdella_robusta|HelroG184827;Capitella_teleta|CapteG175607;Capitella_teleta|CapteG201889
cluster2113	4	Q96DH6	GO:0048864; P:stem cell development; IEA:Ensembl	Whitmania_pigra|EVM0018982;Helobdella_robusta|HelroG77746;Whitmania_pigra|EVM0011897;Capitella_teleta|CapteG180669
cluster2114	4	Q2KHX4	GO:0006616; P:SRP-dependent cotranslational protein targeting to membrane, translocation; IBA:GO_Central	Whitmania_pigra|EVM0011699;Helobdella_robusta|HelroG186523;Capitella_teleta|CapteG21026;Capitella_teleta|CapteG156174
cluster2115	4	Q93104	GO:0006221; P:pyrimidine nucleotide biosynthetic process; IEA:InterPro	Whitmania_pigra|EVM0006852;Helobdella_robusta|HelroG163464;Capitella_teleta|CapteG196135;Capitella_teleta|CapteG119840
cluster2116	4	O18334	GO:0016192; P:vesicle-mediated transport; ISS:FlyBase	Whitmania_pigra|EVM0000639;Capitella_teleta|CapteG169557;Whitmania_pigra|EVM0003694;Helobdella_robusta|HelroG194286
cluster2117	4	Q5R8V1	GO:0006891; P:intra-Golgi vesicle-mediated transport; IEA:InterPro	Whitmania_pigra|EVM0012314;Helobdella_robusta|HelroG180623;Capitella_teleta|CapteG219049;Capitella_teleta|CapteG90826
cluster2118	4	Q9QZQ1	GO:0021537; P:telencephalon development; IGI:MGI	Whitmania_pigra|EVM0000271;Helobdella_robusta|HelroG184008;Capitella_teleta|CapteG145014;Capitella_teleta|CapteG228923
cluster2119	4	Q9UG56	GO:0016540; P:protein autoprocessing; IEA:UniProtKB-UniRule	Whitmania_pigra|EVM0000147;Helobdella_robusta|HelroG113493;Capitella_teleta|CapteG223362;Capitella_teleta|CapteG160543
cluster2120	4	P49710	GO:0009725; P:response to hormone; IDA:UniProtKB	Whitmania_pigra|EVM0011780;Helobdella_robusta|HelroG111918;Capitella_teleta|CapteG104529;Capitella_teleta|CapteG50443
cluster2121	4	Q9N1Q4	GO:0015804; P:neutral amino acid transport; IDA:UniProtKB	Whitmania_pigra|EVM0017687;Capitella_teleta|CapteG193964;Whitmania_pigra|EVM0015239;Helobdella_robusta|HelroG112809
cluster2122	4	B3NFQ7	GO:0006355; P:regulation of transcription, DNA-templated; IEA:InterPro	Whitmania_pigra|EVM0018832;Capitella_teleta|CapteG160280;Whitmania_pigra|EVM0012480;Helobdella_robusta|HelroG180451
cluster2123	4	Q91XL9	GO:0015248; F:sterol transporter activity; IBA:GO_Central	Whitmania_pigra|EVM0001132;Helobdella_robusta|HelroG75568;Whitmania_pigra|EVM0009737;Capitella_teleta|CapteG156226
cluster2124	4	O46160	GO:0006412; P:translation; IEA:InterPro	Whitmania_pigra|EVM0018512;Helobdella_robusta|HelroG77115;Capitella_teleta|CapteG206778;Capitella_teleta|CapteG174929
cluster2125	4	O94988	GO:0007165; P:signal transduction; IEA:InterPro	Whitmania_pigra|EVM0000349;Helobdella_robusta|HelroG192468;Capitella_teleta|CapteG227273;Capitella_teleta|CapteG199713
cluster2126	4	Q26473	GO:0007399; P:nervous system development; IEA:UniProtKB-KW	Whitmania_pigra|EVM0015476;Helobdella_robusta|HelroG188170;Whitmania_pigra|EVM0006154;Capitella_teleta|CapteG179561
cluster2127	4	N/A	N/A	Whitmania_pigra|EVM0005710;Helobdella_robusta|HelroG171246;Capitella_teleta|CapteG222222;Helobdella_robusta|HelroG171233
cluster2128	4	Q9PTW9	GO:0006511; P:ubiquitin-dependent protein catabolic process; IEA:InterPro	Whitmania_pigra|EVM0015699;Helobdella_robusta|HelroG185484;Capitella_teleta|CapteG152872;Capitella_teleta|CapteG221691
cluster2129	4	Q0VFE3	GO:0006505; P:GPI anchor metabolic process; ISS:UniProtKB	Whitmania_pigra|EVM0018598;Helobdella_robusta|HelroG95556;Capitella_teleta|CapteG139412;Capitella_teleta|CapteG219496
cluster2130	4	Q05976	GO:0015031; P:protein transport; IEA:UniProtKB-KW	Whitmania_pigra|EVM0004907;Helobdella_robusta|HelroG161341;Capitella_teleta|CapteG21450;Capitella_teleta|CapteG21334
cluster2131	4	O87393	GO:0009399; P:nitrogen fixation; IEA:UniProtKB-KW	Whitmania_pigra|EVM0010881;Helobdella_robusta|HelroG190105;Capitella_teleta|CapteG219713;Capitella_teleta|CapteG195430
cluster2132	4	Q2KID4	GO:0036158; P:outer dynein arm assembly; IBA:GO_Central	Whitmania_pigra|EVM0005350;Capitella_teleta|CapteG172572;Whitmania_pigra|EVM0005064;Helobdella_robusta|HelroG66873
cluster2133	4	Q6P1S4	GO:0006420; P:arginyl-tRNA aminoacylation; ISS:UniProtKB	Whitmania_pigra|EVM0006206;Helobdella_robusta|HelroG72621;Capitella_teleta|CapteG225710;Capitella_teleta|CapteG159812
cluster2134	4	Q6PBI5	GO:0005840; C:ribosome; IEA:UniProtKB-KW	Whitmania_pigra|EVM0005274;Helobdella_robusta|HelroG165645;Capitella_teleta|CapteG165020;Capitella_teleta|CapteG176999
cluster2135	4	Q9Y227	GO:0006256; P:UDP catabolic process; IDA:UniProtKB	Whitmania_pigra|EVM0002313;Helobdella_robusta|HelroG184057;Capitella_teleta|CapteG163643;Helobdella_robusta|HelroG174430
cluster2136	4	P08247	GO:0048499; P:synaptic vesicle membrane organization; NAS:UniProtKB	Whitmania_pigra|EVM0007683;Helobdella_robusta|HelroG190941;Capitella_teleta|CapteG221651;Capitella_teleta|CapteG209649
cluster2137	4	E9Q7E2	GO:0045944; P:positive regulation of transcription by RNA polymerase II; ISO:MGI	Whitmania_pigra|EVM0018975;Helobdella_robusta|HelroG195033;Capitella_teleta|CapteG108950;Capitella_teleta|CapteG197088
cluster2138	4	Q57997	GO:0005524; F:ATP binding; IEA:UniProtKB-KW	Whitmania_pigra|EVM0004834;Helobdella_robusta|HelroG188754;Capitella_teleta|CapteG172559;Helobdella_robusta|HelroG65703
cluster2139	4	P08397	GO:0006782; P:protoporphyrinogen IX biosynthetic process; IEA:UniProtKB-UniPathway	Whitmania_pigra|EVM0002524;Helobdella_robusta|HelroG156805;Capitella_teleta|CapteG178034;Capitella_teleta|CapteG142723
cluster2140	4	Q56JY0	GO:0015031; P:protein transport; ISS:UniProtKB	Whitmania_pigra|EVM0016336;Helobdella_robusta|HelroG78723;Capitella_teleta|CapteG163472;Capitella_teleta|CapteG191635
cluster2142	4	Q96P11	GO:0070475; P:rRNA base methylation; IBA:GO_Central	Whitmania_pigra|EVM0014737;Helobdella_robusta|HelroG141072;Capitella_teleta|CapteG114718;Capitella_teleta|CapteG211590
cluster2143	4	Q5EA28	GO:0045893; P:positive regulation of transcription, DNA-templated; IBA:GO_Central	Whitmania_pigra|EVM0005134;Helobdella_robusta|HelroG112476;Capitella_teleta|CapteG177878;Capitella_teleta|CapteG180335
cluster2144	4	A0JN95	GO:0070475; P:rRNA base methylation; IBA:GO_Central	Whitmania_pigra|EVM0002781;Helobdella_robusta|HelroG77586;Capitella_teleta|CapteG153148;Capitella_teleta|CapteG90607
cluster2145	4	Q3UP23	GO:0016021; C:integral component of membrane; IEA:UniProtKB-KW	Whitmania_pigra|EVM0011100;Helobdella_robusta|HelroG156957;Capitella_teleta|CapteG23383;Helobdella_robusta|HelroG62232
cluster2146	4	Q8BVU5	GO:0046709; P:IDP catabolic process; IDA:MGI	Whitmania_pigra|EVM0006748;Helobdella_robusta|HelroG106700;Capitella_teleta|CapteG161300;Capitella_teleta|CapteG36208
cluster2147	4	E9Q3T6	GO:0019827; P:stem cell population maintenance; IMP:MGI	Whitmania_pigra|EVM0011748;Helobdella_robusta|HelroG104861;Capitella_teleta|CapteG228499;Capitella_teleta|CapteG103287
cluster2148	4	N/A	N/A	Whitmania_pigra|EVM0016610;Helobdella_robusta|HelroG188139;Capitella_teleta|CapteG195345;Capitella_teleta|CapteG40710
cluster2149	4	O88322	GO:0007160; P:cell-matrix adhesion; IDA:MGI	Whitmania_pigra|EVM0008390;Capitella_teleta|CapteG226427;Capitella_teleta|CapteG226428;Helobdella_robusta|HelroG160687
cluster2150	4	Q08DA4	GO:0003677; F:DNA binding; IEA:UniProtKB-KW	Whitmania_pigra|EVM0009307;Helobdella_robusta|HelroG70780;Capitella_teleta|CapteG227509;Helobdella_robusta|HelroG71070
cluster2151	4	Q09472	GO:0016032; P:viral process; IEA:UniProtKB-KW	Whitmania_pigra|EVM0003678;Helobdella_robusta|HelroG192840;Whitmania_pigra|EVM0008706;Capitella_teleta|CapteG224799
cluster2152	4	P27641	GO:0000723; P:telomere maintenance; IBA:GO_Central	Whitmania_pigra|EVM0012237;Helobdella_robusta|HelroG181146;Capitella_teleta|CapteG163248;Helobdella_robusta|HelroG181143
cluster2153	4	Q80YR7	GO:0018105; P:peptidyl-serine phosphorylation; ISO:MGI	Whitmania_pigra|EVM0017947;Helobdella_robusta|HelroG189525;Capitella_teleta|CapteG94358;Capitella_teleta|CapteG92351
cluster2154	4	F6ZDS4	GO:0006404; P:RNA import into nucleus; ISS:UniProtKB	Whitmania_pigra|EVM0016024;Helobdella_robusta|HelroG192727;Capitella_teleta|CapteG82573;Capitella_teleta|CapteG206515
cluster2155	4	Q91YX5	GO:0045723; P:positive regulation of fatty acid biosynthetic process; ISO:MGI	Whitmania_pigra|EVM0002472;Helobdella_robusta|HelroG192431;Capitella_teleta|CapteG127675;Capitella_teleta|CapteG112881
cluster2156	4	Q06124	GO:0006641; P:triglyceride metabolic process; IEA:Ensembl	Whitmania_pigra|EVM0011078;Helobdella_robusta|HelroG87671;Whitmania_pigra|EVM0006056;Capitella_teleta|CapteG124253
cluster2157	4	A1XQR9	GO:0000387; P:spliceosomal snRNP assembly; ISS:UniProtKB	Whitmania_pigra|EVM0011309;Helobdella_robusta|HelroG127771;Capitella_teleta|CapteG158302;Capitella_teleta|CapteG101766
cluster2158	4	B0VYY2	GO:0046872; F:metal ion binding; IEA:UniProtKB-KW	Whitmania_pigra|EVM0002290;Helobdella_robusta|HelroG70304;Capitella_teleta|CapteG159268;Capitella_teleta|CapteG192668
cluster2160	4	Q6QI06	GO:0031929; P:TOR signaling; IEA:InterPro	Whitmania_pigra|EVM0007320;Helobdella_robusta|HelroG172490;Capitella_teleta|CapteG20743;Helobdella_robusta|HelroG172489
cluster2161	4	Q07496	GO:0001756; P:somitogenesis; NAS:AgBase	Whitmania_pigra|EVM0017027;Helobdella_robusta|HelroG189707;Capitella_teleta|CapteG198909;Helobdella_robusta|HelroG178880
cluster2162	4	Q9VBW3	GO:0042060; P:wound healing; IEP:FlyBase	Whitmania_pigra|EVM0016139;Helobdella_robusta|HelroG132900;Capitella_teleta|CapteG104413;Capitella_teleta|CapteG45220
cluster2163	4	Q8QGW7	GO:0019953; P:sexual reproduction; TAS:AgBase	Whitmania_pigra|EVM0002637;Helobdella_robusta|HelroG160844;Capitella_teleta|CapteG140846;Capitella_teleta|CapteG140822
cluster2164	4	Q9Y573	GO:0003779; F:actin binding; TAS:ProtInc	Whitmania_pigra|EVM0000608;Helobdella_robusta|HelroG151403;Capitella_teleta|CapteG23567;Helobdella_robusta|HelroG74904
cluster2165	4	Q8NFZ3	GO:0071625; P:vocalization behavior; IMP:BHF-UCL	Whitmania_pigra|EVM0013309;Helobdella_robusta|HelroG115104;Capitella_teleta|CapteG93848;Capitella_teleta|CapteG196692
cluster2166	4	Q9D9V3	GO:0006635; P:fatty acid beta-oxidation; IBA:GO_Central	Whitmania_pigra|EVM0011587;Helobdella_robusta|HelroG159709;Capitella_teleta|CapteG1223;Helobdella_robusta|HelroG159708
cluster2167	4	Q9P2P5	GO:0006511; P:ubiquitin-dependent protein catabolic process; IBA:GO_Central	Whitmania_pigra|EVM0007715;Capitella_teleta|CapteG174178;Whitmania_pigra|EVM0009759;Helobdella_robusta|HelroG101673
cluster2168	4	Q9VFR0	GO:0000055; P:ribosomal large subunit export from nucleus; IBA:GO_Central	Whitmania_pigra|EVM0007077;Helobdella_robusta|HelroG163725;Capitella_teleta|CapteG21623;Capitella_teleta|CapteG151065
cluster2169	4	Q502K9	N/A	Whitmania_pigra|EVM0015391;Helobdella_robusta|HelroG193922;Capitella_teleta|CapteG145878;Helobdella_robusta|HelroG75296
cluster2170	4	Q0VFD8	GO:0048794; P:swim bladder development; IEA:Ensembl	Whitmania_pigra|EVM0009135;Helobdella_robusta|HelroG71907;Capitella_teleta|CapteG222779;Capitella_teleta|CapteG90522
cluster2171	4	Q9H4W6	GO:0045893; P:positive regulation of transcription, DNA-templated; IMP:UniProtKB	Whitmania_pigra|EVM0001679;Helobdella_robusta|HelroG112029;Whitmania_pigra|EVM0011168;Capitella_teleta|CapteG93575
cluster2172	4	P27393	GO:0005201; F:extracellular matrix structural constituent; IEA:InterPro	Whitmania_pigra|EVM0001865;Capitella_teleta|CapteG226710;Whitmania_pigra|EVM0014050;Helobdella_robusta|HelroG191273
cluster2173	4	Q32TG3	GO:0005623; C:cell; IDA:AgBase	Whitmania_pigra|EVM0006782;Helobdella_robusta|HelroG78915;Whitmania_pigra|EVM0008821;Capitella_teleta|CapteG148704
cluster2174	4	Q13506	GO:0014037; P:Schwann cell differentiation; IEA:Ensembl	Whitmania_pigra|EVM0006529;Helobdella_robusta|HelroG162517;Whitmania_pigra|EVM0006100;Capitella_teleta|CapteG166697
cluster2175	4	Q6PIJ4	GO:0006281; P:DNA repair; IEA:UniProtKB-KW	Whitmania_pigra|EVM0007899;Helobdella_robusta|HelroG187887;Capitella_teleta|CapteG225186;Capitella_teleta|CapteG194285
cluster2176	4	Q9UH36	GO:0007017; P:microtubule-based process; IBA:GO_Central	Whitmania_pigra|EVM0005981;Helobdella_robusta|HelroG78679;Capitella_teleta|CapteG177458;Capitella_teleta|CapteG189742
cluster2177	4	Q9VAC5	GO:0006509; P:membrane protein ectodomain proteolysis; IDA:FlyBase	Whitmania_pigra|EVM0015090;Helobdella_robusta|HelroG167311;Capitella_teleta|CapteG157290;Capitella_teleta|CapteG224264
cluster2178	4	Q8BN82	GO:0015739; P:sialic acid transport; ISO:MGI	Whitmania_pigra|EVM0007953;Helobdella_robusta|HelroG186317;Capitella_teleta|CapteG183805;Capitella_teleta|CapteG113983
cluster2179	4	Q5I047	GO:1904058; P:positive regulation of sensory perception of pain; ISS:UniProtKB	Whitmania_pigra|EVM0016227;Helobdella_robusta|HelroG135380;Capitella_teleta|CapteG168886;Capitella_teleta|CapteG107213
cluster2180	4	Q8BP78	GO:0005634; C:nucleus; IEA:UniProtKB-SubCell	Whitmania_pigra|EVM0012817;Helobdella_robusta|HelroG110669;Capitella_teleta|CapteG105775;Capitella_teleta|CapteG127161
cluster2182	4	Q9UFW3	GO:0032228; P:regulation of synaptic transmission, GABAergic; IEA:Ensembl	Whitmania_pigra|EVM0015629;Helobdella_robusta|HelroG63958;Capitella_teleta|CapteG97703;Capitella_teleta|CapteG140420
cluster2183	4	Q5ZM57	GO:0042761; P:very long-chain fatty acid biosynthetic process; ISS:UniProtKB	Whitmania_pigra|EVM0013514;Helobdella_robusta|HelroG103959;Capitella_teleta|CapteG144144;Capitella_teleta|CapteG221556
cluster2184	4	Q8BHH2	GO:0042147; P:retrograde transport, endosome to Golgi; IBA:GO_Central	Whitmania_pigra|EVM0004852;Helobdella_robusta|HelroG157040;Capitella_teleta|CapteG178369;Capitella_teleta|CapteG127231
cluster2185	4	O75431	GO:0015031; P:protein transport; IEA:UniProtKB-KW	Whitmania_pigra|EVM0000014;Helobdella_robusta|HelroG82800;Capitella_teleta|CapteG223609;Capitella_teleta|CapteG97135
cluster2186	4	Q19958	GO:0016021; C:integral component of membrane; IEA:UniProtKB-KW	Whitmania_pigra|EVM0014352;Helobdella_robusta|HelroG71395;Whitmania_pigra|EVM0010809;Capitella_teleta|CapteG172850
cluster2187	4	Q16943	GO:0045202; C:synapse; IEA:UniProtKB-KW	Whitmania_pigra|EVM0016142;Helobdella_robusta|HelroG65374;Capitella_teleta|CapteG199984;Capitella_teleta|CapteG168430
cluster2188	4	Q6DCE8	GO:0006865; P:amino acid transport; IEA:UniProtKB-KW	Whitmania_pigra|EVM0018537;Capitella_teleta|CapteG119893;Whitmania_pigra|EVM0004568;Helobdella_robusta|HelroG109424
cluster2189	4	Q24372	GO:0019991; P:septate junction assembly; IMP:FlyBase	Whitmania_pigra|EVM0001970;Helobdella_robusta|HelroG109066;Capitella_teleta|CapteG150588;Capitella_teleta|CapteG219970
cluster2190	4	Q5F464	GO:0007155; P:cell adhesion; IEA:UniProtKB-KW	Whitmania_pigra|EVM0007466;Helobdella_robusta|HelroG106874;Capitella_teleta|CapteG131708;Capitella_teleta|CapteG105097
cluster2191	4	Q9H3P9	GO:0000082; P:G1/S transition of mitotic cell cycle; TAS:Reactome	Whitmania_pigra|EVM0009821;Helobdella_robusta|HelroG194654;Capitella_teleta|CapteG229132;Helobdella_robusta|HelroG182719
cluster2192	4	P49803	GO:0045471; P:response to ethanol; IEP:RGD	Whitmania_pigra|EVM0012612;Helobdella_robusta|HelroG87051;Capitella_teleta|CapteG114192;Helobdella_robusta|HelroG105287
cluster2193	4	Q6NRH3	N/A	Whitmania_pigra|EVM0016312;Helobdella_robusta|HelroG194509;Capitella_teleta|CapteG218750;Capitella_teleta|CapteG53024
cluster2194	4	Q5RC43	GO:0000723; P:telomere maintenance; ISS:UniProtKB	Whitmania_pigra|EVM0003969;Helobdella_robusta|HelroG170399;Capitella_teleta|CapteG218725;Capitella_teleta|CapteG104212
cluster2195	4	B5FZA8	GO:0005634; C:nucleus; IEA:UniProtKB-SubCell	Whitmania_pigra|EVM0015501;Helobdella_robusta|HelroG75876;Capitella_teleta|CapteG102686;Capitella_teleta|CapteG137756
cluster2196	4	Q96IL0	GO:0034393; P:positive regulation of smooth muscle cell apoptotic process; IEA:Ensembl	Whitmania_pigra|EVM0004594;Helobdella_robusta|HelroG66220;Capitella_teleta|CapteG159424;Capitella_teleta|CapteG108102
cluster2197	4	Q9UPU7	GO:0006886; P:intracellular protein transport; IBA:GO_Central	Whitmania_pigra|EVM0007112;Helobdella_robusta|HelroG88787;Capitella_teleta|CapteG220237;Capitella_teleta|CapteG172092
cluster2198	4	Q96AK9	GO:0042060; P:wound healing; IBA:GO_Central	Whitmania_pigra|EVM0018005;Helobdella_robusta|HelroG167083;Capitella_teleta|CapteG205084;Capitella_teleta|CapteG225114
cluster2199	4	P54904	GO:0009651; P:response to salt stress; IEP:TAIR	Whitmania_pigra|EVM0008929;Helobdella_robusta|HelroG186252;Capitella_teleta|CapteG166551;Capitella_teleta|CapteG225475
cluster2200	4	Q9I7S6	GO:0007165; P:signal transduction; IEA:InterPro	Whitmania_pigra|EVM0013173;Helobdella_robusta|HelroG97407;Capitella_teleta|CapteG124844;Capitella_teleta|CapteG136586
cluster2201	4	N/A	N/A	Whitmania_pigra|EVM0011562;Helobdella_robusta|HelroG193284;Capitella_teleta|CapteG210798;Capitella_teleta|CapteG203296
cluster2202	4	Q7Z2G3	GO:0043123; P:positive regulation of I-kappaB kinase/NF-kappaB signaling; HMP:UniProtKB	Whitmania_pigra|EVM0002577;Helobdella_robusta|HelroG141265;Capitella_teleta|CapteG94388;Capitella_teleta|CapteG198389
cluster2203	4	Q7Z5R6	GO:0002291; P:T cell activation via T cell receptor contact with antigen bound to MHC molecule on antigen presenting cell; IEA:Ensembl	Whitmania_pigra|EVM0000077;Helobdella_robusta|HelroG73886;Capitella_teleta|CapteG176380;Capitella_teleta|CapteG106328
cluster2204	4	A6QLG5	GO:0006412; P:translation; IEA:Ensembl	Whitmania_pigra|EVM0013069;Helobdella_robusta|HelroG155894;Whitmania_pigra|EVM0012835;Capitella_teleta|CapteG199319
cluster2205	4	O00566	GO:0006364; P:rRNA processing; TAS:Reactome	Whitmania_pigra|EVM0013662;Helobdella_robusta|HelroG102915;Capitella_teleta|CapteG166848;Helobdella_robusta|HelroG162928
cluster2206	4	Q25414	GO:0004930; F:G protein-coupled receptor activity; IEA:UniProtKB-KW	Whitmania_pigra|EVM0015815;Helobdella_robusta|HelroG104849;Capitella_teleta|CapteG121888;Helobdella_robusta|HelroG69628
cluster2207	4	Q3T0Z5	N/A	Whitmania_pigra|EVM0014586;Helobdella_robusta|HelroG185324;Capitella_teleta|CapteG212153;Capitella_teleta|CapteG199555
cluster2208	4	Q3ZBH8	GO:0006412; P:translation; IEA:InterPro	Whitmania_pigra|EVM0003193;Helobdella_robusta|HelroG97947;Capitella_teleta|CapteG228757;Capitella_teleta|CapteG178259
cluster2209	4	Q804S2	GO:0055015; P:ventricular cardiac muscle cell development; IEA:Ensembl	Whitmania_pigra|EVM0005834;Capitella_teleta|CapteG173895;Whitmania_pigra|EVM0009612;Helobdella_robusta|HelroG154960
cluster2210	4	A0JNI8	GO:0045892; P:negative regulation of transcription, DNA-templated; ISS:UniProtKB	Whitmania_pigra|EVM0004943;Helobdella_robusta|HelroG150188;Capitella_teleta|CapteG43751;Capitella_teleta|CapteG167444
cluster2211	4	Q2HJ57	GO:0050832; P:defense response to fungus; IEA:Ensembl	Whitmania_pigra|EVM0010858;Capitella_teleta|CapteG159358;Whitmania_pigra|EVM0012274;Helobdella_robusta|HelroG98567
cluster2212	4	P55197	GO:0045944; P:positive regulation of transcription by RNA polymerase II; IDA:UniProtKB	Whitmania_pigra|EVM0006790;Helobdella_robusta|HelroG75918;Capitella_teleta|CapteG129495;Capitella_teleta|CapteG154557
cluster2213	4	A4Q9F3	GO:0018094; P:protein polyglycylation; IDA:UniProtKB	Whitmania_pigra|EVM0017941;Helobdella_robusta|HelroG71494;Capitella_teleta|CapteG182727;Capitella_teleta|CapteG220981
cluster2214	4	Q9ERQ8	GO:2001225; P:regulation of chloride transport; IMP:MGI	Whitmania_pigra|EVM0014049;Helobdella_robusta|HelroG186240;Capitella_teleta|CapteG225679;Capitella_teleta|CapteG148613
cluster2215	4	Q5ZKX1	GO:0000920; P:septum digestion after cytokinesis; IBA:GO_Central	Whitmania_pigra|EVM0009067;Helobdella_robusta|HelroG185274;Capitella_teleta|CapteG219733;Helobdella_robusta|HelroG181328
cluster2216	4	P70195	GO:0043161; P:proteasome-mediated ubiquitin-dependent protein catabolic process; IBA:GO_Central	Whitmania_pigra|EVM0012086;Helobdella_robusta|HelroG103856;Capitella_teleta|CapteG164084;Capitella_teleta|CapteG228785
cluster2217	4	O43683	GO:0016032; P:viral process; IEA:UniProtKB-KW	Whitmania_pigra|EVM0006233;Helobdella_robusta|HelroG192280;Capitella_teleta|CapteG224167;Capitella_teleta|CapteG118720
cluster2218	4	Q9W6K1	GO:0051321; P:meiotic cell cycle; IEA:UniProtKB-KW	Whitmania_pigra|EVM0018416;Helobdella_robusta|HelroG192564;Capitella_teleta|CapteG93010;Capitella_teleta|CapteG226161
cluster2219	4	Q9QUG2	GO:0019985; P:translesion synthesis; IBA:GO_Central	Whitmania_pigra|EVM0019052;Helobdella_robusta|HelroG116221;Capitella_teleta|CapteG210052;Capitella_teleta|CapteG151315
cluster2220	4	O97860	GO:0008198; F:ferrous iron binding; ISS:UniProtKB	Whitmania_pigra|EVM0007025;Helobdella_robusta|HelroG169769;Capitella_teleta|CapteG188423;Capitella_teleta|CapteG202056
cluster2221	4	N/A	N/A	Whitmania_pigra|EVM0018516;Helobdella_robusta|HelroG167131;Capitella_teleta|CapteG223919;Capitella_teleta|CapteG201353
cluster2222	4	Q9R1Z2	GO:0006364; P:rRNA processing; IEA:UniProtKB-KW	Whitmania_pigra|EVM0011942;Helobdella_robusta|HelroG63003;Capitella_teleta|CapteG227890;Capitella_teleta|CapteG150563
cluster2223	4	Q5R8W8	GO:0006417; P:regulation of translation; IEA:UniProtKB-KW	Whitmania_pigra|EVM0014635;Helobdella_robusta|HelroG194044;Capitella_teleta|CapteG223683;Capitella_teleta|CapteG195472
cluster2224	4	O43315	GO:0006833; P:water transport; IDA:UniProtKB	Whitmania_pigra|EVM0010861;Helobdella_robusta|HelroG95422;Capitella_teleta|CapteG125390;Capitella_teleta|CapteG164915
cluster2225	4	Q86UW9	GO:0016567; P:protein ubiquitination; IEA:UniProtKB-UniPathway	Whitmania_pigra|EVM0014955;Helobdella_robusta|HelroG191022;Capitella_teleta|CapteG220308;Helobdella_robusta|HelroG67514
cluster2226	4	Q7T0Q5	GO:0005730; C:nucleolus; IEA:UniProtKB-SubCell	Whitmania_pigra|EVM0002311;Helobdella_robusta|HelroG72901;Capitella_teleta|CapteG145469;Capitella_teleta|CapteG120562
cluster2227	4	Q8K363	GO:0071392; P:cellular response to estradiol stimulus; IEA:Ensembl	Whitmania_pigra|EVM0018600;Helobdella_robusta|HelroG98414;Capitella_teleta|CapteG149475;Helobdella_robusta|HelroG170245
cluster2228	4	P52565	GO:0071526; P:semaphorin-plexin signaling pathway; ISS:UniProtKB	Whitmania_pigra|EVM0013540;Helobdella_robusta|HelroG184873;Capitella_teleta|CapteG121631;Capitella_teleta|CapteG116466
cluster2229	4	Q1DFA0	GO:0015986; P:ATP synthesis coupled proton transport; IEA:UniProtKB-UniRule	Whitmania_pigra|EVM0010254;Capitella_teleta|CapteG183463;Whitmania_pigra|EVM0015869;Helobdella_robusta|HelroG92870
cluster2230	4	Q961C9	GO:0009306; P:protein secretion; IMP:FlyBase	Whitmania_pigra|EVM0013295;Helobdella_robusta|HelroG164357;Capitella_teleta|CapteG223624;Capitella_teleta|CapteG196550
cluster2231	4	B7ZRU9	GO:0072196; P:proximal/distal pattern formation involved in pronephric nephron development; IMP:UniProtKB	Whitmania_pigra|EVM0006258;Capitella_teleta|CapteG223464;Whitmania_pigra|EVM0009503;Helobdella_robusta|HelroG63800
cluster2234	4	Q791N7	GO:0006363; P:termination of RNA polymerase I transcription; IBA:GO_Central	Whitmania_pigra|EVM0009387;Helobdella_robusta|HelroG73994;Capitella_teleta|CapteG211837;Helobdella_robusta|HelroG173887
cluster2235	4	Q99MB7	GO:0006355; P:regulation of transcription, DNA-templated; IDA:MGI	Whitmania_pigra|EVM0009511;Helobdella_robusta|HelroG185893;Capitella_teleta|CapteG150747;Capitella_teleta|CapteG138663
cluster2236	4	Q28039	GO:0061537; P:glycine secretion, neurotransmission; IBA:GO_Central	Whitmania_pigra|EVM0016646;Helobdella_robusta|HelroG140021;Capitella_teleta|CapteG121763;Capitella_teleta|CapteG176617
cluster2237	4	Q3T0Z7	GO:0006729; P:tetrahydrobiopterin biosynthetic process; ISS:UniProtKB	Whitmania_pigra|EVM0014820;Helobdella_robusta|HelroG65590;Capitella_teleta|CapteG150652;Capitella_teleta|CapteG165948
cluster2239	4	N/A	N/A	Whitmania_pigra|EVM0002187;Helobdella_robusta|HelroG170042;Capitella_teleta|CapteG207027;Capitella_teleta|CapteG212892
cluster2240	4	P48444	GO:0006890; P:retrograde vesicle-mediated transport, Golgi to ER; IBA:GO_Central	Whitmania_pigra|EVM0003123;Helobdella_robusta|HelroG188623;Capitella_teleta|CapteG138201;Capitella_teleta|CapteG140383
cluster2241	4	Q9I9R3	GO:0010039; P:response to iron ion; IDA:ZFIN	Whitmania_pigra|EVM0008166;Helobdella_robusta|HelroG120735;Capitella_teleta|CapteG165404;Capitella_teleta|CapteG161975
cluster2242	4	Q9SCG2	GO:0006636; P:unsaturated fatty acid biosynthetic process; IEA:UniProtKB-UniPathway	Whitmania_pigra|EVM0002512;Capitella_teleta|CapteG172295;Whitmania_pigra|EVM0018064;Helobdella_robusta|HelroG71572
cluster2243	4	Q90ZY4	GO:0018107; P:peptidyl-threonine phosphorylation; IBA:GO_Central	Whitmania_pigra|EVM0002747;Helobdella_robusta|HelroG74016;Capitella_teleta|CapteG135827;Capitella_teleta|CapteG64198
cluster2244	4	N/A	N/A	Whitmania_pigra|EVM0004444;Helobdella_robusta|HelroG169109;Capitella_teleta|CapteG216159;Capitella_teleta|CapteG216161
cluster2245	4	Q2TBP7	GO:0006355; P:regulation of transcription, DNA-templated; ISS:UniProtKB	Whitmania_pigra|EVM0005998;Helobdella_robusta|HelroG173386;Capitella_teleta|CapteG157991;Helobdella_robusta|HelroG81117
cluster2246	4	A7MBJ4	GO:0099560; P:synaptic membrane adhesion; IEA:Ensembl	Whitmania_pigra|EVM0013180;Helobdella_robusta|HelroG134015;Capitella_teleta|CapteG174233;Capitella_teleta|CapteG73682
cluster2247	4	F5GXA2	GO:0048010; P:vascular endothelial growth factor receptor signaling pathway; IMP:BHF-UCL	Whitmania_pigra|EVM0016096;Helobdella_robusta|HelroG191215;Capitella_teleta|CapteG32966;Capitella_teleta|CapteG168374
cluster2248	4	Q9NWF9	GO:0016032; P:viral process; IEA:UniProtKB-KW	Whitmania_pigra|EVM0000888;Helobdella_robusta|HelroG190292;Capitella_teleta|CapteG155420;Helobdella_robusta|HelroG167602
cluster2249	4	Q9UHR5	GO:0006355; P:regulation of transcription, DNA-templated; IEA:InterPro	Whitmania_pigra|EVM0007680;Helobdella_robusta|HelroG134347;Capitella_teleta|CapteG174692;Helobdella_robusta|HelroG165525
cluster2250	4	P0CI65	GO:0016055; P:Wnt signaling pathway; IEA:UniProtKB-KW	Whitmania_pigra|EVM0018945;Helobdella_robusta|HelroG137345;Capitella_teleta|CapteG219276;Capitella_teleta|CapteG186605
cluster2251	4	Q27403	GO:0031290; P:retinal ganglion cell axon guidance; IMP:FlyBase	Whitmania_pigra|EVM0011159;Helobdella_robusta|HelroG125367;Capitella_teleta|CapteG133139;Helobdella_robusta|HelroG145480
cluster2252	4	Q9Y5R4	GO:0006306; P:DNA methylation; IEA:InterPro	Whitmania_pigra|EVM0000915;Helobdella_robusta|HelroG180223;Capitella_teleta|CapteG125507;Capitella_teleta|CapteG189217
cluster2253	4	P79145	GO:0007283; P:spermatogenesis; IEA:Ensembl	Whitmania_pigra|EVM0016699;Helobdella_robusta|HelroG70260;Whitmania_pigra|EVM0004995;Capitella_teleta|CapteG176642
cluster2255	4	O96447	GO:0031640; P:killing of cells of other organism; IEA:UniProtKB-KW	Whitmania_pigra|EVM0009575;Helobdella_robusta|HelroG185295;Whitmania_pigra|EVM0013984;Capitella_teleta|CapteG220132
cluster2256	4	Q8VCL5	GO:0055085; P:transmembrane transport; IEA:InterPro	Whitmania_pigra|EVM0006795;Helobdella_robusta|HelroG76708;Capitella_teleta|CapteG155158;Capitella_teleta|CapteG155164
cluster2257	4	Q99736	GO:0006417; P:regulation of translation; IEA:UniProtKB-KW	Whitmania_pigra|EVM0012009;Helobdella_robusta|HelroG107160;Capitella_teleta|CapteG97964;Capitella_teleta|CapteG172201
cluster2258	4	Q3ZBV2	GO:0015031; P:protein transport; IEA:UniProtKB-KW	Whitmania_pigra|EVM0010183;Helobdella_robusta|HelroG104410;Capitella_teleta|CapteG178404;Capitella_teleta|CapteG19802
cluster2259	4	P24270	GO:0009650; P:UV protection; ISO:MGI	Whitmania_pigra|EVM0004793;Helobdella_robusta|HelroG185390;Capitella_teleta|CapteG163635;Helobdella_robusta|HelroG169012
cluster2260	4	Q13011	GO:0006625; P:protein targeting to peroxisome; TAS:Reactome	Whitmania_pigra|EVM0016412;Helobdella_robusta|HelroG157486;Capitella_teleta|CapteG21251;Capitella_teleta|CapteG153757
cluster2261	4	D3YXG0	GO:0009617; P:response to bacterium; IEP:MGI	Whitmania_pigra|EVM0018122;Helobdella_robusta|HelroG89118;Capitella_teleta|CapteG19980;Capitella_teleta|CapteG224576
cluster2262	4	O76924	GO:0006511; P:ubiquitin-dependent protein catabolic process; IBA:GO_Central	Whitmania_pigra|EVM0016479;Helobdella_robusta|HelroG69165;Capitella_teleta|CapteG19796;Capitella_teleta|CapteG207577
cluster2263	4	Q18932	GO:0008270; F:zinc ion binding; IEA:InterPro	Whitmania_pigra|EVM0001465;Helobdella_robusta|HelroG91961;Capitella_teleta|CapteG169831;Helobdella_robusta|HelroG76315
cluster2264	4	Q2KJ16	GO:0005978; P:glycogen biosynthetic process; IEA:InterPro	Whitmania_pigra|EVM0018925;Helobdella_robusta|HelroG185431;Capitella_teleta|CapteG148295;Capitella_teleta|CapteG225196
cluster2265	4	Q8TAD8	GO:0006355; P:regulation of transcription, DNA-templated; IEA:Ensembl	Whitmania_pigra|EVM0018762;Helobdella_robusta|HelroG173516;Capitella_teleta|CapteG219735;Helobdella_robusta|HelroG150697
cluster2266	4	Q6IQU7	GO:0016180; P:snRNA processing; IEA:InterPro	Whitmania_pigra|EVM0001843;Helobdella_robusta|HelroG88378;Capitella_teleta|CapteG219293;Capitella_teleta|CapteG210645
cluster2267	4	Q4H4B6	GO:0001944; P:vasculature development; IMP:ZFIN	Whitmania_pigra|EVM0006012;Helobdella_robusta|HelroG190005;Capitella_teleta|CapteG148907;Helobdella_robusta|HelroG192304
cluster2268	4	Q96BQ1	GO:0046676; P:negative regulation of insulin secretion; IDA:UniProtKB	Whitmania_pigra|EVM0014046;Helobdella_robusta|HelroG188882;Capitella_teleta|CapteG223611;Capitella_teleta|CapteG220050
cluster2269	4	Q16RX1	GO:0016592; C:mediator complex; IEA:InterPro	Whitmania_pigra|EVM0014729;Helobdella_robusta|HelroG192580;Capitella_teleta|CapteG161379;Capitella_teleta|CapteG39823
cluster2270	4	Q9NVG8	GO:0006886; P:intracellular protein transport; IBA:GO_Central	Whitmania_pigra|EVM0013487;Helobdella_robusta|HelroG92779;Capitella_teleta|CapteG152977;Capitella_teleta|CapteG92856
cluster2271	4	P17972	GO:0030431; P:sleep; IMP:FlyBase	Whitmania_pigra|EVM0002381;Capitella_teleta|CapteG218764;Whitmania_pigra|EVM0018115;Helobdella_robusta|HelroG64770
cluster2272	4	O14544	GO:0040008; P:regulation of growth; IEA:UniProtKB-KW	Whitmania_pigra|EVM0003199;Helobdella_robusta|HelroG70246;Capitella_teleta|CapteG77182;Capitella_teleta|CapteG76715
cluster2273	4	Q6PGH0	GO:0005737; C:cytoplasm; IEA:UniProtKB-SubCell	Whitmania_pigra|EVM0006858;Helobdella_robusta|HelroG186188;Whitmania_pigra|EVM0012885;Capitella_teleta|CapteG211288
cluster2274	4	Q6P4K5	GO:0008380; P:RNA splicing; IEA:UniProtKB-KW	Whitmania_pigra|EVM0008957;Helobdella_robusta|HelroG167331;Whitmania_pigra|EVM0016795;Capitella_teleta|CapteG221587
cluster2275	4	O15297	GO:0006367; P:transcription initiation from RNA polymerase II promoter; TAS:Reactome	Whitmania_pigra|EVM0001825;Helobdella_robusta|HelroG71441;Capitella_teleta|CapteG105015;Capitella_teleta|CapteG89262
cluster2276	4	Q567J8	GO:0001655; P:urogenital system development; IBA:GO_Central	Whitmania_pigra|EVM0007770;Helobdella_robusta|HelroG68585;Capitella_teleta|CapteG164811;Capitella_teleta|CapteG163985
cluster2277	4	O95817	GO:0021510; P:spinal cord development; IEA:Ensembl	Whitmania_pigra|EVM0012018;Capitella_teleta|CapteG182552;Whitmania_pigra|EVM0000096;Helobdella_robusta|HelroG190684
cluster2278	4	P01103	GO:0010468; P:regulation of gene expression; TAS:AgBase	Whitmania_pigra|EVM0000264;Helobdella_robusta|HelroG194177;Capitella_teleta|CapteG87885;Helobdella_robusta|HelroG134329
cluster2279	4	Q9CYH6	GO:0000055; P:ribosomal large subunit export from nucleus; IBA:GO_Central	Whitmania_pigra|EVM0017799;Helobdella_robusta|HelroG80417;Capitella_teleta|CapteG171414;Helobdella_robusta|HelroG182457
cluster2280	4	Q1LUM3	GO:0003723; F:RNA binding; ISS:UniProtKB	Whitmania_pigra|EVM0014342;Helobdella_robusta|HelroG185017;Capitella_teleta|CapteG146304;Capitella_teleta|CapteG76337
cluster2281	4	Q2SJP9	GO:0006979; P:response to oxidative stress; IEA:InterPro	Whitmania_pigra|EVM0011520;Helobdella_robusta|HelroG90179;Capitella_teleta|CapteG104871;Capitella_teleta|CapteG148050
cluster2282	4	Q14643	GO:0050882; P:voluntary musculoskeletal movement; IEA:Ensembl	Whitmania_pigra|EVM0007003;Helobdella_robusta|HelroG194357;Helobdella_robusta|HelroG194356;Capitella_teleta|CapteG222687
cluster2283	4	A2RU49	GO:0006554; P:lysine catabolic process; TAS:Reactome	Whitmania_pigra|EVM0006514;Helobdella_robusta|HelroG185292;Capitella_teleta|CapteG175768;Capitella_teleta|CapteG126787
cluster2284	4	Q96A37	GO:0046872; F:metal ion binding; IEA:UniProtKB-KW	Whitmania_pigra|EVM0001770;Helobdella_robusta|HelroG185790;Capitella_teleta|CapteG115961;Capitella_teleta|CapteG125008
cluster2285	4	Q17QH8	GO:0016491; F:oxidoreductase activity; IEA:UniProtKB-KW	Whitmania_pigra|EVM0008215;Helobdella_robusta|HelroG65077;Capitella_teleta|CapteG223709;Capitella_teleta|CapteG184531
cluster2286	4	Q3SZP5	GO:0000038; P:very long-chain fatty acid metabolic process; IBA:GO_Central	Whitmania_pigra|EVM0012352;Helobdella_robusta|HelroG114129;Capitella_teleta|CapteG167362;Capitella_teleta|CapteG174217
cluster2287	4	Q0IHY5	GO:0016021; C:integral component of membrane; ISS:UniProtKB	Whitmania_pigra|EVM0014273;Helobdella_robusta|HelroG134860;Capitella_teleta|CapteG156675;Capitella_teleta|CapteG208098
cluster2288	4	Q6GQN8	GO:0006631; P:fatty acid metabolic process; IBA:GO_Central	Whitmania_pigra|EVM0011691;Helobdella_robusta|HelroG170854;Capitella_teleta|CapteG216577;Capitella_teleta|CapteG127074
cluster2289	4	N/A	N/A	Whitmania_pigra|EVM0013610;Helobdella_robusta|HelroG183146;Capitella_teleta|CapteG223930;Capitella_teleta|CapteG188419
cluster2290	4	A6N6J5	GO:0009636; P:response to toxic substance; IEP:RGD	Whitmania_pigra|EVM0003635;Helobdella_robusta|HelroG179119;Capitella_teleta|CapteG160931;Helobdella_robusta|HelroG86462
cluster2291	4	Q9D6H5	GO:0006612; P:protein targeting to membrane; IBA:GO_Central	Whitmania_pigra|EVM0007916;Helobdella_robusta|HelroG142511;Capitella_teleta|CapteG184154;Capitella_teleta|CapteG140281
cluster2292	4	O00764	GO:0042816; P:vitamin B6 metabolic process; TAS:Reactome	Whitmania_pigra|EVM0016010;Helobdella_robusta|HelroG116539;Capitella_teleta|CapteG146242;Capitella_teleta|CapteG170287
cluster2293	4	A0A1B8YAB1	GO:0006417; P:regulation of translation; IEA:UniProtKB-KW	Whitmania_pigra|EVM0000217;Capitella_teleta|CapteG192565;Whitmania_pigra|EVM0007222;Helobdella_robusta|HelroG158836
cluster2294	4	P30683	GO:0007188; P:adenylate cyclase-modulating G protein-coupled receptor signaling pathway; IEA:InterPro	Whitmania_pigra|EVM0007527;Capitella_teleta|CapteG120382;Whitmania_pigra|EVM0017813;Helobdella_robusta|HelroG67782
cluster2295	4	Q7TN83	GO:0006887; P:exocytosis; IEA:InterPro	Whitmania_pigra|EVM0010778;Helobdella_robusta|HelroG75146;Whitmania_pigra|EVM0004867;Capitella_teleta|CapteG180290
cluster2296	4	N/A	N/A	Whitmania_pigra|EVM0012222;Helobdella_robusta|HelroG161934;Capitella_teleta|CapteG135490;Capitella_teleta|CapteG152358
cluster2297	4	Q9Y4K4	GO:0031098; P:stress-activated protein kinase signaling cascade; IBA:GO_Central	Whitmania_pigra|EVM0011187;Capitella_teleta|CapteG197561;Whitmania_pigra|EVM0002681;Helobdella_robusta|HelroG89573
cluster2298	4	N/A	N/A	Whitmania_pigra|EVM0002564;Helobdella_robusta|HelroG194101;Capitella_teleta|CapteG219378;Capitella_teleta|CapteG31263
cluster2299	4	Q9BE52	GO:0090266; P:regulation of mitotic cell cycle spindle assembly checkpoint; ISS:UniProtKB	Whitmania_pigra|EVM0012167;Helobdella_robusta|HelroG171840;Capitella_teleta|CapteG210115;Helobdella_robusta|HelroG146976
cluster2300	4	Q62302	GO:0043065; P:positive regulation of apoptotic process; IGI:MGI	Whitmania_pigra|EVM0003873;Helobdella_robusta|HelroG166413;Capitella_teleta|CapteG209554;Capitella_teleta|CapteG144139
cluster2301	4	Q10199	GO:1903476; P:protein localization to cell division site involved in mitotic actomyosin contractile ring assembly; IBA:GO_Central	Whitmania_pigra|EVM0005674;Helobdella_robusta|HelroG176725;Capitella_teleta|CapteG211828;Capitella_teleta|CapteG140344
cluster2302	4	Q9NT48	GO:0048488; P:synaptic vesicle endocytosis; IBA:GO_Central	Whitmania_pigra|EVM0016015;Helobdella_robusta|HelroG72794;Helobdella_robusta|HelroG190394;Capitella_teleta|CapteG227150
cluster2303	4	Q66KC4	GO:0016491; F:oxidoreductase activity; IEA:UniProtKB-KW	Whitmania_pigra|EVM0005506;Helobdella_robusta|HelroG185726;Capitella_teleta|CapteG166703;Capitella_teleta|CapteG219731
cluster2304	4	Q9HCG7	GO:0006687; P:glycosphingolipid metabolic process; TAS:Reactome	Whitmania_pigra|EVM0018463;Helobdella_robusta|HelroG177051;Capitella_teleta|CapteG186839;Capitella_teleta|CapteG216398
cluster2305	4	Q8BR63	N/A	Whitmania_pigra|EVM0018471;Helobdella_robusta|HelroG181735;Capitella_teleta|CapteG116445;Capitella_teleta|CapteG221099
cluster2306	4	Q0P5I0	GO:0009411; P:response to UV; IEA:Ensembl	Whitmania_pigra|EVM0001298;Helobdella_robusta|HelroG191256;Capitella_teleta|CapteG23022;Capitella_teleta|CapteG190854
cluster2307	4	N/A	N/A	Whitmania_pigra|EVM0012675;Helobdella_robusta|HelroG162655;Capitella_teleta|CapteG223168;Capitella_teleta|CapteG185684
cluster2308	4	O15075	GO:0009615; P:response to virus; IEP:UniProtKB	Whitmania_pigra|EVM0007765;Helobdella_robusta|HelroG129899;Capitella_teleta|CapteG228781;Capitella_teleta|CapteG217544
cluster2309	4	Q96N23	GO:0007283; P:spermatogenesis; ISS:UniProtKB	Whitmania_pigra|EVM0012205;Helobdella_robusta|HelroG171988;Capitella_teleta|CapteG224115;Helobdella_robusta|HelroG171986
cluster2310	4	Q7ZWG9	GO:0009611; P:response to wounding; IMP:ZFIN	Whitmania_pigra|EVM0010941;Helobdella_robusta|HelroG77677;Capitella_teleta|CapteG175254;Capitella_teleta|CapteG173367
cluster2311	4	Q8BWW5	GO:1905793; P:protein localization to pericentriolar material; ISO:MGI	Whitmania_pigra|EVM0011875;Helobdella_robusta|HelroG170619;Capitella_teleta|CapteG160410;Capitella_teleta|CapteG20882
cluster2312	4	A4L9J0	GO:0006833; P:water transport; ISS:UniProtKB	Whitmania_pigra|EVM0000225;Helobdella_robusta|HelroG185352;Capitella_teleta|CapteG21078;Capitella_teleta|CapteG45698
cluster2313	4	Q99807	GO:0006744; P:ubiquinone biosynthetic process; IBA:GO_Central	Whitmania_pigra|EVM0010852;Helobdella_robusta|HelroG114997;Capitella_teleta|CapteG148541;Capitella_teleta|CapteG101503
cluster2314	4	P42325	GO:0005509; F:calcium ion binding; IDA:FlyBase	Whitmania_pigra|EVM0015376;Capitella_teleta|CapteG153835;Whitmania_pigra|EVM0005928;Helobdella_robusta|HelroG156757
cluster2315	4	Q91765	GO:0045893; P:positive regulation of transcription, DNA-templated; IDA:UniProtKB	Whitmania_pigra|EVM0009459;Capitella_teleta|CapteG169665;Whitmania_pigra|EVM0017818;Helobdella_robusta|HelroG147202
cluster2316	4	P48506	GO:0009410; P:response to xenobiotic stimulus; IEA:Ensembl	Whitmania_pigra|EVM0017756;Helobdella_robusta|HelroG76604;Capitella_teleta|CapteG24669;Capitella_teleta|CapteG156589
cluster2317	4	Q68F67	GO:0015031; P:protein transport; IEA:UniProtKB-KW	Whitmania_pigra|EVM0000376;Capitella_teleta|CapteG102631;Whitmania_pigra|EVM0009916;Helobdella_robusta|HelroG67031
cluster2318	4	Q8BHK3	GO:0015828; P:tyrosine transport; IEA:GOC	Whitmania_pigra|EVM0006946;Helobdella_robusta|HelroG96051;Capitella_teleta|CapteG170430;Helobdella_robusta|HelroG182427
cluster2319	4	Q9D9I4	GO:0019068; P:virion assembly; ISO:MGI	Whitmania_pigra|EVM0000167;Helobdella_robusta|HelroG62173;Capitella_teleta|CapteG115059;Capitella_teleta|CapteG107099
cluster2320	4	Q9YGL3	GO:0007275; P:multicellular organism development; IEA:UniProtKB-KW	Whitmania_pigra|EVM0019102;Helobdella_robusta|HelroG71774;Capitella_teleta|CapteG226190;Capitella_teleta|CapteG53417
cluster2321	4	B0WYR6	N/A	Whitmania_pigra|EVM0001873;Helobdella_robusta|HelroG169924;Capitella_teleta|CapteG223839;Capitella_teleta|CapteG212397
cluster2322	4	Q7T312	N/A	Whitmania_pigra|EVM0017208;Helobdella_robusta|HelroG90349;Capitella_teleta|CapteG179529;Capitella_teleta|CapteG216642
cluster2323	4	Q9H2W6	GO:0070126; P:mitochondrial translational termination; TAS:Reactome	Whitmania_pigra|EVM0013030;Helobdella_robusta|HelroG159694;Capitella_teleta|CapteG170234;Capitella_teleta|CapteG48121
cluster2324	4	N/A	N/A	Whitmania_pigra|EVM0007857;Helobdella_robusta|HelroG124583;Capitella_teleta|CapteG102797;Helobdella_robusta|HelroG191581
cluster2325	4	Q0KBD1	GO:0005975; P:carbohydrate metabolic process; IEA:UniProtKB-KW	Whitmania_pigra|EVM0008793;Helobdella_robusta|HelroG124434;Capitella_teleta|CapteG5040;Capitella_teleta|CapteG192884
cluster2326	4	P18754	GO:0016032; P:viral process; TAS:Reactome	Whitmania_pigra|EVM0009802;Helobdella_robusta|HelroG76996;Capitella_teleta|CapteG159495;Helobdella_robusta|HelroG165175
cluster2327	4	Q3ZC89	GO:0070084; P:protein initiator methionine removal; IEA:UniProtKB-UniRule	Whitmania_pigra|EVM0015308;Helobdella_robusta|HelroG65192;Capitella_teleta|CapteG173347;Capitella_teleta|CapteG226207
cluster2328	4	Q14094	GO:0007283; P:spermatogenesis; NAS:UniProtKB	Whitmania_pigra|EVM0017169;Helobdella_robusta|HelroG189386;Capitella_teleta|CapteG120467;Capitella_teleta|CapteG178449
cluster2329	4	Q8WU67	GO:0046470; P:phosphatidylcholine metabolic process; IMP:UniProtKB	Whitmania_pigra|EVM0003302;Helobdella_robusta|HelroG182167;Capitella_teleta|CapteG21514;Capitella_teleta|CapteG143198
cluster2330	4	Q1RMV0	GO:0000038; P:very long-chain fatty acid metabolic process; IEA:Ensembl	Whitmania_pigra|EVM0009360;Helobdella_robusta|HelroG80635;Capitella_teleta|CapteG220978;Helobdella_robusta|HelroG183274
cluster2331	4	Q8K3J5	GO:0045944; P:positive regulation of transcription by RNA polymerase II; IMP:NTNU_SB	Whitmania_pigra|EVM0007795;Helobdella_robusta|HelroG168783;Capitella_teleta|CapteG46375;Capitella_teleta|CapteG100120
cluster2332	4	Q8NFA6	GO:0042060; P:wound healing; IEA:Ensembl	Whitmania_pigra|EVM0011960;Helobdella_robusta|HelroG106742;Capitella_teleta|CapteG108481;Helobdella_robusta|HelroG97596
cluster2333	4	Q9UKB3	GO:0005737; C:cytoplasm; IDA:UniProtKB	Whitmania_pigra|EVM0012107;Helobdella_robusta|HelroG137446;Capitella_teleta|CapteG149044;Helobdella_robusta|HelroG176661
cluster2335	4	P54364	GO:0007548; P:sex differentiation; ISS:UniProtKB	Whitmania_pigra|EVM0001176;Helobdella_robusta|HelroG108413;Capitella_teleta|CapteG152595;Capitella_teleta|CapteG148979
cluster2336	4	Q96SZ5	GO:0000098; P:sulfur amino acid catabolic process; TAS:Reactome	Whitmania_pigra|EVM0001753;Helobdella_robusta|HelroG124593;Capitella_teleta|CapteG94070;Capitella_teleta|CapteG29667
cluster2337	4	O43390	GO:0016070; P:RNA metabolic process; TAS:Reactome	Whitmania_pigra|EVM0001039;Capitella_teleta|CapteG178834;Whitmania_pigra|EVM0016821;Helobdella_robusta|HelroG113277
cluster2338	4	Q6GVM3	GO:0003743; F:translation initiation factor activity; IEA:UniProtKB-KW	Whitmania_pigra|EVM0010600;Helobdella_robusta|HelroG84675;Capitella_teleta|CapteG226988;Capitella_teleta|CapteG211034
cluster2339	4	N/A	N/A	Whitmania_pigra|EVM0007618;Helobdella_robusta|HelroG160401;Whitmania_pigra|EVM0013964;Capitella_teleta|CapteG229337
cluster2340	4	Q3UU96	GO:0051056; P:regulation of small GTPase mediated signal transduction; ISO:MGI	Whitmania_pigra|EVM0016475;Helobdella_robusta|HelroG191553;Capitella_teleta|CapteG117931;Capitella_teleta|CapteG156898
cluster2341	4	Q89W91	GO:0006436; P:tryptophanyl-tRNA aminoacylation; IBA:GO_Central	Whitmania_pigra|EVM0000836;Capitella_teleta|CapteG211057;Whitmania_pigra|EVM0003837;Helobdella_robusta|HelroG93491
cluster2342	4	Q9VLM5	GO:0006487; P:protein N-linked glycosylation; IMP:UniProtKB	Whitmania_pigra|EVM0001085;Helobdella_robusta|HelroG155584;Capitella_teleta|CapteG162646;Capitella_teleta|CapteG120385
cluster2343	4	Q8N1M1	GO:0043271; P:negative regulation of ion transport; IEA:Ensembl	Whitmania_pigra|EVM0018734;Capitella_teleta|CapteG194394;Whitmania_pigra|EVM0004682;Helobdella_robusta|HelroG80699
cluster2344	4	O57682	GO:0007367; P:segment polarity determination; IEA:UniProtKB-KW	Whitmania_pigra|EVM0011653;Helobdella_robusta|HelroG136559;Capitella_teleta|CapteG119889;Helobdella_robusta|HelroG124549
cluster2345	4	Q4R7B9	N/A	Whitmania_pigra|EVM0001974;Helobdella_robusta|HelroG168657;Capitella_teleta|CapteG169643;Capitella_teleta|CapteG99849
cluster2346	4	P52655	GO:0006367; P:transcription initiation from RNA polymerase II promoter; TAS:Reactome	Whitmania_pigra|EVM0007378;Helobdella_robusta|HelroG185403;Capitella_teleta|CapteG105674;Helobdella_robusta|HelroG84897
cluster2347	4	Q9Z194	GO:0021510; P:spinal cord development; IEA:Ensembl	Whitmania_pigra|EVM0008855;Capitella_teleta|CapteG169289;Whitmania_pigra|EVM0016601;Helobdella_robusta|HelroG84784
cluster2348	4	Q9U8B8	GO:0046654; P:tetrahydrofolate biosynthetic process; IEA:UniProtKB-UniPathway	Whitmania_pigra|EVM0002574;Helobdella_robusta|HelroG98642;Capitella_teleta|CapteG228287;Capitella_teleta|CapteG221982
cluster2349	4	A0MGZ7	GO:0015015; P:heparan sulfate proteoglycan biosynthetic process, enzymatic modification; IBA:GO_Central	Whitmania_pigra|EVM0009228;Helobdella_robusta|HelroG73819;Capitella_teleta|CapteG72782;Capitella_teleta|CapteG24524
cluster2350	4	Q593B6	GO:0007596; P:blood coagulation; IEA:UniProtKB-KW	Whitmania_pigra|EVM0012809;Capitella_teleta|CapteG223186;Whitmania_pigra|EVM0008211;Helobdella_robusta|HelroG69833
cluster2351	4	A1L209	GO:0045893; P:positive regulation of transcription, DNA-templated; ISS:UniProtKB	Whitmania_pigra|EVM0017880;Helobdella_robusta|HelroG185770;Capitella_teleta|CapteG154471;Helobdella_robusta|HelroG66532
cluster2352	4	Q32PI6	GO:0006412; P:translation; IEA:InterPro	Whitmania_pigra|EVM0014789;Helobdella_robusta|HelroG101733;Capitella_teleta|CapteG182691;Capitella_teleta|CapteG138537
cluster2353	4	N/A	N/A	Whitmania_pigra|EVM0004657;Helobdella_robusta|HelroG76371;Capitella_teleta|CapteG109348;Capitella_teleta|CapteG64574
cluster2354	4	O34309	GO:0016301; F:kinase activity; IEA:InterPro	Whitmania_pigra|EVM0013810;Helobdella_robusta|HelroG165728;Capitella_teleta|CapteG217402;Capitella_teleta|CapteG188260
cluster2355	4	Q8VCH8	GO:0030433; P:ubiquitin-dependent ERAD pathway; ISS:UniProtKB	Whitmania_pigra|EVM0016355;Helobdella_robusta|HelroG189774;Capitella_teleta|CapteG172762;Capitella_teleta|CapteG104335
cluster2356	4	Q13516	GO:0021794; P:thalamus development; IEA:Ensembl	Whitmania_pigra|EVM0017986;Helobdella_robusta|HelroG138710;Capitella_teleta|CapteG179137;Capitella_teleta|CapteG41308
cluster2357	4	Q6IV76	GO:0006644; P:phospholipid metabolic process; IEA:InterPro	Whitmania_pigra|EVM0001054;Helobdella_robusta|HelroG87213;Capitella_teleta|CapteG20462;Capitella_teleta|CapteG153654
cluster2358	4	Q94516	GO:1902600; P:proton transmembrane transport; ISS:FlyBase	Whitmania_pigra|EVM0003018;Helobdella_robusta|HelroG71264;Capitella_teleta|CapteG21700;Capitella_teleta|CapteG162881
cluster2359	4	Q90980	GO:0007601; P:visual perception; IEA:UniProtKB-KW	Whitmania_pigra|EVM0006736;Helobdella_robusta|HelroG86050;Capitella_teleta|CapteG72022;Helobdella_robusta|HelroG71626
cluster2360	4	P78417	GO:0042178; P:xenobiotic catabolic process; IDA:UniProtKB	Whitmania_pigra|EVM0018406;Capitella_teleta|CapteG157769;Whitmania_pigra|EVM0010556;Helobdella_robusta|HelroG180212
cluster2361	4	Q80TY5	GO:0015031; P:protein transport; IEA:UniProtKB-KW	Whitmania_pigra|EVM0013868;Capitella_teleta|CapteG228271;Whitmania_pigra|EVM0012907;Helobdella_robusta|HelroG65053
cluster2362	4	Q8C2P3	GO:0017150; F:tRNA dihydrouridine synthase activity; IBA:GO_Central	Whitmania_pigra|EVM0007549;Helobdella_robusta|HelroG95968;Capitella_teleta|CapteG178407;Capitella_teleta|CapteG132983
cluster2363	4	Q8BP47	GO:0006421; P:asparaginyl-tRNA aminoacylation; IEA:InterPro	Whitmania_pigra|EVM0012357;Helobdella_robusta|HelroG108539;Capitella_teleta|CapteG148401;Capitella_teleta|CapteG130706
cluster2364	4	O55173	GO:0003323; P:type B pancreatic cell development; IEA:Ensembl	Whitmania_pigra|EVM0018674;Helobdella_robusta|HelroG63303;Capitella_teleta|CapteG131028;Helobdella_robusta|HelroG189040
cluster2365	4	Q3SZE3	GO:0030111; P:regulation of Wnt signaling pathway; IEA:Ensembl	Whitmania_pigra|EVM0013922;Helobdella_robusta|HelroG186273;Capitella_teleta|CapteG228043;Helobdella_robusta|HelroG194939
cluster2366	4	Q99081	GO:0006357; P:regulation of transcription by RNA polymerase II; TAS:ProtInc	Whitmania_pigra|EVM0004613;Helobdella_robusta|HelroG161408;Capitella_teleta|CapteG40915;Helobdella_robusta|HelroG138065
cluster2367	4	P51830	GO:0006171; P:cAMP biosynthetic process; IDA:MGI	Whitmania_pigra|EVM0017779;Helobdella_robusta|HelroG75273;Capitella_teleta|CapteG204074;Helobdella_robusta|HelroG98136
cluster2368	4	A6NDV4	GO:0007346; P:regulation of mitotic cell cycle; TAS:HGNC	Whitmania_pigra|EVM0006960;Helobdella_robusta|HelroG194137;Capitella_teleta|CapteG227269;Capitella_teleta|CapteG228167
cluster2369	4	Q99758	GO:0055085; P:transmembrane transport; TAS:Reactome	Whitmania_pigra|EVM0012595;Helobdella_robusta|HelroG82844;Capitella_teleta|CapteG163224;Capitella_teleta|CapteG103477
cluster2370	4	Q18515	GO:0016267; P:O-glycan processing, core 1; IBA:GO_Central	Whitmania_pigra|EVM0011085;Helobdella_robusta|HelroG108821;Capitella_teleta|CapteG4255;Capitella_teleta|CapteG95277
cluster2371	4	Q14315	GO:0048747; P:muscle fiber development; IEA:Ensembl	Whitmania_pigra|EVM0006950;Helobdella_robusta|HelroG173407;Whitmania_pigra|EVM0011351;Capitella_teleta|CapteG167984
cluster2372	4	Q8HZJ0	GO:0030187; P:melatonin biosynthetic process; ISS:UniProtKB	Whitmania_pigra|EVM0002380;Helobdella_robusta|HelroG192339;Capitella_teleta|CapteG173689;Helobdella_robusta|HelroG175003
cluster2373	4	N/A	N/A	Whitmania_pigra|EVM0012589;Helobdella_robusta|HelroG158313;Capitella_teleta|CapteG220214;Capitella_teleta|CapteG227528
cluster2374	4	N/A	N/A	Whitmania_pigra|EVM0015251;Helobdella_robusta|HelroG170690;Capitella_teleta|CapteG196463;Helobdella_robusta|HelroG166392
cluster2375	4	Q0II68	GO:0051259; P:protein complex oligomerization; IEA:Ensembl	Whitmania_pigra|EVM0002134;Helobdella_robusta|HelroG185598;Capitella_teleta|CapteG121088;Capitella_teleta|CapteG99430
cluster2376	4	Q0EEE2	GO:0097225; C:sperm midpiece; IDA:MGI	Whitmania_pigra|EVM0014571;Helobdella_robusta|HelroG93299;Capitella_teleta|CapteG90024;Capitella_teleta|CapteG154215
cluster2377	4	Q6INX1	GO:0016021; C:integral component of membrane; IEA:UniProtKB-KW	Whitmania_pigra|EVM0008092;Helobdella_robusta|HelroG167916;Capitella_teleta|CapteG65295;Capitella_teleta|CapteG185141
cluster2379	4	Q96RN6	GO:0045944; P:positive regulation of transcription by RNA polymerase II; IDA:BHF-UCL	Whitmania_pigra|EVM0017305;Helobdella_robusta|HelroG172920;Capitella_teleta|CapteG57561;Helobdella_robusta|HelroG77797
cluster2380	4	Q5M819	GO:0033574; P:response to testosterone; IEP:RGD	Whitmania_pigra|EVM0001563;Helobdella_robusta|HelroG83507;Capitella_teleta|CapteG159753;Helobdella_robusta|HelroG192663
cluster2381	4	O60494	GO:0042359; P:vitamin D metabolic process; TAS:Reactome	Whitmania_pigra|EVM0018978;Helobdella_robusta|HelroG167974;Capitella_teleta|CapteG223573;Capitella_teleta|CapteG200090
cluster2382	4	Q2KHV7	GO:0006511; P:ubiquitin-dependent protein catabolic process; IEA:InterPro	Whitmania_pigra|EVM0000582;Capitella_teleta|CapteG151271;Whitmania_pigra|EVM0015163;Helobdella_robusta|HelroG88096
cluster2383	4	Q05184	GO:0046239; P:phthalate catabolic process; IEA:UniProtKB-UniPathway	Whitmania_pigra|EVM0007052;Helobdella_robusta|HelroG156445;Capitella_teleta|CapteG177369;Capitella_teleta|CapteG6398
cluster2384	4	N/A	N/A	Whitmania_pigra|EVM0011215;Helobdella_robusta|HelroG167513;Capitella_teleta|CapteG198459;Capitella_teleta|CapteG195259
cluster2385	4	P46197	GO:0007165; P:signal transduction; IBA:GO_Central	Whitmania_pigra|EVM0003004;Helobdella_robusta|HelroG77993;Capitella_teleta|CapteG99289;Capitella_teleta|CapteG190738
cluster2386	4	Q6GNY8	GO:0016021; C:integral component of membrane; IEA:UniProtKB-KW	Whitmania_pigra|EVM0008123;Helobdella_robusta|HelroG69178;Capitella_teleta|CapteG163866;Capitella_teleta|CapteG136452
cluster2387	4	A6NJT0	GO:0045595; P:regulation of cell differentiation; IEA:Ensembl	Whitmania_pigra|EVM0006477;Helobdella_robusta|HelroG127315;Capitella_teleta|CapteG29976;Capitella_teleta|CapteG181218
cluster2388	4	Q6INE5	GO:0007165; P:signal transduction; IEA:InterPro	Whitmania_pigra|EVM0015395;Helobdella_robusta|HelroG191101;Capitella_teleta|CapteG221307;Helobdella_robusta|HelroG195047
cluster2389	4	F6UA42	GO:0006511; P:ubiquitin-dependent protein catabolic process; ISS:UniProtKB	Whitmania_pigra|EVM0013639;Helobdella_robusta|HelroG79229;Capitella_teleta|CapteG221977;Helobdella_robusta|HelroG113832
cluster2390	4	A1ZAU8	GO:0031175; P:neuron projection development; IEA:InterPro	Whitmania_pigra|EVM0018971;Helobdella_robusta|HelroG192138;Capitella_teleta|CapteG228385;Helobdella_robusta|HelroG191743
cluster2391	4	Q8K3A9	GO:0040031; P:snRNA modification; ISS:UniProtKB	Whitmania_pigra|EVM0001345;Helobdella_robusta|HelroG111074;Capitella_teleta|CapteG150016;Helobdella_robusta|HelroG110926
cluster2392	4	Q60445	GO:0006890; P:retrograde vesicle-mediated transport, Golgi to ER; IEA:InterPro	Whitmania_pigra|EVM0015292;Helobdella_robusta|HelroG102959;Capitella_teleta|CapteG225244;Capitella_teleta|CapteG124722
cluster2393	4	Q9VDT6	GO:0008650; F:rRNA (uridine-2'-O-)-methyltransferase activity; IBA:GO_Central	Whitmania_pigra|EVM0007930;Helobdella_robusta|HelroG89616;Capitella_teleta|CapteG174292;Capitella_teleta|CapteG142835
cluster2394	4	Q9R1R2	GO:0016567; P:protein ubiquitination; IDA:FlyBase	Whitmania_pigra|EVM0008168;Helobdella_robusta|HelroG191975;Capitella_teleta|CapteG209734;Capitella_teleta|CapteG89730
cluster2395	4	P59481	GO:0015031; P:protein transport; ISS:UniProtKB	Whitmania_pigra|EVM0011882;Helobdella_robusta|HelroG184928;Capitella_teleta|CapteG227830;Helobdella_robusta|HelroG65456
cluster2396	4	P32870	GO:0030431; P:sleep; IMP:FlyBase	Whitmania_pigra|EVM0004588;Helobdella_robusta|HelroG171005;Capitella_teleta|CapteG22108;Helobdella_robusta|HelroG134305
cluster2397	4	Q9VEX9	GO:0045892; P:negative regulation of transcription, DNA-templated; IDA:FlyBase	Whitmania_pigra|EVM0012189;Helobdella_robusta|HelroG72262;Capitella_teleta|CapteG170532;Capitella_teleta|CapteG221388
cluster2398	4	P57695	GO:0007601; P:visual perception; IEA:Ensembl	Whitmania_pigra|EVM0000378;Helobdella_robusta|HelroG83631;Capitella_teleta|CapteG127582;Helobdella_robusta|HelroG77867
cluster2399	4	Q14746	GO:0006891; P:intra-Golgi vesicle-mediated transport; IMP:UniProtKB	Whitmania_pigra|EVM0004169;Helobdella_robusta|HelroG95171;Capitella_teleta|CapteG214095;Capitella_teleta|CapteG184924
cluster2400	4	P09480	GO:0007165; P:signal transduction; IBA:GO_Central	Whitmania_pigra|EVM0014667;Helobdella_robusta|HelroG140970;Capitella_teleta|CapteG92948;Capitella_teleta|CapteG218891
cluster2401	4	Q29S22	GO:0006364; P:rRNA processing; ISS:UniProtKB	Whitmania_pigra|EVM0010610;Helobdella_robusta|HelroG72267;Capitella_teleta|CapteG175937;Helobdella_robusta|HelroG185175
cluster2402	4	Q9C0D7	GO:0046872; F:metal ion binding; IEA:UniProtKB-KW	Whitmania_pigra|EVM0000334;Helobdella_robusta|HelroG63824;Capitella_teleta|CapteG171481;Capitella_teleta|CapteG22887
cluster2404	4	Q5NUA6	GO:0016567; P:protein ubiquitination; ISS:UniProtKB	Whitmania_pigra|EVM0008867;Helobdella_robusta|HelroG181273;Capitella_teleta|CapteG19335;Helobdella_robusta|HelroG89262
cluster2405	4	P11833	GO:0007017; P:microtubule-based process; IEA:InterPro	Whitmania_pigra|EVM0018395;Helobdella_robusta|HelroG186143;Capitella_teleta|CapteG163496;Capitella_teleta|CapteG156132
cluster2406	4	Q13887	GO:0006366; P:transcription by RNA polymerase II; TAS:ProtInc	Whitmania_pigra|EVM0003170;Helobdella_robusta|HelroG109225;Capitella_teleta|CapteG163104;Helobdella_robusta|HelroG128168
cluster2407	4	P60467	GO:0030433; P:ubiquitin-dependent ERAD pathway; IEA:Ensembl	Whitmania_pigra|EVM0015780;Helobdella_robusta|HelroG184994;Capitella_teleta|CapteG175733;Capitella_teleta|CapteG49690
cluster2408	4	N/A	N/A	Whitmania_pigra|EVM0006351;Helobdella_robusta|HelroG191041;Capitella_teleta|CapteG220347;Capitella_teleta|CapteG219677
cluster2409	4	Q498S6	GO:0008270; F:zinc ion binding; IEA:InterPro	Whitmania_pigra|EVM0015322;Helobdella_robusta|HelroG190986;Capitella_teleta|CapteG97926;Capitella_teleta|CapteG102742
cluster2410	4	Q9VF87	GO:0006417; P:regulation of translation; IBA:GO_Central	Whitmania_pigra|EVM0011744;Helobdella_robusta|HelroG112113;Capitella_teleta|CapteG199897;Capitella_teleta|CapteG117787
cluster2411	4	Q6AY76	GO:0016021; C:integral component of membrane; IEA:UniProtKB-KW	Whitmania_pigra|EVM0006034;Helobdella_robusta|HelroG194316;Capitella_teleta|CapteG222725;Helobdella_robusta|HelroG185894
cluster2412	4	Q8VDV8	GO:0032091; P:negative regulation of protein binding; ISO:MGI	Whitmania_pigra|EVM0009763;Helobdella_robusta|HelroG73540;Capitella_teleta|CapteG168922;Capitella_teleta|CapteG154892
cluster2413	4	P54363	GO:0006166; P:purine ribonucleoside salvage; IEA:UniProtKB-KW	Whitmania_pigra|EVM0005425;Helobdella_robusta|HelroG89746;Capitella_teleta|CapteG113319;Capitella_teleta|CapteG120164
cluster2414	4	P27808	GO:0006049; P:UDP-N-acetylglucosamine catabolic process; IDA:MGI	Whitmania_pigra|EVM0014439;Helobdella_robusta|HelroG72024;Capitella_teleta|CapteG149783;Helobdella_robusta|HelroG85381
cluster2415	4	Q08DP0	GO:0005978; P:glycogen biosynthetic process; IBA:GO_Central	Whitmania_pigra|EVM0003134;Helobdella_robusta|HelroG186861;Capitella_teleta|CapteG228164;Capitella_teleta|CapteG205416
cluster2416	4	Q9NRA2	GO:0015739; P:sialic acid transport; IDA:MGI	Whitmania_pigra|EVM0004181;Helobdella_robusta|HelroG108787;Capitella_teleta|CapteG93612;Helobdella_robusta|HelroG71683
cluster2417	4	Q5ZJJ1	GO:0016973; P:poly(A)+ mRNA export from nucleus; IBA:GO_Central	Whitmania_pigra|EVM0015728;Helobdella_robusta|HelroG89617;Capitella_teleta|CapteG118081;Capitella_teleta|CapteG227798
cluster2418	4	P57999	GO:0007155; P:cell adhesion; IEA:UniProtKB-KW	Whitmania_pigra|EVM0010415;Helobdella_robusta|HelroG189589;Capitella_teleta|CapteG201172;Capitella_teleta|CapteG185514
cluster2420	4	Q9BQG2	GO:0006742; P:NADP catabolic process; IDA:UniProtKB	Whitmania_pigra|EVM0017428;Helobdella_robusta|HelroG82849;Capitella_teleta|CapteG228617;Capitella_teleta|CapteG220786
cluster2421	4	Q91VX2	GO:0005634; C:nucleus; IBA:GO_Central	Whitmania_pigra|EVM0003117;Helobdella_robusta|HelroG175011;Capitella_teleta|CapteG87688;Helobdella_robusta|HelroG81752
cluster2422	4	Q0V9E9	GO:0051301; P:cell division; IEA:UniProtKB-KW	Whitmania_pigra|EVM0018155;Helobdella_robusta|HelroG91813;Capitella_teleta|CapteG172225;Helobdella_robusta|HelroG82119
cluster2423	4	Q3KR37	GO:0042632; P:cholesterol homeostasis; ISS:UniProtKB	Whitmania_pigra|EVM0001297;Helobdella_robusta|HelroG74724;Capitella_teleta|CapteG213042;Capitella_teleta|CapteG227616
cluster2424	4	P16066	GO:0007165; P:signal transduction; IBA:GO_Central	Whitmania_pigra|EVM0013913;Helobdella_robusta|HelroG88195;Capitella_teleta|CapteG180115;Capitella_teleta|CapteG138341
cluster2426	4	Q8NI36	GO:0007601; P:visual perception; IEA:UniProtKB-KW	Whitmania_pigra|EVM0000630;Helobdella_robusta|HelroG104619;Capitella_teleta|CapteG166004;Capitella_teleta|CapteG181222
cluster2427	4	Q8K3U6	GO:0032571; P:response to vitamin K; IEP:RGD	Whitmania_pigra|EVM0018056;Helobdella_robusta|HelroG64941;Capitella_teleta|CapteG220964;Capitella_teleta|CapteG121187
cluster2428	4	N/A	N/A	Whitmania_pigra|EVM0001341;Helobdella_robusta|HelroG66046;Capitella_teleta|CapteG158925;Capitella_teleta|CapteG21776
cluster2429	4	Q66H43	GO:0032418; P:lysosome localization; ISS:UniProtKB	Whitmania_pigra|EVM0010523;Helobdella_robusta|HelroG188603;Capitella_teleta|CapteG212084;Capitella_teleta|CapteG167972
cluster2430	4	Q6SZ65	GO:0006355; P:regulation of transcription, DNA-templated; IEA:InterPro	Whitmania_pigra|EVM0005999;Helobdella_robusta|HelroG102846;Capitella_teleta|CapteG99648;Capitella_teleta|CapteG80905
cluster2431	4	Q95V31	GO:0006412; P:translation; IEA:InterPro	Whitmania_pigra|EVM0009225;Helobdella_robusta|HelroG115475;Capitella_teleta|CapteG153161;Capitella_teleta|CapteG220902
cluster2432	4	P97471	GO:0042060; P:wound healing; ISO:MGI	Whitmania_pigra|EVM0015660;Helobdella_robusta|HelroG76435;Capitella_teleta|CapteG179368;Helobdella_robusta|HelroG88197
cluster2433	4	Q98TT6	GO:0014743; P:regulation of muscle hypertrophy; IMP:ZFIN	Whitmania_pigra|EVM0004163;Helobdella_robusta|HelroG148055;Capitella_teleta|CapteG171289;Helobdella_robusta|HelroG147773
cluster2434	4	O60783	GO:0006412; P:translation; NAS:UniProtKB	Whitmania_pigra|EVM0010221;Helobdella_robusta|HelroG63562;Capitella_teleta|CapteG219367;Capitella_teleta|CapteG94834
cluster2436	4	Q5REG1	GO:0000244; P:spliceosomal tri-snRNP complex assembly; ISS:UniProtKB	Whitmania_pigra|EVM0017355;Helobdella_robusta|HelroG177713;Capitella_teleta|CapteG222846;Capitella_teleta|CapteG217624
cluster2438	4	Q9WUE3	GO:0046872; F:metal ion binding; IEA:UniProtKB-KW	Whitmania_pigra|EVM0010626;Helobdella_robusta|HelroG99384;Capitella_teleta|CapteG172634;Capitella_teleta|CapteG94023
cluster2439	4	Q8SWR3	GO:0048042; P:regulation of post-mating oviposition; IMP:FlyBase	Whitmania_pigra|EVM0002685;Helobdella_robusta|HelroG74987;Capitella_teleta|CapteG117749;Helobdella_robusta|HelroG66868
cluster2440	4	O57686	GO:0016925; P:protein sumoylation; ISS:AgBase	Whitmania_pigra|EVM0008043;Helobdella_robusta|HelroG166510;Capitella_teleta|CapteG165362;Capitella_teleta|CapteG107226
cluster2441	4	P59941	GO:0031667; P:response to nutrient levels; IEA:Ensembl	Whitmania_pigra|EVM0008558;Helobdella_robusta|HelroG185545;Capitella_teleta|CapteG150121;Capitella_teleta|CapteG36109
cluster2442	4	Q92968	GO:0001967; P:suckling behavior; ISS:UniProtKB	Whitmania_pigra|EVM0018067;Helobdella_robusta|HelroG114111;Capitella_teleta|CapteG163996;Capitella_teleta|CapteG162542
cluster2443	4	P83876	GO:0000245; P:spliceosomal complex assembly; TAS:UniProtKB	Whitmania_pigra|EVM0010765;Helobdella_robusta|HelroG74374;Capitella_teleta|CapteG97509;Capitella_teleta|CapteG164052
cluster2444	4	N/A	N/A	Whitmania_pigra|EVM0004218;Helobdella_robusta|HelroG136988;Capitella_teleta|CapteG111287;Capitella_teleta|CapteG88241
cluster2445	4	P81178	GO:0006068; P:ethanol catabolic process; IEA:UniProtKB-UniPathway	Whitmania_pigra|EVM0012701;Helobdella_robusta|HelroG194011;Capitella_teleta|CapteG183731;Helobdella_robusta|HelroG187499
cluster2446	4	P49354	GO:0007179; P:transforming growth factor beta receptor signaling pathway; TAS:ProtInc	Whitmania_pigra|EVM0001953;Helobdella_robusta|HelroG110647;Capitella_teleta|CapteG169970;Capitella_teleta|CapteG104214
cluster2447	4	Q8BXA7	GO:0006470; P:protein dephosphorylation; ISO:MGI	Whitmania_pigra|EVM0008172;Helobdella_robusta|HelroG91230;Capitella_teleta|CapteG42875;Capitella_teleta|CapteG90974
cluster2448	4	Q9I7I7	GO:0006476; P:protein deacetylation; IDA:FlyBase	Whitmania_pigra|EVM0000208;Helobdella_robusta|HelroG114428;Capitella_teleta|CapteG226082;Capitella_teleta|CapteG227953
cluster2449	4	Q61739	GO:0043588; P:skin development; ISO:MGI	Whitmania_pigra|EVM0008358;Helobdella_robusta|HelroG175238;Capitella_teleta|CapteG222780;Helobdella_robusta|HelroG194686
cluster2450	4	P25228	GO:0016192; P:vesicle-mediated transport; IPI:FlyBase	Whitmania_pigra|EVM0012083;Helobdella_robusta|HelroG185237;Capitella_teleta|CapteG149846;Helobdella_robusta|HelroG111583
cluster2451	4	O15355	GO:0006470; P:protein dephosphorylation; TAS:ProtInc	Whitmania_pigra|EVM0000658;Helobdella_robusta|HelroG166314;Capitella_teleta|CapteG222926;Capitella_teleta|CapteG153043
cluster2452	4	Q5U239	GO:0019236; P:response to pheromone; IEA:InterPro	Whitmania_pigra|EVM0013558;Helobdella_robusta|HelroG73887;Capitella_teleta|CapteG219171;Helobdella_robusta|HelroG100932
cluster2453	4	Q18120	GO:0006813; P:potassium ion transport; IDA:WormBase	Whitmania_pigra|EVM0002474;Helobdella_robusta|HelroG76875;Capitella_teleta|CapteG211278;Helobdella_robusta|HelroG77067
cluster2454	4	Q58EB4	GO:0006574; P:valine catabolic process; IEA:UniProtKB-UniPathway	Whitmania_pigra|EVM0001708;Helobdella_robusta|HelroG66323;Capitella_teleta|CapteG181091;Capitella_teleta|CapteG180966
cluster2455	4	Q8BM75	GO:0048705; P:skeletal system morphogenesis; IMP:MGI	Whitmania_pigra|EVM0001280;Helobdella_robusta|HelroG62031;Capitella_teleta|CapteG220448;Helobdella_robusta|HelroG158364
cluster2456	4	P11966	GO:0006099; P:tricarboxylic acid cycle; ISS:UniProtKB	Whitmania_pigra|EVM0009657;Helobdella_robusta|HelroG155705;Capitella_teleta|CapteG161753;Capitella_teleta|CapteG210526
cluster2457	4	N/A	N/A	Whitmania_pigra|EVM0002791;Helobdella_robusta|HelroG161794;Capitella_teleta|CapteG209527;Capitella_teleta|CapteG226716
cluster2458	4	Q61982	GO:0006355; P:regulation of transcription, DNA-templated; ISO:MGI	Whitmania_pigra|EVM0006894;Helobdella_robusta|HelroG75318;Capitella_teleta|CapteG219186;Helobdella_robusta|HelroG75164
cluster2459	4	Q6P3W7	GO:2000286; P:receptor internalization involved in canonical Wnt signaling pathway; IDA:BHF-UCL	Whitmania_pigra|EVM0015049;Helobdella_robusta|HelroG190932;Capitella_teleta|CapteG140753;Helobdella_robusta|HelroG80455
cluster2460	4	Q9IB89	GO:0014029; P:neural crest formation; IMP:UniProtKB	Whitmania_pigra|EVM0004644;Helobdella_robusta|HelroG92919;Capitella_teleta|CapteG160442;Helobdella_robusta|HelroG75510
cluster2461	4	Q0II22	GO:0043162; P:ubiquitin-dependent protein catabolic process via the multivesicular body sorting pathway; ISS:UniProtKB	Whitmania_pigra|EVM0005869;Helobdella_robusta|HelroG192978;Capitella_teleta|CapteG165151;Helobdella_robusta|HelroG188105
cluster2462	4	Q6NTY6	GO:0006355; P:regulation of transcription, DNA-templated; ISS:UniProtKB	Whitmania_pigra|EVM0008077;Helobdella_robusta|HelroG147987;Capitella_teleta|CapteG179417;Helobdella_robusta|HelroG135646
cluster2463	4	Q7PIR5	GO:0015771; P:trehalose transport; IDA:UniProtKB	Whitmania_pigra|EVM0015027;Helobdella_robusta|HelroG89387;Capitella_teleta|CapteG200986;Capitella_teleta|CapteG1723
cluster2464	4	Q96RQ3	GO:0051291; P:protein heterooligomerization; NAS:ParkinsonsUK-UCL	Whitmania_pigra|EVM0004103;Helobdella_robusta|HelroG194608;Capitella_teleta|CapteG161178;Capitella_teleta|CapteG225318
cluster2465	4	Q3KPW4	GO:0008380; P:RNA splicing; IEA:UniProtKB-KW	Whitmania_pigra|EVM0004897;Helobdella_robusta|HelroG192268;Capitella_teleta|CapteG101154;Capitella_teleta|CapteG154514
cluster2466	4	P16254	GO:0006614; P:SRP-dependent cotranslational protein targeting to membrane; IEA:InterPro	Whitmania_pigra|EVM0001484;Helobdella_robusta|HelroG83339;Capitella_teleta|CapteG210939;Capitella_teleta|CapteG223855
cluster2467	4	Q8K5B3	GO:0016192; P:vesicle-mediated transport; IEA:UniProtKB-KW	Whitmania_pigra|EVM0008250;Helobdella_robusta|HelroG190486;Capitella_teleta|CapteG159406;Capitella_teleta|CapteG101837
cluster2468	4	Q8ITC7	GO:0051928; P:positive regulation of calcium ion transport; IMP:FlyBase	Whitmania_pigra|EVM0012204;Helobdella_robusta|HelroG87553;Capitella_teleta|CapteG22938;Capitella_teleta|CapteG24569
cluster2470	4	Q8JZX4	GO:0000375; P:RNA splicing, via transesterification reactions; TAS:UniProtKB	Whitmania_pigra|EVM0014840;Helobdella_robusta|HelroG192221;Capitella_teleta|CapteG28435;Capitella_teleta|CapteG67241
cluster2471	4	Q9GZU0	GO:0005622; C:intracellular; IDA:LIFEdb	Whitmania_pigra|EVM0010662;Helobdella_robusta|HelroG172057;Capitella_teleta|CapteG165997;Capitella_teleta|CapteG40064
cluster2472	4	Q9CWU9	GO:0015031; P:protein transport; IEA:UniProtKB-KW	Whitmania_pigra|EVM0003178;Helobdella_robusta|HelroG168949;Capitella_teleta|CapteG148448;Capitella_teleta|CapteG196279
cluster2473	4	Q6P7A9	GO:0005980; P:glycogen catabolic process; IDA:RGD	Whitmania_pigra|EVM0001237;Helobdella_robusta|HelroG186140;Capitella_teleta|CapteG167453;Helobdella_robusta|HelroG96716
cluster2474	4	Q178L7	GO:0018293; P:protein-FAD linkage; ISS:UniProtKB	Whitmania_pigra|EVM0009293;Helobdella_robusta|HelroG64663;Capitella_teleta|CapteG201349;Capitella_teleta|CapteG157376
cluster2475	4	N/A	N/A	Whitmania_pigra|EVM0002670;Helobdella_robusta|HelroG193319;Capitella_teleta|CapteG218951;Capitella_teleta|CapteG211203
cluster2476	4	A4Q9E8	GO:0018095; P:protein polyglutamylation; IDA:UniProtKB	Whitmania_pigra|EVM0007813;Helobdella_robusta|HelroG83982;Capitella_teleta|CapteG124734;Helobdella_robusta|HelroG66362
cluster2477	4	Q0VD32	GO:0016032; P:viral process; IEA:UniProtKB-KW	Whitmania_pigra|EVM0018782;Helobdella_robusta|HelroG81859;Capitella_teleta|CapteG70142;Capitella_teleta|CapteG81335
cluster2478	4	Q24JP5	GO:0043687; P:post-translational protein modification; TAS:Reactome	Whitmania_pigra|EVM0004582;Helobdella_robusta|HelroG189312;Capitella_teleta|CapteG223170;Helobdella_robusta|HelroG180628
cluster2479	4	Q3T077	GO:0032273; P:positive regulation of protein polymerization; IBA:GO_Central	Whitmania_pigra|EVM0000872;Helobdella_robusta|HelroG62642;Capitella_teleta|CapteG21466;Capitella_teleta|CapteG224530
cluster2480	4	Q9NQC7	GO:0016055; P:Wnt signaling pathway; IEA:UniProtKB-KW	Whitmania_pigra|EVM0018916;Helobdella_robusta|HelroG66807;Capitella_teleta|CapteG156372;Helobdella_robusta|HelroG66057
cluster2481	4	A2RUC4	GO:0031591; P:wybutosine biosynthetic process; IDA:UniProtKB	Whitmania_pigra|EVM0009896;Helobdella_robusta|HelroG194025;Capitella_teleta|CapteG217335;Capitella_teleta|CapteG90346
cluster2482	4	Q90W04	GO:0001666; P:response to hypoxia; IEA:Ensembl	Whitmania_pigra|EVM0008362;Helobdella_robusta|HelroG176761;Capitella_teleta|CapteG98019;Capitella_teleta|CapteG110047
cluster2483	4	Q9D8Y8	GO:0006473; P:protein acetylation; ISO:MGI	Whitmania_pigra|EVM0006844;Helobdella_robusta|HelroG184897;Capitella_teleta|CapteG227494;Capitella_teleta|CapteG87477
cluster2484	4	Q24248	GO:0045893; P:positive regulation of transcription, DNA-templated; NAS:FlyBase	Whitmania_pigra|EVM0002767;Helobdella_robusta|HelroG147266;Capitella_teleta|CapteG88378;Capitella_teleta|CapteG79780
cluster2485	4	Q9PT84	GO:0042391; P:regulation of membrane potential; IBA:GO_Central	Whitmania_pigra|EVM0016627;Helobdella_robusta|HelroG80870;Capitella_teleta|CapteG228010;Helobdella_robusta|HelroG69639
cluster2486	4	Q9H6X0	GO:0007266; P:Rho protein signal transduction; ISS:UniProtKB	Whitmania_pigra|EVM0010004;Helobdella_robusta|HelroG76965;Whitmania_pigra|EVM0015437;Capitella_teleta|CapteG77116
cluster2487	4	Q5XI54	GO:0031514; C:motile cilium; IEA:UniProtKB-KW	Whitmania_pigra|EVM0000064;Helobdella_robusta|HelroG89102;Capitella_teleta|CapteG50053;Capitella_teleta|CapteG114721
cluster2488	4	Q9VU68	GO:0045214; P:sarcomere organization; IMP:FlyBase	Whitmania_pigra|EVM0014515;Helobdella_robusta|HelroG156976;Capitella_teleta|CapteG134807;Capitella_teleta|CapteG149142
cluster2490	4	Q8TC29	GO:0017124; F:SH3 domain binding; IEA:UniProtKB-KW	Whitmania_pigra|EVM0010330;Helobdella_robusta|HelroG85777;Capitella_teleta|CapteG158130;Capitella_teleta|CapteG211602
cluster2491	4	Q9U943	GO:0016055; P:Wnt signaling pathway; IEA:UniProtKB-KW	Whitmania_pigra|EVM0001613;Helobdella_robusta|HelroG125498;Capitella_teleta|CapteG222921;Capitella_teleta|CapteG33454
cluster2492	4	P00860	GO:0009615; P:response to virus; IEA:Ensembl	Whitmania_pigra|EVM0002547;Helobdella_robusta|HelroG93271;Capitella_teleta|CapteG164026;Capitella_teleta|CapteG167430
cluster2493	4	Q8AVR2	GO:0005737; C:cytoplasm; IEA:UniProtKB-SubCell	Whitmania_pigra|EVM0015341;Helobdella_robusta|HelroG188088;Capitella_teleta|CapteG196808;Capitella_teleta|CapteG204806
cluster2494	4	Q5JTW2	GO:0010389; P:regulation of G2/M transition of mitotic cell cycle; TAS:Reactome	Whitmania_pigra|EVM0008948;Helobdella_robusta|HelroG189875;Capitella_teleta|CapteG222075;Capitella_teleta|CapteG130202
cluster2495	4	P61283	GO:0045071; P:negative regulation of viral genome replication; IEA:Ensembl	Whitmania_pigra|EVM0005082;Helobdella_robusta|HelroG156381;Capitella_teleta|CapteG179248;Capitella_teleta|CapteG108614
cluster2496	4	Q8BR76	GO:0030433; P:ubiquitin-dependent ERAD pathway; ISO:MGI	Whitmania_pigra|EVM0008560;Helobdella_robusta|HelroG70743;Capitella_teleta|CapteG97867;Capitella_teleta|CapteG105851
cluster2497	4	Q6IR76	GO:0016021; C:integral component of membrane; IEA:UniProtKB-KW	Whitmania_pigra|EVM0005741;Helobdella_robusta|HelroG106099;Capitella_teleta|CapteG219280;Capitella_teleta|CapteG135735
cluster2498	4	N/A	N/A	Whitmania_pigra|EVM0007836;Helobdella_robusta|HelroG161566;Capitella_teleta|CapteG228203;Capitella_teleta|CapteG197375
cluster2499	4	A7S1L6	GO:0036066; P:protein O-linked fucosylation; IBA:GO_Central	Whitmania_pigra|EVM0011526;Helobdella_robusta|HelroG182038;Capitella_teleta|CapteG124859;Capitella_teleta|CapteG187616
cluster2500	4	Q07984	GO:0005784; C:Sec61 translocon complex; IDA:RGD	Whitmania_pigra|EVM0010944;Helobdella_robusta|HelroG113378;Capitella_teleta|CapteG162481;Capitella_teleta|CapteG152201
cluster2501	4	P91620	GO:0050803; P:regulation of synapse structure or activity; TAS:FlyBase	Whitmania_pigra|EVM0010280;Helobdella_robusta|HelroG173400;Capitella_teleta|CapteG22121;Helobdella_robusta|HelroG83887
cluster2502	4	Q9UJX0	GO:0043065; P:positive regulation of apoptotic process; IEA:InterPro	Whitmania_pigra|EVM0002259;Helobdella_robusta|HelroG91246;Capitella_teleta|CapteG160689;Capitella_teleta|CapteG87031
cluster2503	4	Q8BJM3	N/A	Whitmania_pigra|EVM0009255;Helobdella_robusta|HelroG82846;Capitella_teleta|CapteG220932;Capitella_teleta|CapteG47776
cluster2504	4	Q96MD7	N/A	Whitmania_pigra|EVM0006397;Helobdella_robusta|HelroG126884;Capitella_teleta|CapteG118161;Capitella_teleta|CapteG143067
cluster2506	4	P08842	GO:0006706; P:steroid catabolic process; TAS:ProtInc	Whitmania_pigra|EVM0013045;Helobdella_robusta|HelroG97107;Capitella_teleta|CapteG155395;Capitella_teleta|CapteG194695
cluster2507	4	Q54JW5	GO:0051119; F:sugar transmembrane transporter activity; ISS:UniProtKB	Whitmania_pigra|EVM0016089;Helobdella_robusta|HelroG194225;Capitella_teleta|CapteG226884;Capitella_teleta|CapteG208094
cluster2508	4	Q5XIM4	GO:0006811; P:ion transport; IEA:UniProtKB-KW	Whitmania_pigra|EVM0003260;Helobdella_robusta|HelroG185685;Capitella_teleta|CapteG200511;Capitella_teleta|CapteG212781
cluster2509	4	Q17QJ5	GO:0051604; P:protein maturation; IEA:Ensembl	Whitmania_pigra|EVM0011449;Helobdella_robusta|HelroG83813;Capitella_teleta|CapteG221573;Capitella_teleta|CapteG26419
cluster2510	4	O96020	GO:0000723; P:telomere maintenance; IEA:Ensembl	Whitmania_pigra|EVM0011544;Helobdella_robusta|HelroG109171;Capitella_teleta|CapteG150088;Helobdella_robusta|HelroG170018
cluster2511	4	E9PYY5	GO:0007018; P:microtubule-based movement; IBA:GO_Central	Whitmania_pigra|EVM0013405;Helobdella_robusta|HelroG107080;Capitella_teleta|CapteG219442;Capitella_teleta|CapteG97504
cluster2512	4	Q5UR67	GO:0008152; P:metabolic process; IEA:UniProtKB-KW	Whitmania_pigra|EVM0007131;Helobdella_robusta|HelroG151965;Capitella_teleta|CapteG222927;Helobdella_robusta|HelroG151912
cluster2513	4	N1NVB7	GO:0007165; P:signal transduction; IBA:GO_Central	Whitmania_pigra|EVM0001695;Helobdella_robusta|HelroG166106;Capitella_teleta|CapteG189851;Capitella_teleta|CapteG210256
cluster2514	4	Q99685	GO:0019433; P:triglyceride catabolic process; IEA:UniProtKB-UniPathway	Whitmania_pigra|EVM0015525;Helobdella_robusta|HelroG96384;Capitella_teleta|CapteG228940;Helobdella_robusta|HelroG108482
cluster2515	4	Q5U2R7	GO:0016055; P:Wnt signaling pathway; IEA:UniProtKB-KW	Whitmania_pigra|EVM0000613;Helobdella_robusta|HelroG89932;Capitella_teleta|CapteG182715;Capitella_teleta|CapteG177543
cluster2516	4	Q7L273	GO:0016567; P:protein ubiquitination; IEA:UniProtKB-UniPathway	Whitmania_pigra|EVM0014773;Helobdella_robusta|HelroG95543;Capitella_teleta|CapteG172488;Capitella_teleta|CapteG51362
cluster2517	4	Q9R1K5	GO:0072425; P:signal transduction involved in G2 DNA damage checkpoint; ISS:UniProtKB	Whitmania_pigra|EVM0013004;Capitella_teleta|CapteG217889;Whitmania_pigra|EVM0011878;Helobdella_robusta|HelroG97989
cluster2518	4	D3YXG0	GO:0009617; P:response to bacterium; IEP:MGI	Whitmania_pigra|EVM0003708;Capitella_teleta|CapteG227091;Whitmania_pigra|EVM0014293;Helobdella_robusta|HelroG193873
cluster2519	4	Q6DGW9	GO:0006983; P:ER overload response; ISS:UniProtKB	Whitmania_pigra|EVM0016743;Helobdella_robusta|HelroG156425;Capitella_teleta|CapteG164117;Capitella_teleta|CapteG1041
cluster2520	4	O46581	GO:0004129; F:cytochrome-c oxidase activity; IEA:InterPro	Whitmania_pigra|EVM0003224;Helobdella_robusta|HelroG69935;Capitella_teleta|CapteG220890;Capitella_teleta|CapteG161420
cluster2521	4	O88572	GO:0090244; P:Wnt signaling pathway involved in somitogenesis; IMP:MGI	Whitmania_pigra|EVM0003995;Helobdella_robusta|HelroG170722;Capitella_teleta|CapteG160497;Capitella_teleta|CapteG42452
cluster2522	4	P00170	GO:0055114; P:oxidation-reduction process; IEA:UniProtKB-KW	Whitmania_pigra|EVM0014946;Helobdella_robusta|HelroG185302;Capitella_teleta|CapteG153099;Capitella_teleta|CapteG176244
cluster2523	4	Q9D0A0	GO:0065003; P:protein-containing complex assembly; ISO:MGI	Whitmania_pigra|EVM0014528;Helobdella_robusta|HelroG64519;Capitella_teleta|CapteG208808;Capitella_teleta|CapteG130430
cluster2524	4	Q9U518	GO:0006528; P:asparagine metabolic process; IDA:UniProtKB	Whitmania_pigra|EVM0008233;Helobdella_robusta|HelroG82547;Capitella_teleta|CapteG186427;Capitella_teleta|CapteG167074
cluster2525	4	Q177A7	GO:0006357; P:regulation of transcription by RNA polymerase II; IEA:InterPro	Whitmania_pigra|EVM0014264;Helobdella_robusta|HelroG105051;Capitella_teleta|CapteG225323;Capitella_teleta|CapteG217641
cluster2526	4	P0C8L6	GO:0006729; P:tetrahydrobiopterin biosynthetic process; IEA:UniProtKB-KW	Whitmania_pigra|EVM0004388;Helobdella_robusta|HelroG167236;Capitella_teleta|CapteG148665;Capitella_teleta|CapteG172471
cluster2527	4	Q0IIS3	GO:0006629; P:lipid metabolic process; IEA:UniProtKB-KW	Whitmania_pigra|EVM0010543;Helobdella_robusta|HelroG75829;Capitella_teleta|CapteG176175;Capitella_teleta|CapteG19638
cluster2528	4	Q6PE01	GO:0008380; P:RNA splicing; IEA:UniProtKB-KW	Whitmania_pigra|EVM0017108;Helobdella_robusta|HelroG185760;Capitella_teleta|CapteG227651;Helobdella_robusta|HelroG178666
cluster2529	4	Q9VJV4	GO:0043087; P:regulation of GTPase activity; ISM:FlyBase	Whitmania_pigra|EVM0008961;Helobdella_robusta|HelroG110061;Whitmania_pigra|EVM0016065;Capitella_teleta|CapteG219196
cluster2530	4	O70401	GO:0039532; P:negative regulation of viral-induced cytoplasmic pattern recognition receptor signaling pathway; ISO:MGI	Whitmania_pigra|EVM0009188;Helobdella_robusta|HelroG185730;Capitella_teleta|CapteG21384;Capitella_teleta|CapteG31498
cluster2531	4	N/A	N/A	Whitmania_pigra|EVM0018364;Helobdella_robusta|HelroG168280;Capitella_teleta|CapteG200795;Capitella_teleta|CapteG215330
cluster2532	4	Q8BLK9	GO:0004674; F:protein serine/threonine kinase activity; IEA:UniProtKB-KW	Whitmania_pigra|EVM0009532;Helobdella_robusta|HelroG192764;Capitella_teleta|CapteG139551;Capitella_teleta|CapteG182282
cluster2533	4	Q9ULQ1	GO:0034765; P:regulation of ion transmembrane transport; IEA:UniProtKB-KW	Whitmania_pigra|EVM0016650;Helobdella_robusta|HelroG167687;Capitella_teleta|CapteG167698;Helobdella_robusta|HelroG167688
cluster2534	4	Q64322	GO:0016021; C:integral component of membrane; IEA:UniProtKB-KW	Whitmania_pigra|EVM0017619;Capitella_teleta|CapteG29660;Whitmania_pigra|EVM0005572;Helobdella_robusta|HelroG188719
cluster2535	4	N/A	N/A	Whitmania_pigra|EVM0001126;Helobdella_robusta|HelroG174935;Capitella_teleta|CapteG210438;Helobdella_robusta|HelroG173331
cluster2536	4	Q9BU47	GO:0005509; F:calcium ion binding; IEA:InterPro	Whitmania_pigra|EVM0017054;Helobdella_robusta|HelroG88819;Capitella_teleta|CapteG152135;Capitella_teleta|CapteG152137
cluster2537	4	Q2T9U5	GO:0003723; F:RNA binding; IEA:UniProtKB-KW	Whitmania_pigra|EVM0018554;Helobdella_robusta|HelroG188219;Capitella_teleta|CapteG184521;Helobdella_robusta|HelroG159979
cluster2538	4	Q18321	GO:1904068; P:G protein-coupled receptor signaling pathway involved in social behavior; IMP:WormBase	Whitmania_pigra|EVM0002000;Helobdella_robusta|HelroG191511;Capitella_teleta|CapteG215933;Helobdella_robusta|HelroG178125
cluster2539	4	P38981	GO:0006412; P:translation; IEA:UniProtKB-UniRule	Whitmania_pigra|EVM0007819;Helobdella_robusta|HelroG185784;Capitella_teleta|CapteG166219;Capitella_teleta|CapteG155317
cluster2540	4	P35993	GO:0006355; P:regulation of transcription, DNA-templated; IEA:InterPro	Whitmania_pigra|EVM0016570;Helobdella_robusta|HelroG174933;Capitella_teleta|CapteG176625;Capitella_teleta|CapteG87981
cluster2541	4	Q9ERU9	GO:0001975; P:response to amphetamine; IEA:Ensembl	Whitmania_pigra|EVM0007198;Helobdella_robusta|HelroG64996;Capitella_teleta|CapteG229185;Helobdella_robusta|HelroG144824
cluster2543	4	Q5F480	GO:0070266; P:necroptotic process; ISS:UniProtKB	Whitmania_pigra|EVM0003255;Helobdella_robusta|HelroG194518;Capitella_teleta|CapteG99999;Capitella_teleta|CapteG31605
cluster2544	4	Q8AV61	GO:0008203; P:cholesterol metabolic process; IEA:UniProtKB-KW	Whitmania_pigra|EVM0002191;Helobdella_robusta|HelroG114397;Capitella_teleta|CapteG165433;Helobdella_robusta|HelroG102315
cluster2546	4	Q9JK41	GO:0006855; P:drug transmembrane transport; IDA:RGD	Whitmania_pigra|EVM0010272;Helobdella_robusta|HelroG107657;Capitella_teleta|CapteG165086;Capitella_teleta|CapteG220598
cluster2547	4	Q8R2N2	GO:0006355; P:regulation of transcription, DNA-templated; ISO:MGI	Whitmania_pigra|EVM0006068;Helobdella_robusta|HelroG177803;Capitella_teleta|CapteG220555;Helobdella_robusta|HelroG193196
cluster2548	4	Q5RAU9	GO:0046872; F:metal ion binding; IEA:UniProtKB-KW	Whitmania_pigra|EVM0001587;Helobdella_robusta|HelroG62097;Capitella_teleta|CapteG74845;Helobdella_robusta|HelroG137145
cluster2549	4	Q6GN42	GO:0030307; P:positive regulation of cell growth; ISS:UniProtKB	Whitmania_pigra|EVM0008447;Helobdella_robusta|HelroG93910;Capitella_teleta|CapteG224558;Capitella_teleta|CapteG153937
cluster2551	4	Q6P3F4	GO:0002244; P:hematopoietic progenitor cell differentiation; IGI:MGI	Whitmania_pigra|EVM0017123;Helobdella_robusta|HelroG179518;Capitella_teleta|CapteG228733;Helobdella_robusta|HelroG147603
cluster2553	4	N/A	N/A	Whitmania_pigra|EVM0012674;Helobdella_robusta|HelroG181777;Capitella_teleta|CapteG226689;Capitella_teleta|CapteG209959
cluster2554	4	Q5ZKA5	GO:0046653; P:tetrahydrofolate metabolic process; IBA:GO_Central	Whitmania_pigra|EVM0009955;Helobdella_robusta|HelroG109971;Capitella_teleta|CapteG197433;Capitella_teleta|CapteG148292
cluster2555	4	O01670	GO:0004930; F:G protein-coupled receptor activity; IEA:UniProtKB-KW	Whitmania_pigra|EVM0011947;Capitella_teleta|CapteG138860;Whitmania_pigra|EVM0002624;Helobdella_robusta|HelroG139567
cluster2556	4	Q14814	GO:0035914; P:skeletal muscle cell differentiation; IEA:Ensembl	Whitmania_pigra|EVM0005637;Helobdella_robusta|HelroG156791;Capitella_teleta|CapteG78380;Helobdella_robusta|HelroG73207
cluster2557	4	Q8BG21	GO:0016192; P:vesicle-mediated transport; IBA:GO_Central	Whitmania_pigra|EVM0012362;Helobdella_robusta|HelroG163065;Capitella_teleta|CapteG167106;Helobdella_robusta|HelroG68553
cluster2558	4	Q8CDK3	GO:0007224; P:smoothened signaling pathway; IMP:MGI	Whitmania_pigra|EVM0010039;Helobdella_robusta|HelroG189102;Whitmania_pigra|EVM0009109;Capitella_teleta|CapteG180330
cluster2559	4	Q9VLN1	GO:0080182; P:histone H3-K4 trimethylation; IMP:FlyBase	Whitmania_pigra|EVM0010399;Helobdella_robusta|HelroG189760;Capitella_teleta|CapteG184348;Capitella_teleta|CapteG164497
cluster2560	4	N/A	N/A	Whitmania_pigra|EVM0008687;Helobdella_robusta|HelroG168268;Capitella_teleta|CapteG198522;Capitella_teleta|CapteG223072
cluster2561	4	Q96QI5	GO:0006024; P:glycosaminoglycan biosynthetic process; TAS:Reactome	Whitmania_pigra|EVM0009832;Helobdella_robusta|HelroG157311;Capitella_teleta|CapteG151586;Helobdella_robusta|HelroG71226
cluster2562	4	Q8R1R3	GO:0015914; P:phospholipid transport; IBA:GO_Central	Whitmania_pigra|EVM0016467;Helobdella_robusta|HelroG105555;Capitella_teleta|CapteG157995;Capitella_teleta|CapteG209565
cluster2563	4	Q5EB92	GO:2001173; P:regulation of histone H2B conserved C-terminal lysine ubiquitination; IBA:GO_Central	Whitmania_pigra|EVM0004909;Helobdella_robusta|HelroG66479;Capitella_teleta|CapteG205054;Helobdella_robusta|HelroG194479
cluster2564	4	Q503U0	GO:0046872; F:metal ion binding; IEA:UniProtKB-KW	Whitmania_pigra|EVM0002653;Helobdella_robusta|HelroG77232;Capitella_teleta|CapteG167130;Helobdella_robusta|HelroG77913
cluster2565	4	Q6ZQK0	GO:0007076; P:mitotic chromosome condensation; ISS:UniProtKB	Whitmania_pigra|EVM0000106;Helobdella_robusta|HelroG164902;Capitella_teleta|CapteG228279;Capitella_teleta|CapteG191587
cluster2566	4	Q5F1R6	GO:0006457; P:protein folding; NAS:UniProtKB	Whitmania_pigra|EVM0015810;Helobdella_robusta|HelroG64358;Capitella_teleta|CapteG220238;Capitella_teleta|CapteG195422
cluster2568	4	Q9BU70	GO:0030488; P:tRNA methylation; IDA:UniProtKB	Whitmania_pigra|EVM0004535;Helobdella_robusta|HelroG78112;Capitella_teleta|CapteG221783;Capitella_teleta|CapteG116504
cluster2569	4	G5EBQ8	GO:0061063; P:positive regulation of nematode larval development; IMP:UniProtKB	Whitmania_pigra|EVM0005185;Helobdella_robusta|HelroG76186;Capitella_teleta|CapteG22207;Capitella_teleta|CapteG22210
cluster2570	4	Q9HAQ2	GO:0071801; P:regulation of podosome assembly; IMP:UniProtKB	Whitmania_pigra|EVM0003374;Helobdella_robusta|HelroG92006;Capitella_teleta|CapteG139702;Capitella_teleta|CapteG218005
cluster2571	4	Q8CEE7	GO:0010842; P:retina layer formation; IMP:MGI	Whitmania_pigra|EVM0013485;Helobdella_robusta|HelroG88758;Capitella_teleta|CapteG181056;Capitella_teleta|CapteG201604
cluster2572	4	P0DKY8	GO:0009117; P:nucleotide metabolic process; IEA:UniProtKB-KW	Whitmania_pigra|EVM0005535;Helobdella_robusta|HelroG69527;Capitella_teleta|CapteG112241;Capitella_teleta|CapteG51452
cluster2573	4	Q9TTT7	GO:0004129; F:cytochrome-c oxidase activity; IEA:InterPro	Whitmania_pigra|EVM0008462;Helobdella_robusta|HelroG108466;Capitella_teleta|CapteG99437;Capitella_teleta|CapteG93309
cluster2574	4	Q99K10	GO:0072553; P:terminal button organization; IMP:BHF-UCL	Whitmania_pigra|EVM0012897;Helobdella_robusta|HelroG127427;Capitella_teleta|CapteG145259;Capitella_teleta|CapteG145251
cluster2575	4	Q9ULJ6	GO:0007296; P:vitellogenesis; IEA:Ensembl	Whitmania_pigra|EVM0017221;Helobdella_robusta|HelroG194780;Capitella_teleta|CapteG24064;Helobdella_robusta|HelroG164610
cluster2576	4	Q24537	GO:0007379; P:segment specification; IMP:FlyBase	Whitmania_pigra|EVM0003949;Helobdella_robusta|HelroG157878;Capitella_teleta|CapteG158220;Helobdella_robusta|HelroG87827
cluster2577	4	Q6PDH0	GO:0070507; P:regulation of microtubule cytoskeleton organization; ISO:MGI	Whitmania_pigra|EVM0000054;Helobdella_robusta|HelroG74851;Capitella_teleta|CapteG225188;Helobdella_robusta|HelroG73847
cluster2579	4	Q8BSL4	GO:0046596; P:regulation of viral entry into host cell; ISS:UniProtKB	Whitmania_pigra|EVM0007945;Helobdella_robusta|HelroG69374;Capitella_teleta|CapteG89077;Helobdella_robusta|HelroG82775
cluster2580	4	Q8N1V2	GO:0031514; C:motile cilium; IEA:UniProtKB-SubCell	Whitmania_pigra|EVM0010110;Helobdella_robusta|HelroG187659;Capitella_teleta|CapteG229244;Capitella_teleta|CapteG218269
cluster2581	4	Q69D47	GO:0072488; P:ammonium transmembrane transport; IBA:GO_Central	Whitmania_pigra|EVM0009310;Helobdella_robusta|HelroG186399;Capitella_teleta|CapteG104921;Capitella_teleta|CapteG137751
cluster2582	4	Q9JL23	GO:0007165; P:signal transduction; ISO:MGI	Whitmania_pigra|EVM0010010;Helobdella_robusta|HelroG71510;Capitella_teleta|CapteG104275;Capitella_teleta|CapteG171145
cluster2583	4	P19120	GO:0016192; P:vesicle-mediated transport; IBA:GO_Central	Whitmania_pigra|EVM0014881;Helobdella_robusta|HelroG186840;Helobdella_robusta|HelroG186139;Capitella_teleta|CapteG159224
cluster2584	4	O15973	GO:0007601; P:visual perception; IEA:UniProtKB-KW	Whitmania_pigra|EVM0000236;Helobdella_robusta|HelroG132379;Capitella_teleta|CapteG119596;Helobdella_robusta|HelroG85596
cluster2585	4	Q9Y619	GO:0000050; P:urea cycle; TAS:Reactome	Whitmania_pigra|EVM0013954;Helobdella_robusta|HelroG187365;Capitella_teleta|CapteG173420;Capitella_teleta|CapteG19412
cluster2586	4	Q5M9F8	GO:0006890; P:retrograde vesicle-mediated transport, Golgi to ER; ISS:UniProtKB	Whitmania_pigra|EVM0009818;Helobdella_robusta|HelroG193504;Capitella_teleta|CapteG105767;Capitella_teleta|CapteG23557
cluster2587	4	Q56A36	GO:0007165; P:signal transduction; IEA:InterPro	Whitmania_pigra|EVM0018504;Helobdella_robusta|HelroG83498;Capitella_teleta|CapteG125580;Capitella_teleta|CapteG102859
cluster2588	4	Q8MIH8	GO:0048511; P:rhythmic process; IEA:UniProtKB-KW	Whitmania_pigra|EVM0007300;Helobdella_robusta|HelroG155122;Capitella_teleta|CapteG154829;Capitella_teleta|CapteG111042
cluster2589	4	Q9VJS4	N/A	Whitmania_pigra|EVM0009781;Helobdella_robusta|HelroG175182;Capitella_teleta|CapteG108200;Capitella_teleta|CapteG108299
cluster2590	4	P15215	GO:0034446; P:substrate adhesion-dependent cell spreading; IDA:FlyBase	Whitmania_pigra|EVM0000929;Helobdella_robusta|HelroG193581;Capitella_teleta|CapteG172041;Capitella_teleta|CapteG62597
cluster2591	4	Q8IXZ2	GO:0010793; P:regulation of mRNA export from nucleus; IMP:UniProtKB	Whitmania_pigra|EVM0015451;Helobdella_robusta|HelroG88438;Capitella_teleta|CapteG77329;Capitella_teleta|CapteG70214
cluster2592	4	Q91ZR4	GO:0035330; P:regulation of hippo signaling; ISO:MGI	Whitmania_pigra|EVM0000119;Helobdella_robusta|HelroG129966;Capitella_teleta|CapteG111937;Capitella_teleta|CapteG214238
cluster2593	4	Q78S06	GO:0034067; P:protein localization to Golgi apparatus; IBA:GO_Central	Whitmania_pigra|EVM0013117;Helobdella_robusta|HelroG70208;Capitella_teleta|CapteG179970;Capitella_teleta|CapteG92364
cluster2594	4	Q3B7G7	GO:0008380; P:RNA splicing; IEA:UniProtKB-KW	Whitmania_pigra|EVM0014790;Helobdella_robusta|HelroG189191;Capitella_teleta|CapteG184851;Capitella_teleta|CapteG122553
cluster2595	4	P63099	GO:0099149; P:regulation of postsynaptic neurotransmitter receptor internalization; IEA:Ensembl	Whitmania_pigra|EVM0015595;Helobdella_robusta|HelroG69604;Capitella_teleta|CapteG3297;Helobdella_robusta|HelroG65068
cluster2596	4	Q6DI37	GO:0006470; P:protein dephosphorylation; IBA:GO_Central	Whitmania_pigra|EVM0011340;Helobdella_robusta|HelroG156877;Capitella_teleta|CapteG159759;Capitella_teleta|CapteG214249
cluster2597	4	B0BM28	GO:0031110; P:regulation of microtubule polymerization or depolymerization; ISS:UniProtKB	Whitmania_pigra|EVM0000605;Helobdella_robusta|HelroG181546;Capitella_teleta|CapteG224417;Capitella_teleta|CapteG205162
cluster2598	4	Q8HYL8	GO:0006693; P:prostaglandin metabolic process; ISS:UniProtKB	Whitmania_pigra|EVM0017254;Helobdella_robusta|HelroG189284;Capitella_teleta|CapteG174749;Capitella_teleta|CapteG20276
cluster2599	4	Q3UJB9	GO:0031087; P:deadenylation-independent decapping of nuclear-transcribed mRNA; IBA:GO_Central	Whitmania_pigra|EVM0011509;Helobdella_robusta|HelroG190529;Capitella_teleta|CapteG226650;Helobdella_robusta|HelroG73627
cluster2600	4	P12613	GO:0006457; P:protein folding; IEA:InterPro	Whitmania_pigra|EVM0013104;Helobdella_robusta|HelroG115822;Capitella_teleta|CapteG223809;Capitella_teleta|CapteG228032
cluster2601	4	Q99N89	GO:0006412; P:translation; ISO:MGI	Whitmania_pigra|EVM0014294;Helobdella_robusta|HelroG72412;Capitella_teleta|CapteG153190;Helobdella_robusta|HelroG184608
cluster2602	4	Q502B3	GO:0006493; P:protein O-linked glycosylation; ISS:UniProtKB	Whitmania_pigra|EVM0005571;Helobdella_robusta|HelroG154688;Capitella_teleta|CapteG226503;Capitella_teleta|CapteG219113
cluster2603	4	Q9BRL6	GO:0000381; P:regulation of alternative mRNA splicing, via spliceosome; IBA:GO_Central	Whitmania_pigra|EVM0017150;Helobdella_robusta|HelroG97732;Capitella_teleta|CapteG18729;Capitella_teleta|CapteG175255
cluster2604	4	Q9WVF7	GO:0006297; P:nucleotide-excision repair, DNA gap filling; ISO:MGI	Whitmania_pigra|EVM0000740;Helobdella_robusta|HelroG190906;Capitella_teleta|CapteG155313;Capitella_teleta|CapteG97442
cluster2606	4	Q8BX17	GO:0006412; P:translation; IEA:UniProtKB-KW	Whitmania_pigra|EVM0009366;Helobdella_robusta|HelroG170288;Capitella_teleta|CapteG108782;Capitella_teleta|CapteG189953
cluster2607	4	Q0P4F7	GO:0006631; P:fatty acid metabolic process; IEA:UniProtKB-KW	Whitmania_pigra|EVM0000055;Helobdella_robusta|HelroG80632;Capitella_teleta|CapteG222402;Capitella_teleta|CapteG220839
cluster2608	4	Q9M815	GO:0006979; P:response to oxidative stress; IMP:TAIR	Whitmania_pigra|EVM0014259;Helobdella_robusta|HelroG189206;Capitella_teleta|CapteG222682;Capitella_teleta|CapteG60033
cluster2609	4	P40618	GO:0006357; P:regulation of transcription by RNA polymerase II; IBA:GO_Central	Whitmania_pigra|EVM0015321;Helobdella_robusta|HelroG178410;Capitella_teleta|CapteG111479;Helobdella_robusta|HelroG177154
cluster2610	4	Q8R0N9	GO:0006612; P:protein targeting to membrane; IBA:GO_Central	Whitmania_pigra|EVM0007893;Helobdella_robusta|HelroG72968;Capitella_teleta|CapteG224503;Capitella_teleta|CapteG194057
cluster2611	4	P25867	GO:0006511; P:ubiquitin-dependent protein catabolic process; IMP:FlyBase	Whitmania_pigra|EVM0016580;Helobdella_robusta|HelroG184920;Capitella_teleta|CapteG211499;Capitella_teleta|CapteG148921
cluster2612	4	Q8JZS9	GO:0005739; C:mitochondrion; HDA:MGI	Whitmania_pigra|EVM0015125;Helobdella_robusta|HelroG162491;Capitella_teleta|CapteG21949;Capitella_teleta|CapteG178197
cluster2613	4	Q7RTY0	GO:0015718; P:monocarboxylic acid transport; IBA:GO_Central	Whitmania_pigra|EVM0014242;Helobdella_robusta|HelroG111962;Capitella_teleta|CapteG173068;Capitella_teleta|CapteG183117
cluster2614	4	E7E2N8	GO:0019882; P:antigen processing and presentation; IDA:UniProtKB	Whitmania_pigra|EVM0001669;Helobdella_robusta|HelroG185746;Capitella_teleta|CapteG180198;Capitella_teleta|CapteG134055
cluster2615	4	A1L020	GO:0003723; F:RNA binding; HDA:UniProtKB	Whitmania_pigra|EVM0012395;Helobdella_robusta|HelroG72945;Capitella_teleta|CapteG92417;Helobdella_robusta|HelroG143355
cluster2616	4	Q6WKZ8	GO:0071596; P:ubiquitin-dependent protein catabolic process via the N-end rule pathway; IBA:GO_Central	Whitmania_pigra|EVM0015950;Helobdella_robusta|HelroG188532;Capitella_teleta|CapteG153753;Capitella_teleta|CapteG195788
cluster2617	4	Q3UHD6	GO:0007165; P:signal transduction; IEA:InterPro	Whitmania_pigra|EVM0001589;Helobdella_robusta|HelroG192487;Whitmania_pigra|EVM0013966;Capitella_teleta|CapteG130010
cluster2618	4	Q3T0L7	GO:0006412; P:translation; IEA:InterPro	Whitmania_pigra|EVM0008444;Helobdella_robusta|HelroG165615;Capitella_teleta|CapteG166068;Capitella_teleta|CapteG105755
cluster2619	4	Q66L33	GO:0005730; C:nucleolus; IEA:UniProtKB-SubCell	Whitmania_pigra|EVM0015784;Helobdella_robusta|HelroG63882;Capitella_teleta|CapteG213721;Capitella_teleta|CapteG111319
cluster2620	4	Q5MJS3	GO:0001501; P:skeletal system development; IMP:MGI	Whitmania_pigra|EVM0012523;Helobdella_robusta|HelroG116969;Capitella_teleta|CapteG181850;Capitella_teleta|CapteG122583
cluster2621	4	Q9CR96	GO:0006624; P:vacuolar protein processing; IBA:GO_Central	Whitmania_pigra|EVM0005596;Helobdella_robusta|HelroG155421;Capitella_teleta|CapteG225073;Capitella_teleta|CapteG118307
cluster2622	4	Q01241	GO:0005198; F:structural molecule activity; IEA:InterPro	Whitmania_pigra|EVM0008375;Helobdella_robusta|HelroG185776;Capitella_teleta|CapteG160557;Helobdella_robusta|HelroG90252
cluster2623	4	Q17CA7	GO:0002143; P:tRNA wobble position uridine thiolation; IEA:InterPro	Whitmania_pigra|EVM0013950;Helobdella_robusta|HelroG106930;Capitella_teleta|CapteG218834;Capitella_teleta|CapteG109679
cluster2624	4	Q9Y2V4	GO:1900034; P:regulation of cellular response to heat; TAS:Reactome	Whitmania_pigra|EVM0011442;Helobdella_robusta|HelroG185906;Capitella_teleta|CapteG198450;Capitella_teleta|CapteG144487
cluster2625	4	Q6PI98	GO:0016579; P:protein deubiquitination; TAS:Reactome	Whitmania_pigra|EVM0012303;Helobdella_robusta|HelroG86254;Capitella_teleta|CapteG121867;Capitella_teleta|CapteG145158
cluster2626	4	Q8CEI1	GO:0005739; C:mitochondrion; ISS:UniProtKB	Whitmania_pigra|EVM0019095;Helobdella_robusta|HelroG147328;Capitella_teleta|CapteG179221;Capitella_teleta|CapteG144200
cluster2627	4	Q8QHL3	GO:0048010; P:vascular endothelial growth factor receptor signaling pathway; IEA:InterPro	Whitmania_pigra|EVM0007143;Helobdella_robusta|HelroG133386;Capitella_teleta|CapteG96849;Helobdella_robusta|HelroG89500
cluster2628	4	P70297	GO:1903551; P:regulation of extracellular exosome assembly; ISO:MGI	Whitmania_pigra|EVM0015960;Helobdella_robusta|HelroG176946;Capitella_teleta|CapteG153277;Helobdella_robusta|HelroG108581
cluster2629	4	O60488	GO:0019432; P:triglyceride biosynthetic process; IEA:Ensembl	Whitmania_pigra|EVM0007542;Helobdella_robusta|HelroG110176;Capitella_teleta|CapteG212677;Helobdella_robusta|HelroG74895
cluster2630	4	Q8R344	N/A	Whitmania_pigra|EVM0013551;Helobdella_robusta|HelroG160668;Helobdella_robusta|HelroG160665;Capitella_teleta|CapteG179668
cluster2631	4	Q9BLY8	GO:0006811; P:ion transport; ISS:UniProtKB	Whitmania_pigra|EVM0011804;Helobdella_robusta|HelroG73348;Capitella_teleta|CapteG110825;Capitella_teleta|CapteG34060
cluster2632	4	Q9VEN1	GO:0045214; P:sarcomere organization; IMP:FlyBase	Whitmania_pigra|EVM0002279;Helobdella_robusta|HelroG116537;Capitella_teleta|CapteG223059;Helobdella_robusta|HelroG178024
cluster2633	4	Q9Y4Z3	GO:0045214; P:sarcomere organization; IEA:Ensembl	Whitmania_pigra|EVM0004857;Helobdella_robusta|HelroG154200;Capitella_teleta|CapteG162608;Capitella_teleta|CapteG128788
cluster2634	4	P55866	GO:0006915; P:apoptotic process; IEA:UniProtKB-KW	Whitmania_pigra|EVM0009707;Helobdella_robusta|HelroG87042;Capitella_teleta|CapteG220640;Capitella_teleta|CapteG112689
cluster2635	4	Q5R962	GO:0008033; P:tRNA processing; IEA:UniProtKB-KW	Whitmania_pigra|EVM0011877;Helobdella_robusta|HelroG132449;Capitella_teleta|CapteG4285;Capitella_teleta|CapteG194667
cluster2636	4	P37198	GO:0016032; P:viral process; TAS:Reactome	Whitmania_pigra|EVM0001145;Helobdella_robusta|HelroG84833;Capitella_teleta|CapteG165712;Capitella_teleta|CapteG181436
cluster2637	4	Q9VXN2	GO:0006979; P:response to oxidative stress; IMP:FlyBase	Whitmania_pigra|EVM0007551;Helobdella_robusta|HelroG80278;Capitella_teleta|CapteG174924;Capitella_teleta|CapteG134970
cluster2638	4	A4IFL0	GO:0030150; P:protein import into mitochondrial matrix; IBA:GO_Central	Whitmania_pigra|EVM0017651;Helobdella_robusta|HelroG63427;Capitella_teleta|CapteG227448;Capitella_teleta|CapteG148443
cluster2639	4	Q6NW29	N/A	Whitmania_pigra|EVM0017159;Helobdella_robusta|HelroG66077;Capitella_teleta|CapteG20141;Capitella_teleta|CapteG162406
cluster2640	4	N/A	N/A	Whitmania_pigra|EVM0009038;Helobdella_robusta|HelroG171021;Capitella_teleta|CapteG218761;Capitella_teleta|CapteG227393
cluster2641	4	Q5U4Q9	GO:0016740; F:transferase activity; IEA:UniProtKB-KW	Whitmania_pigra|EVM0011930;Helobdella_robusta|HelroG98239;Capitella_teleta|CapteG162035;Capitella_teleta|CapteG141241
cluster2642	4	E9Q5C9	GO:0006970; P:response to osmotic stress; IEA:Ensembl	Whitmania_pigra|EVM0017740;Helobdella_robusta|HelroG191654;Helobdella_robusta|HelroG172284;Capitella_teleta|CapteG227369
cluster2644	4	Q8NBI6	GO:0016266; P:O-glycan processing; IDA:UniProtKB	Whitmania_pigra|EVM0013553;Helobdella_robusta|HelroG157060;Capitella_teleta|CapteG219773;Capitella_teleta|CapteG195175
cluster2645	4	A8WHP3	GO:0006814; P:sodium ion transport; IEA:UniProtKB-KW	Whitmania_pigra|EVM0001279;Helobdella_robusta|HelroG171664;Capitella_teleta|CapteG167766;Capitella_teleta|CapteG191852
cluster2646	4	Q8BZ47	GO:0006357; P:regulation of transcription by RNA polymerase II; IMP:UniProtKB	Whitmania_pigra|EVM0014180;Helobdella_robusta|HelroG190810;Capitella_teleta|CapteG221888;Capitella_teleta|CapteG221889
cluster2647	4	Q9ULK2	N/A	Whitmania_pigra|EVM0014985;Helobdella_robusta|HelroG170768;Capitella_teleta|CapteG218579;Capitella_teleta|CapteG217160
cluster2648	4	Q3SZ73	GO:0016787; F:hydrolase activity; IEA:UniProtKB-KW	Whitmania_pigra|EVM0000778;Helobdella_robusta|HelroG158207;Capitella_teleta|CapteG173229;Capitella_teleta|CapteG228491
cluster2649	4	P53697	GO:0006487; P:protein N-linked glycosylation; IBA:GO_Central	Whitmania_pigra|EVM0011541;Helobdella_robusta|HelroG153976;Capitella_teleta|CapteG154512;Capitella_teleta|CapteG176241
cluster2650	4	Q66PG1	GO:0035269; P:protein O-linked mannosylation; ISS:UniProtKB	Whitmania_pigra|EVM0011234;Helobdella_robusta|HelroG107993;Capitella_teleta|CapteG135861;Helobdella_robusta|HelroG92624
cluster2652	4	Q80TZ9	GO:0006355; P:regulation of transcription, DNA-templated; IEA:InterPro	Whitmania_pigra|EVM0008435;Helobdella_robusta|HelroG194133;Capitella_teleta|CapteG219361;Helobdella_robusta|HelroG194134
cluster2653	4	Q640T2	GO:0034497; P:protein localization to phagophore assembly site; IBA:GO_Central	Whitmania_pigra|EVM0004875;Helobdella_robusta|HelroG185925;Capitella_teleta|CapteG164513;Capitella_teleta|CapteG221476
cluster2654	4	Q90788	GO:0071772; P:response to BMP; IDA:AgBase	Whitmania_pigra|EVM0001295;Helobdella_robusta|HelroG74887;Capitella_teleta|CapteG220898;Capitella_teleta|CapteG170007
cluster2655	4	Q7T6X2	GO:0035556; P:intracellular signal transduction; IEA:InterPro	Whitmania_pigra|EVM0000777;Helobdella_robusta|HelroG189938;Capitella_teleta|CapteG224325;Capitella_teleta|CapteG202550
cluster2657	4	Q9UDX5	GO:0014850; P:response to muscle activity; IEA:Ensembl	Whitmania_pigra|EVM0003982;Helobdella_robusta|HelroG155821;Capitella_teleta|CapteG168727;Capitella_teleta|CapteG163535
cluster2658	4	Q6GMG6	GO:0032217; F:riboflavin transmembrane transporter activity; IEA:InterPro	Whitmania_pigra|EVM0010255;Helobdella_robusta|HelroG187704;Capitella_teleta|CapteG210005;Capitella_teleta|CapteG180718
cluster2659	4	Q9W436	GO:0006508; P:proteolysis; ISS:FlyBase	Whitmania_pigra|EVM0010623;Helobdella_robusta|HelroG187798;Capitella_teleta|CapteG162931;Capitella_teleta|CapteG163321
cluster2660	4	Q8NFZ3	GO:0071625; P:vocalization behavior; IMP:BHF-UCL	Whitmania_pigra|EVM0017187;Helobdella_robusta|HelroG63568;Capitella_teleta|CapteG170585;Capitella_teleta|CapteG228594
cluster2661	4	Q5U239	GO:0019236; P:response to pheromone; IEA:InterPro	Whitmania_pigra|EVM0014712;Helobdella_robusta|HelroG188502;Capitella_teleta|CapteG79953;Helobdella_robusta|HelroG147546
cluster2662	4	Q6PAD2	GO:0046601; P:positive regulation of centriole replication; ISS:UniProtKB	Whitmania_pigra|EVM0005337;Helobdella_robusta|HelroG80994;Capitella_teleta|CapteG221177;Helobdella_robusta|HelroG62768
cluster2663	4	P29190	GO:0006094; P:gluconeogenesis; IEA:InterPro	Whitmania_pigra|EVM0010337;Helobdella_robusta|HelroG109161;Capitella_teleta|CapteG151312;Capitella_teleta|CapteG149599
cluster2664	4	Q64267	GO:0070914; P:UV-damage excision repair; IBA:GO_Central	Whitmania_pigra|EVM0002085;Helobdella_robusta|HelroG156075;Capitella_teleta|CapteG169471;Capitella_teleta|CapteG219337
cluster2665	4	B7Z0W9	GO:1902600; P:proton transmembrane transport; IDA:UniProtKB	Whitmania_pigra|EVM0015858;Helobdella_robusta|HelroG168923;Capitella_teleta|CapteG214196;Helobdella_robusta|HelroG168921
cluster2666	4	P22807	GO:0000122; P:negative regulation of transcription by RNA polymerase II; IMP:FlyBase	Whitmania_pigra|EVM0002275;Helobdella_robusta|HelroG127834;Capitella_teleta|CapteG78648;Capitella_teleta|CapteG30886
cluster2668	4	Q05B87	GO:0010039; P:response to iron ion; IEA:Ensembl	Whitmania_pigra|EVM0005512;Helobdella_robusta|HelroG63973;Capitella_teleta|CapteG156441;Capitella_teleta|CapteG132980
cluster2669	4	Q9SCN0	GO:2001009; P:regulation of plant-type cell wall cellulose biosynthetic process; IMP:UniProtKB	Whitmania_pigra|EVM0003902;Helobdella_robusta|HelroG165432;Capitella_teleta|CapteG204971;Capitella_teleta|CapteG206067
cluster2670	4	Q9ES74	GO:0006468; P:protein phosphorylation; ISS:UniProtKB	Whitmania_pigra|EVM0006770;Helobdella_robusta|HelroG156467;Capitella_teleta|CapteG105438;Capitella_teleta|CapteG166657
cluster3218	3	A8WIP6	GO:0006468; P:protein phosphorylation; IBA:GO_Central	Whitmania_pigra|EVM0003560;Helobdella_robusta|HelroG74648;Capitella_teleta|CapteG160136
cluster3219	3	P46778	GO:0006413; P:translational initiation; TAS:Reactome	Whitmania_pigra|EVM0018332;Helobdella_robusta|HelroG103188;Capitella_teleta|CapteG159819
cluster3220	3	Q5ZHV8	GO:0000712; P:resolution of meiotic recombination intermediates; IBA:GO_Central	Whitmania_pigra|EVM0002168;Helobdella_robusta|HelroG162040;Capitella_teleta|CapteG174324
cluster3221	3	Q9UPQ8	GO:0043048; P:dolichyl monophosphate biosynthetic process; IDA:UniProtKB	Whitmania_pigra|EVM0015636;Helobdella_robusta|HelroG76716;Capitella_teleta|CapteG226394
cluster3222	3	O60268	GO:0005737; C:cytoplasm; IEA:UniProtKB-SubCell	Whitmania_pigra|EVM0015177;Helobdella_robusta|HelroG190316;Capitella_teleta|CapteG148510
cluster3223	3	Q9UBF6	GO:0006511; P:ubiquitin-dependent protein catabolic process; IBA:GO_Central	Whitmania_pigra|EVM0014218;Helobdella_robusta|HelroG86038;Capitella_teleta|CapteG216287
cluster3224	3	P48507	GO:0006979; P:response to oxidative stress; IDA:UniProtKB	Whitmania_pigra|EVM0014194;Helobdella_robusta|HelroG67967;Capitella_teleta|CapteG218747
cluster3225	3	Q0IID7	GO:0032496; P:response to lipopolysaccharide; IEA:Ensembl	Whitmania_pigra|EVM0007356;Helobdella_robusta|HelroG86834;Capitella_teleta|CapteG3954
cluster3227	3	Q5RAF1	GO:0016757; F:transferase activity, transferring glycosyl groups; IEA:UniProtKB-KW	Whitmania_pigra|EVM0007341;Helobdella_robusta|HelroG180773;Capitella_teleta|CapteG182819
cluster3228	3	Q1LWL2	GO:0007179; P:transforming growth factor beta receptor signaling pathway; IBA:GO_Central	Whitmania_pigra|EVM0006947;Helobdella_robusta|HelroG64858;Capitella_teleta|CapteG162057
cluster3229	3	Q80TN4	GO:0045454; P:cell redox homeostasis; IEA:InterPro	Whitmania_pigra|EVM0006651;Helobdella_robusta|HelroG193633;Capitella_teleta|CapteG225634
cluster3230	3	O70157	GO:0032042; P:mitochondrial DNA metabolic process; IEA:Ensembl	Whitmania_pigra|EVM0001677;Helobdella_robusta|HelroG114559;Capitella_teleta|CapteG193082
cluster3231	3	Q9GZR7	GO:0016070; P:RNA metabolic process; NAS:UniProtKB	Whitmania_pigra|EVM0003470;Helobdella_robusta|HelroG83529;Capitella_teleta|CapteG152919
cluster3232	3	Q0VD01	GO:0006364; P:rRNA processing; IBA:GO_Central	Whitmania_pigra|EVM0007318;Helobdella_robusta|HelroG90119;Capitella_teleta|CapteG19360
cluster3233	3	Q69ZQ2	GO:0000389; P:mRNA 3'-splice site recognition; IBA:GO_Central	Whitmania_pigra|EVM0015673;Helobdella_robusta|HelroG190435;Capitella_teleta|CapteG169788
cluster3234	3	P51159	GO:0048489; P:synaptic vesicle transport; TAS:ParkinsonsUK-UCL	Whitmania_pigra|EVM0011518;Helobdella_robusta|HelroG103925;Capitella_teleta|CapteG218978
cluster3235	3	P08037	GO:0060046; P:regulation of acrosome reaction; IEA:Ensembl	Whitmania_pigra|EVM0004781;Helobdella_robusta|HelroG72896;Capitella_teleta|CapteG120554
cluster3236	3	N/A	N/A	Whitmania_pigra|EVM0017546;Helobdella_robusta|HelroG188924;Capitella_teleta|CapteG174450
cluster3237	3	B4ZIX8	GO:0034088; P:maintenance of mitotic sister chromatid cohesion; ISS:UniProtKB	Whitmania_pigra|EVM0007480;Helobdella_robusta|HelroG115114;Capitella_teleta|CapteG151038
cluster3238	3	Q00659	GO:0016567; P:protein ubiquitination; IEA:UniProtKB-UniPathway	Whitmania_pigra|EVM0006709;Helobdella_robusta|HelroG62703;Capitella_teleta|CapteG100745
cluster3239	3	P28069	GO:0006366; P:transcription by RNA polymerase II; TAS:ProtInc	Whitmania_pigra|EVM0011305;Helobdella_robusta|HelroG152344;Capitella_teleta|CapteG206399
cluster3240	3	Q9UKD2	GO:0006364; P:rRNA processing; IBA:GO_Central	Whitmania_pigra|EVM0010306;Helobdella_robusta|HelroG186187;Capitella_teleta|CapteG156508
cluster3241	3	O70333	GO:1902897; P:regulation of postsynaptic density protein 95 clustering; ISS:UniProtKB	Whitmania_pigra|EVM0010911;Helobdella_robusta|HelroG156728;Capitella_teleta|CapteG18809
cluster3242	3	Q9Y6X9	GO:0006631; P:fatty acid metabolic process; IEA:UniProtKB-KW	Whitmania_pigra|EVM0002860;Helobdella_robusta|HelroG120487;Capitella_teleta|CapteG222726
cluster3243	3	Q8BKU8	GO:0042147; P:retrograde transport, endosome to Golgi; ISO:MGI	Whitmania_pigra|EVM0002182;Helobdella_robusta|HelroG186406;Capitella_teleta|CapteG20448
cluster3244	3	Q6AYD3	GO:0006364; P:rRNA processing; IEA:UniProtKB-KW	Whitmania_pigra|EVM0002158;Helobdella_robusta|HelroG156370;Capitella_teleta|CapteG152656
cluster3245	3	Q7JW12	GO:0045454; P:cell redox homeostasis; IEA:InterPro	Whitmania_pigra|EVM0007868;Helobdella_robusta|HelroG194375;Capitella_teleta|CapteG227823
cluster3246	3	Q8BIY1	GO:0045893; P:positive regulation of transcription, DNA-templated; ISS:UniProtKB	Whitmania_pigra|EVM0002309;Helobdella_robusta|HelroG169076;Capitella_teleta|CapteG150255
cluster3247	3	Q3SZV6	GO:0030150; P:protein import into mitochondrial matrix; ISS:UniProtKB	Whitmania_pigra|EVM0000547;Helobdella_robusta|HelroG189871;Capitella_teleta|CapteG176959
cluster3248	3	Q7QC84	GO:0006573; P:valine metabolic process; IBA:GO_Central	Whitmania_pigra|EVM0018431;Helobdella_robusta|HelroG185751;Capitella_teleta|CapteG157455
cluster3249	3	Q5XGC5	GO:0043248; P:proteasome assembly; ISS:UniProtKB	Whitmania_pigra|EVM0015110;Helobdella_robusta|HelroG74476;Capitella_teleta|CapteG224522
cluster3250	3	P11233	GO:0007165; P:signal transduction; TAS:ProtInc	Whitmania_pigra|EVM0001025;Helobdella_robusta|HelroG69267;Capitella_teleta|CapteG156963
cluster3251	3	Q6KC79	GO:0061038; P:uterus morphogenesis; IMP:BHF-UCL	Whitmania_pigra|EVM0003406;Helobdella_robusta|HelroG189155;Capitella_teleta|CapteG160616
cluster3252	3	P82147	GO:0045214; P:sarcomere organization; IMP:FlyBase	Whitmania_pigra|EVM0000406;Helobdella_robusta|HelroG106514;Capitella_teleta|CapteG21201
cluster3253	3	O60318	GO:0015031; P:protein transport; IEA:UniProtKB-KW	Whitmania_pigra|EVM0015622;Helobdella_robusta|HelroG194088;Capitella_teleta|CapteG145958
cluster3254	3	P91929	GO:0006120; P:mitochondrial electron transport, NADH to ubiquinone; ISS:FlyBase	Whitmania_pigra|EVM0000973;Helobdella_robusta|HelroG181747;Capitella_teleta|CapteG224589
cluster3255	3	P15170	GO:0006412; P:translation; IBA:GO_Central	Whitmania_pigra|EVM0012998;Helobdella_robusta|HelroG76588;Capitella_teleta|CapteG162785
cluster3256	3	N/A	N/A	Whitmania_pigra|EVM0003100;Helobdella_robusta|HelroG162598;Capitella_teleta|CapteG216691
cluster3258	3	Q6NS09	GO:0016021; C:integral component of membrane; IEA:UniProtKB-KW	Whitmania_pigra|EVM0007027;Helobdella_robusta|HelroG95099;Capitella_teleta|CapteG128578
cluster3259	3	P19234	GO:0006120; P:mitochondrial electron transport, NADH to ubiquinone; IBA:GO_Central	Whitmania_pigra|EVM0009822;Helobdella_robusta|HelroG157926;Capitella_teleta|CapteG157629
cluster3260	3	Q8IZ41	GO:0051260; P:protein homooligomerization; IMP:UniProtKB	Whitmania_pigra|EVM0007700;Helobdella_robusta|HelroG83548;Capitella_teleta|CapteG219290
cluster3261	3	O44252	GO:0007520; P:myoblast fusion; IMP:FlyBase	Whitmania_pigra|EVM0018808;Helobdella_robusta|HelroG159832;Capitella_teleta|CapteG227205
cluster3262	3	Q9H6E4	GO:0005634; C:nucleus; IEA:UniProtKB-SubCell	Whitmania_pigra|EVM0001088;Helobdella_robusta|HelroG167889;Capitella_teleta|CapteG225708
cluster3263	3	Q9NDJ2	GO:0035222; P:wing disc pattern formation; IGI:FlyBase	Whitmania_pigra|EVM0003583;Helobdella_robusta|HelroG81004;Capitella_teleta|CapteG182091
cluster3264	3	E2QWQ2	GO:0016055; P:Wnt signaling pathway; IEA:UniProtKB-KW	Whitmania_pigra|EVM0017841;Helobdella_robusta|HelroG107531;Capitella_teleta|CapteG214926
cluster3265	3	Q4VBS4	GO:0070084; P:protein initiator methionine removal; IEA:UniProtKB-UniRule	Whitmania_pigra|EVM0001522;Helobdella_robusta|HelroG88643;Capitella_teleta|CapteG175182
cluster3266	3	Q8N6L1	GO:0042543; P:protein N-linked glycosylation via arginine; IMP:UniProtKB	Whitmania_pigra|EVM0016624;Helobdella_robusta|HelroG162477;Capitella_teleta|CapteG220593
cluster3267	3	B6CZ45	GO:0005737; C:cytoplasm; IEA:UniProtKB-SubCell	Whitmania_pigra|EVM0005720;Helobdella_robusta|HelroG177855;Capitella_teleta|CapteG164006
cluster3268	3	D7REX8	GO:0007519; P:skeletal muscle tissue development; IEA:Ensembl	Whitmania_pigra|EVM0001035;Helobdella_robusta|HelroG110263;Capitella_teleta|CapteG202315
cluster3269	3	Q9VAV4	GO:0007275; P:multicellular organism development; IEA:UniProtKB-KW	Whitmania_pigra|EVM0008317;Helobdella_robusta|HelroG191089;Capitella_teleta|CapteG219882
cluster3270	3	A0JN27	GO:0006366; P:transcription by RNA polymerase II; ISS:UniProtKB	Whitmania_pigra|EVM0005993;Helobdella_robusta|HelroG185095;Capitella_teleta|CapteG178402
cluster3271	3	Q9H160	GO:0007283; P:spermatogenesis; ISS:BHF-UCL	Whitmania_pigra|EVM0015458;Helobdella_robusta|HelroG103151;Capitella_teleta|CapteG225717
cluster3272	3	Q3T0S6	GO:0002181; P:cytoplasmic translation; IBA:GO_Central	Whitmania_pigra|EVM0016902;Helobdella_robusta|HelroG154764;Capitella_teleta|CapteG224611
cluster3273	3	Q4FZF3	GO:0003723; F:RNA binding; IEA:UniProtKB-KW	Whitmania_pigra|EVM0013056;Helobdella_robusta|HelroG66523;Capitella_teleta|CapteG162583
cluster3274	3	N/A	N/A	Whitmania_pigra|EVM0002855;Helobdella_robusta|HelroG162977;Capitella_teleta|CapteG213826
cluster3275	3	P13676	GO:0004252; F:serine-type endopeptidase activity; IEA:InterPro	Whitmania_pigra|EVM0018195;Helobdella_robusta|HelroG193470;Capitella_teleta|CapteG154305
cluster3276	3	A4IHD2	GO:0004386; F:helicase activity; IEA:UniProtKB-KW	Whitmania_pigra|EVM0002775;Helobdella_robusta|HelroG165757;Capitella_teleta|CapteG140905
cluster3277	3	Q8BMS1	GO:0032868; P:response to insulin; IMP:MGI	Whitmania_pigra|EVM0017429;Helobdella_robusta|HelroG194454;Capitella_teleta|CapteG162556
cluster3278	3	Q9R1X4	GO:0048478; P:replication fork protection; IBA:GO_Central	Whitmania_pigra|EVM0008285;Helobdella_robusta|HelroG89874;Capitella_teleta|CapteG19701
cluster3279	3	Q4QY64	GO:0042770; P:signal transduction in response to DNA damage; IMP:MGI	Whitmania_pigra|EVM0000030;Helobdella_robusta|HelroG138031;Capitella_teleta|CapteG219449
cluster3280	3	A0A0R4IVA4	GO:0007096; P:regulation of exit from mitosis; IBA:GO_Central	Whitmania_pigra|EVM0003316;Helobdella_robusta|HelroG77242;Capitella_teleta|CapteG183824
cluster3281	3	Q9NB04	GO:0045186; P:zonula adherens assembly; NAS:FlyBase	Whitmania_pigra|EVM0003760;Helobdella_robusta|HelroG82368;Capitella_teleta|CapteG224155
cluster3282	3	Q78YY6	GO:0019216; P:regulation of lipid metabolic process; IMP:MGI	Whitmania_pigra|EVM0007217;Helobdella_robusta|HelroG74293;Capitella_teleta|CapteG183020
cluster3283	3	Q4ZHW1	GO:0009888; P:tissue development; ISS:UniProtKB	Whitmania_pigra|EVM0007201;Helobdella_robusta|HelroG86431;Capitella_teleta|CapteG59283
cluster3284	3	N/A	N/A	Whitmania_pigra|EVM0012398;Helobdella_robusta|HelroG171419;Capitella_teleta|CapteG204720
cluster3285	3	Q58E03	GO:0016021; C:integral component of membrane; IEA:UniProtKB-KW	Whitmania_pigra|EVM0006527;Helobdella_robusta|HelroG188809;Capitella_teleta|CapteG138758
cluster3286	3	Q15477	GO:0006401; P:RNA catabolic process; IBA:GO_Central	Whitmania_pigra|EVM0012936;Helobdella_robusta|HelroG193051;Capitella_teleta|CapteG226316
cluster3287	3	Q3SZR6	GO:0032991; C:protein-containing complex; IEA:Ensembl	Whitmania_pigra|EVM0015945;Helobdella_robusta|HelroG108721;Capitella_teleta|CapteG171355
cluster3288	3	O34355	GO:0016810; F:hydrolase activity, acting on carbon-nitrogen (but not peptide) bonds; IEA:InterPro	Whitmania_pigra|EVM0012768;Helobdella_robusta|HelroG192311;Capitella_teleta|CapteG206365
cluster3290	3	Q6PCB5	GO:0005634; C:nucleus; IEA:UniProtKB-SubCell	Whitmania_pigra|EVM0011963;Helobdella_robusta|HelroG91729;Capitella_teleta|CapteG114940
cluster3291	3	A5PLL7	GO:0016021; C:integral component of membrane; IEA:UniProtKB-KW	Whitmania_pigra|EVM0018695;Helobdella_robusta|HelroG111107;Capitella_teleta|CapteG120395
cluster3292	3	Q86XH1	GO:0005524; F:ATP binding; IEA:UniProtKB-KW	Whitmania_pigra|EVM0009161;Helobdella_robusta|HelroG188756;Capitella_teleta|CapteG153643
cluster3293	3	Q4V899	GO:0035751; P:regulation of lysosomal lumen pH; ISS:UniProtKB	Whitmania_pigra|EVM0000870;Helobdella_robusta|HelroG109931;Capitella_teleta|CapteG159789
cluster3294	3	Q9CZX2	GO:1905515; P:non-motile cilium assembly; ISO:MGI	Whitmania_pigra|EVM0017430;Helobdella_robusta|HelroG159597;Capitella_teleta|CapteG223993
cluster3295	3	P56559	GO:0016192; P:vesicle-mediated transport; IBA:GO_Central	Whitmania_pigra|EVM0000883;Helobdella_robusta|HelroG186023;Capitella_teleta|CapteG199849
cluster3296	3	Q8C2A2	GO:0000379; P:tRNA-type intron splice site recognition and cleavage; IBA:GO_Central	Whitmania_pigra|EVM0010622;Helobdella_robusta|HelroG192222;Capitella_teleta|CapteG229033
cluster3297	3	N/A	N/A	Whitmania_pigra|EVM0014636;Helobdella_robusta|HelroG184932;Capitella_teleta|CapteG144566
cluster3298	3	Q5E951	GO:0007399; P:nervous system development; IEA:UniProtKB-KW	Whitmania_pigra|EVM0004099;Helobdella_robusta|HelroG64950;Capitella_teleta|CapteG180954
cluster3299	3	A7RF00	GO:0019284; P:L-methionine salvage from S-adenosylmethionine; IEA:UniProtKB-UniRule	Whitmania_pigra|EVM0004253;Helobdella_robusta|HelroG62224;Capitella_teleta|CapteG225838
cluster3300	3	Q9QYE5	GO:0045061; P:thymic T cell selection; ISS:UniProtKB	Whitmania_pigra|EVM0014538;Helobdella_robusta|HelroG190982;Capitella_teleta|CapteG101809
cluster3301	3	Q6P087	GO:0001522; P:pseudouridine synthesis; IEA:InterPro	Whitmania_pigra|EVM0007471;Helobdella_robusta|HelroG189163;Capitella_teleta|CapteG213460
cluster3302	3	F1R345	GO:0009303; P:rRNA transcription; IMP:ZFIN	Whitmania_pigra|EVM0012753;Helobdella_robusta|HelroG106032;Capitella_teleta|CapteG175213
cluster3304	3	Q9DC33	GO:0000122; P:negative regulation of transcription by RNA polymerase II; IMP:MGI	Whitmania_pigra|EVM0009660;Helobdella_robusta|HelroG189739;Capitella_teleta|CapteG155070
cluster3305	3	Q3T030	GO:0030163; P:protein catabolic process; IEA:InterPro	Whitmania_pigra|EVM0018269;Helobdella_robusta|HelroG82280;Capitella_teleta|CapteG159938
cluster3306	3	Q9VDV3	GO:0015031; P:protein transport; IEA:UniProtKB-KW	Whitmania_pigra|EVM0013600;Helobdella_robusta|HelroG189931;Capitella_teleta|CapteG183870
cluster3307	3	A6QLI8	GO:0001113; P:transcriptional open complex formation at RNA polymerase II promoter; IBA:GO_Central	Whitmania_pigra|EVM0003578;Helobdella_robusta|HelroG90493;Capitella_teleta|CapteG176545
cluster3308	3	P51958	GO:0051301; P:cell division; IEA:UniProtKB-KW	Whitmania_pigra|EVM0010140;Helobdella_robusta|HelroG185958;Capitella_teleta|CapteG148267
cluster3309	3	O57328	GO:0035567; P:non-canonical Wnt signaling pathway; IBA:GO_Central	Whitmania_pigra|EVM0016516;Helobdella_robusta|HelroG63277;Capitella_teleta|CapteG202176
cluster3310	3	Q8IY37	GO:0006364; P:rRNA processing; TAS:Reactome	Whitmania_pigra|EVM0014535;Helobdella_robusta|HelroG74874;Capitella_teleta|CapteG170843
cluster3311	3	Q6ZS30	N/A	Whitmania_pigra|EVM0014221;Helobdella_robusta|HelroG111169;Capitella_teleta|CapteG18825
cluster3312	3	Q5ZKR4	GO:0032482; P:Rab protein signal transduction; IBA:GO_Central	Whitmania_pigra|EVM0011782;Helobdella_robusta|HelroG84252;Capitella_teleta|CapteG224674
cluster3313	3	Q07912	GO:0007264; P:small GTPase mediated signal transduction; TAS:ProtInc	Whitmania_pigra|EVM0009618;Helobdella_robusta|HelroG122144;Capitella_teleta|CapteG168170
cluster3314	3	N/A	N/A	Whitmania_pigra|EVM0000234;Helobdella_robusta|HelroG162310;Capitella_teleta|CapteG217222
cluster3315	3	Q3U129	GO:0016757; F:transferase activity, transferring glycosyl groups; IEA:UniProtKB-KW	Whitmania_pigra|EVM0002569;Helobdella_robusta|HelroG84103;Capitella_teleta|CapteG97415
cluster3316	3	Q9NQW7	GO:0006508; P:proteolysis; IDA:UniProtKB	Whitmania_pigra|EVM0017479;Helobdella_robusta|HelroG97843;Capitella_teleta|CapteG169985
cluster3317	3	Q9D9H8	GO:0005576; C:extracellular region; IEA:UniProtKB-SubCell	Whitmania_pigra|EVM0000675;Helobdella_robusta|HelroG62089;Capitella_teleta|CapteG122025
cluster3318	3	Q9D903	GO:0006364; P:rRNA processing; IBA:GO_Central	Whitmania_pigra|EVM0010900;Helobdella_robusta|HelroG172051;Capitella_teleta|CapteG17805
cluster3319	3	O44437	GO:0000387; P:spliceosomal snRNP assembly; IBA:GO_Central	Whitmania_pigra|EVM0006594;Helobdella_robusta|HelroG104674;Capitella_teleta|CapteG221674
cluster3320	3	P38040	GO:0043519; P:regulation of myosin II filament organization; IMP:FlyBase	Whitmania_pigra|EVM0016324;Helobdella_robusta|HelroG73501;Capitella_teleta|CapteG135987
cluster3321	3	O16374	GO:0042125; P:protein galactosylation; IDA:UniProtKB	Whitmania_pigra|EVM0000295;Helobdella_robusta|HelroG172012;Capitella_teleta|CapteG115068
cluster3322	3	Q7T0Y4	GO:0060285; P:cilium-dependent cell motility; ISS:UniProtKB	Whitmania_pigra|EVM0011650;Helobdella_robusta|HelroG188640;Capitella_teleta|CapteG182544
cluster3323	3	Q9JI78	GO:0006515; P:protein quality control for misfolded or incompletely synthesized proteins; IBA:GO_Central	Whitmania_pigra|EVM0006784;Helobdella_robusta|HelroG81998;Capitella_teleta|CapteG133674
cluster3324	3	Q8R3I3	GO:0015031; P:protein transport; IEA:UniProtKB-KW	Whitmania_pigra|EVM0016352;Helobdella_robusta|HelroG112997;Capitella_teleta|CapteG181210
cluster3325	3	Q5FWL3	GO:0000209; P:protein polyubiquitination; ISS:UniProtKB	Whitmania_pigra|EVM0014713;Helobdella_robusta|HelroG185223;Capitella_teleta|CapteG183023
cluster3326	3	Q9Z340	GO:0060341; P:regulation of cellular localization; IMP:RGD	Whitmania_pigra|EVM0016176;Helobdella_robusta|HelroG192383;Capitella_teleta|CapteG76907
cluster3327	3	Q8NBF6	GO:0016477; P:cell migration; IDA:UniProtKB	Whitmania_pigra|EVM0000230;Helobdella_robusta|HelroG186563;Capitella_teleta|CapteG167578
cluster3328	3	Q0VC09	N/A	Whitmania_pigra|EVM0016294;Helobdella_robusta|HelroG90340;Capitella_teleta|CapteG184043
cluster3329	3	Q9H6C0	GO:0006661; P:phosphatidylinositol biosynthetic process; TAS:Reactome	Whitmania_pigra|EVM0018218;Helobdella_robusta|HelroG190283;Capitella_teleta|CapteG228912
cluster3330	3	Q9VLU5	GO:0016055; P:Wnt signaling pathway; IEA:UniProtKB-KW	Whitmania_pigra|EVM0017299;Helobdella_robusta|HelroG185410;Capitella_teleta|CapteG150180
cluster3331	3	Q9H4I3	N/A	Whitmania_pigra|EVM0018235;Helobdella_robusta|HelroG66410;Capitella_teleta|CapteG182788
cluster3332	3	Q9D240	GO:0042147; P:retrograde transport, endosome to Golgi; IBA:GO_Central	Whitmania_pigra|EVM0002353;Helobdella_robusta|HelroG173557;Capitella_teleta|CapteG77491
cluster3333	3	A0A060X6Z0	GO:0042136; P:neurotransmitter biosynthetic process; IEA:UniProtKB-KW	Whitmania_pigra|EVM0007155;Helobdella_robusta|HelroG66944;Capitella_teleta|CapteG104576
cluster3334	3	Q3SZM9	GO:0019262; P:N-acetylneuraminate catabolic process; IEA:UniProtKB-UniPathway	Whitmania_pigra|EVM0015034;Helobdella_robusta|HelroG186296;Capitella_teleta|CapteG166456
cluster3335	3	Q56585	GO:0003677; F:DNA binding; IEA:UniProtKB-KW	Whitmania_pigra|EVM0006528;Helobdella_robusta|HelroG71625;Capitella_teleta|CapteG118429
cluster3336	3	Q6PEH8	GO:0060021; P:roof of mouth development; IMP:ZFIN	Whitmania_pigra|EVM0000388;Helobdella_robusta|HelroG105252;Capitella_teleta|CapteG200045
cluster3337	3	Q3USJ8	GO:0030833; P:regulation of actin filament polymerization; IBA:GO_Central	Whitmania_pigra|EVM0009846;Helobdella_robusta|HelroG189166;Capitella_teleta|CapteG225696
cluster3338	3	Q6NWY9	GO:0000398; P:mRNA splicing, via spliceosome; IBA:GO_Central	Whitmania_pigra|EVM0008757;Helobdella_robusta|HelroG107767;Capitella_teleta|CapteG169630
cluster3339	3	Q90ZL2	GO:0008270; F:zinc ion binding; ISS:UniProtKB	Whitmania_pigra|EVM0006689;Helobdella_robusta|HelroG184893;Capitella_teleta|CapteG174165
cluster3340	3	O93257	GO:0000723; P:telomere maintenance; IBA:GO_Central	Whitmania_pigra|EVM0007079;Helobdella_robusta|HelroG192857;Capitella_teleta|CapteG158558
cluster3341	3	Q4N4N8	GO:0045454; P:cell redox homeostasis; IEA:InterPro	Whitmania_pigra|EVM0016907;Helobdella_robusta|HelroG69284;Capitella_teleta|CapteG225130
cluster3342	3	Q3T186	GO:0009052; P:pentose-phosphate shunt, non-oxidative branch; IBA:GO_Central	Whitmania_pigra|EVM0007559;Helobdella_robusta|HelroG76235;Capitella_teleta|CapteG195494
cluster3343	3	Q960H2	GO:0007419; P:ventral cord development; HMP:FlyBase	Whitmania_pigra|EVM0003024;Helobdella_robusta|HelroG188112;Capitella_teleta|CapteG223792
cluster3344	3	P30430	GO:0008039; P:synaptic target recognition; IMP:FlyBase	Whitmania_pigra|EVM0016900;Helobdella_robusta|HelroG107946;Capitella_teleta|CapteG177803
cluster3345	3	Q7A551	GO:0005737; C:cytoplasm; IEA:UniProtKB-SubCell	Whitmania_pigra|EVM0015105;Helobdella_robusta|HelroG185040;Capitella_teleta|CapteG163750
cluster3346	3	P52899	GO:0006096; P:glycolytic process; IEA:UniProtKB-KW	Whitmania_pigra|EVM0006308;Helobdella_robusta|HelroG189197;Capitella_teleta|CapteG228796
cluster3347	3	Q8IUZ0	GO:0036158; P:outer dynein arm assembly; IBA:GO_Central	Whitmania_pigra|EVM0013319;Helobdella_robusta|HelroG72350;Capitella_teleta|CapteG183497
cluster3348	3	Q96N46	GO:0003676; F:nucleic acid binding; IEA:InterPro	Whitmania_pigra|EVM0003386;Helobdella_robusta|HelroG192583;Capitella_teleta|CapteG219748
cluster3349	3	O00443	GO:0014829; P:vascular smooth muscle contraction; TAS:UniProtKB	Whitmania_pigra|EVM0002906;Helobdella_robusta|HelroG114012;Capitella_teleta|CapteG183515
cluster3350	3	Q640S2	GO:0016567; P:protein ubiquitination; ISS:UniProtKB	Whitmania_pigra|EVM0016265;Helobdella_robusta|HelroG105243;Capitella_teleta|CapteG173167
cluster3351	3	Q00536	GO:0007283; P:spermatogenesis; ISS:UniProtKB	Whitmania_pigra|EVM0004071;Helobdella_robusta|HelroG89986;Capitella_teleta|CapteG175804
cluster3352	3	P38542	GO:0015031; P:protein transport; IEA:UniProtKB-KW	Whitmania_pigra|EVM0009689;Helobdella_robusta|HelroG185702;Capitella_teleta|CapteG21290
cluster3353	3	Q96HA9	GO:0044375; P:regulation of peroxisome size; IDA:UniProtKB	Whitmania_pigra|EVM0015271;Helobdella_robusta|HelroG91533;Capitella_teleta|CapteG175631
cluster3355	3	Q3SYW6	GO:0006413; P:translational initiation; ISS:UniProtKB	Whitmania_pigra|EVM0016406;Helobdella_robusta|HelroG109647;Capitella_teleta|CapteG221371
cluster3356	3	Q8IYD8	GO:0000712; P:resolution of meiotic recombination intermediates; IMP:UniProtKB	Whitmania_pigra|EVM0014214;Helobdella_robusta|HelroG117169;Capitella_teleta|CapteG222339
cluster3357	3	Q7TT28	GO:0003676; F:nucleic acid binding; IEA:InterPro	Whitmania_pigra|EVM0017543;Helobdella_robusta|HelroG106036;Capitella_teleta|CapteG224149
cluster3358	3	Q13586	GO:0002115; P:store-operated calcium entry; IDA:UniProtKB	Whitmania_pigra|EVM0010180;Helobdella_robusta|HelroG189915;Capitella_teleta|CapteG147177
cluster3359	3	Q5ZKW5	GO:0042531; P:positive regulation of tyrosine phosphorylation of STAT protein; ISS:UniProtKB	Whitmania_pigra|EVM0004232;Helobdella_robusta|HelroG170727;Capitella_teleta|CapteG174401
cluster3360	3	A1L3F5	GO:0005634; C:nucleus; IEA:UniProtKB-SubCell	Whitmania_pigra|EVM0016182;Helobdella_robusta|HelroG88288;Capitella_teleta|CapteG168560
cluster3362	3	N/A	N/A	Whitmania_pigra|EVM0013084;Helobdella_robusta|HelroG179976;Capitella_teleta|CapteG227108
cluster3363	3	Q8IVB4	GO:0098719; P:sodium ion import across plasma membrane; IBA:GO_Central	Whitmania_pigra|EVM0012006;Helobdella_robusta|HelroG64443;Capitella_teleta|CapteG184481
cluster3364	3	A1L2R7	GO:0005637; C:nuclear inner membrane; IEA:UniProtKB-SubCell	Whitmania_pigra|EVM0012119;Helobdella_robusta|HelroG185931;Capitella_teleta|CapteG179894
cluster3365	3	Q9D4H9	GO:0000122; P:negative regulation of transcription by RNA polymerase II; IDA:MGI	Whitmania_pigra|EVM0005362;Helobdella_robusta|HelroG188840;Capitella_teleta|CapteG225801
cluster3366	3	O88665	GO:0016055; P:Wnt signaling pathway; IEA:UniProtKB-KW	Whitmania_pigra|EVM0010637;Helobdella_robusta|HelroG189500;Capitella_teleta|CapteG220552
cluster3367	3	Q5ZMV3	GO:0051123; P:RNA polymerase II preinitiation complex assembly; IEA:GOC	Whitmania_pigra|EVM0006219;Helobdella_robusta|HelroG155148;Capitella_teleta|CapteG165016
cluster3368	3	Q9BVX5	GO:0001967; P:suckling behavior; IEA:Ensembl	Whitmania_pigra|EVM0006221;Helobdella_robusta|HelroG90827;Capitella_teleta|CapteG171745
cluster3369	3	Q9UGJ1	GO:0065003; P:protein-containing complex assembly; NAS:ProtInc	Whitmania_pigra|EVM0007745;Helobdella_robusta|HelroG182517;Capitella_teleta|CapteG201256
cluster3370	3	Q1LZ96	GO:0043461; P:proton-transporting ATP synthase complex assembly; IEA:InterPro	Whitmania_pigra|EVM0000913;Helobdella_robusta|HelroG85733;Capitella_teleta|CapteG114697
cluster3371	3	Q6ING2	GO:0008033; P:tRNA processing; IEA:UniProtKB-KW	Whitmania_pigra|EVM0015607;Helobdella_robusta|HelroG179923;Capitella_teleta|CapteG94284
cluster3372	3	Q80XR2	GO:0043123; P:positive regulation of I-kappaB kinase/NF-kappaB signaling; ISS:UniProtKB	Whitmania_pigra|EVM0018062;Helobdella_robusta|HelroG108452;Capitella_teleta|CapteG176941
cluster3373	3	C3XVM1	GO:0006450; P:regulation of translational fidelity; IEA:InterPro	Whitmania_pigra|EVM0012781;Helobdella_robusta|HelroG175232;Capitella_teleta|CapteG194181
cluster3374	3	N/A	N/A	Whitmania_pigra|EVM0008590;Helobdella_robusta|HelroG194703;Capitella_teleta|CapteG225002
cluster3375	3	B3MTS8	GO:0009953; P:dorsal/ventral pattern formation; ISS:UniProtKB	Whitmania_pigra|EVM0017028;Helobdella_robusta|HelroG70799;Capitella_teleta|CapteG148437
cluster3376	3	B2GUN4	GO:0010468; P:regulation of gene expression; IEA:InterPro	Whitmania_pigra|EVM0015478;Helobdella_robusta|HelroG190347;Capitella_teleta|CapteG189892
cluster3377	3	Q99PL6	GO:0016236; P:macroautophagy; ISS:UniProtKB	Whitmania_pigra|EVM0018362;Helobdella_robusta|HelroG104441;Capitella_teleta|CapteG174430
cluster3378	3	Q6DDF0	N/A	Whitmania_pigra|EVM0013493;Helobdella_robusta|HelroG191131;Capitella_teleta|CapteG222480
cluster3379	3	Q71S67	GO:0042246; P:tissue regeneration; IEA:Ensembl	Whitmania_pigra|EVM0003391;Helobdella_robusta|HelroG191849;Capitella_teleta|CapteG221935
cluster3380	3	P24367	GO:0000413; P:protein peptidyl-prolyl isomerization; IDA:UniProtKB	Whitmania_pigra|EVM0001387;Helobdella_robusta|HelroG185333;Capitella_teleta|CapteG158600
cluster3381	3	Q6P0D1	GO:0006829; P:zinc ion transport; ISS:ZFIN	Whitmania_pigra|EVM0008630;Helobdella_robusta|HelroG194308;Capitella_teleta|CapteG222368
cluster3382	3	Q5M9B7	GO:0016021; C:integral component of membrane; IEA:UniProtKB-KW	Whitmania_pigra|EVM0010252;Helobdella_robusta|HelroG87174;Capitella_teleta|CapteG148642
cluster3383	3	Q58DU5	GO:0052548; P:regulation of endopeptidase activity; IEA:Ensembl	Whitmania_pigra|EVM0001177;Helobdella_robusta|HelroG69441;Capitella_teleta|CapteG161186
cluster3384	3	Q9NX78	GO:0016021; C:integral component of membrane; IEA:UniProtKB-KW	Whitmania_pigra|EVM0007017;Helobdella_robusta|HelroG106256;Capitella_teleta|CapteG138573
cluster3385	3	O60631	GO:0007286; P:spermatid development; IEA:Ensembl	Whitmania_pigra|EVM0016603;Helobdella_robusta|HelroG90717;Capitella_teleta|CapteG100069
cluster3386	3	P79457	GO:0010468; P:regulation of gene expression; IMP:MGI	Whitmania_pigra|EVM0005329;Helobdella_robusta|HelroG82278;Capitella_teleta|CapteG177190
cluster3387	3	Q800K6	GO:0030174; P:regulation of DNA-dependent DNA replication initiation; IMP:UniProtKB	Whitmania_pigra|EVM0004310;Helobdella_robusta|HelroG190326;Capitella_teleta|CapteG225496
cluster3388	3	E2RYF8	GO:0060236; P:regulation of mitotic spindle organization; IEA:InterPro	Whitmania_pigra|EVM0015951;Helobdella_robusta|HelroG135497;Capitella_teleta|CapteG156379
cluster3389	3	Q6NTV9	GO:0007004; P:telomere maintenance via telomerase; ISS:UniProtKB	Whitmania_pigra|EVM0007687;Helobdella_robusta|HelroG78950;Capitella_teleta|CapteG172931
cluster3391	3	Q3ZBK6	GO:0000387; P:spliceosomal snRNP assembly; IBA:GO_Central	Whitmania_pigra|EVM0001154;Helobdella_robusta|HelroG166439;Capitella_teleta|CapteG200433
cluster3392	3	P30151	GO:0003746; F:translation elongation factor activity; IEA:UniProtKB-KW	Whitmania_pigra|EVM0013364;Helobdella_robusta|HelroG161829;Capitella_teleta|CapteG179520
cluster3393	3	Q5ZIH2	GO:0009306; P:protein secretion; IBA:GO_Central	Whitmania_pigra|EVM0002189;Helobdella_robusta|HelroG65589;Capitella_teleta|CapteG164017
cluster3394	3	Q9JHW1	GO:0006508; P:proteolysis; ISS:UniProtKB	Whitmania_pigra|EVM0003212;Helobdella_robusta|HelroG75388;Capitella_teleta|CapteG132113
cluster3395	3	Q8BG79	N/A	Whitmania_pigra|EVM0003384;Helobdella_robusta|HelroG76071;Capitella_teleta|CapteG116793
cluster3396	3	Q9UJT9	GO:0006511; P:ubiquitin-dependent protein catabolic process; IBA:GO_Central	Whitmania_pigra|EVM0014893;Helobdella_robusta|HelroG80426;Capitella_teleta|CapteG133834
cluster3397	3	Q5RA95	GO:0005737; C:cytoplasm; IEA:Ensembl	Whitmania_pigra|EVM0012309;Helobdella_robusta|HelroG185603;Capitella_teleta|CapteG154459
cluster3398	3	Q8NFU7	GO:0019827; P:stem cell population maintenance; ISS:UniProtKB	Whitmania_pigra|EVM0006535;Helobdella_robusta|HelroG66924;Capitella_teleta|CapteG102094
cluster3399	3	Q9JI85	GO:0042594; P:response to starvation; IEP:RGD	Whitmania_pigra|EVM0014161;Helobdella_robusta|HelroG116613;Capitella_teleta|CapteG183512
cluster3400	3	N/A	N/A	Whitmania_pigra|EVM0010321;Helobdella_robusta|HelroG171620;Capitella_teleta|CapteG217767
cluster3401	3	Q96ES8	GO:0016020; C:membrane; HDA:UniProtKB	Whitmania_pigra|EVM0006810;Helobdella_robusta|HelroG194253;Capitella_teleta|CapteG222323
cluster3402	3	O43815	GO:0016055; P:Wnt signaling pathway; IMP:UniProtKB	Whitmania_pigra|EVM0000348;Helobdella_robusta|HelroG156657;Capitella_teleta|CapteG227918
cluster3403	3	Q9DFQ7	GO:0005840; C:ribosome; IEA:UniProtKB-KW	Whitmania_pigra|EVM0012185;Helobdella_robusta|HelroG169896;Capitella_teleta|CapteG184307
cluster3404	3	Q9JIA7	GO:0006670; P:sphingosine metabolic process; IMP:MGI	Whitmania_pigra|EVM0005645;Helobdella_robusta|HelroG106711;Capitella_teleta|CapteG126517
cluster3405	3	N/A	N/A	Whitmania_pigra|EVM0006430;Helobdella_robusta|HelroG179552;Capitella_teleta|CapteG224202
cluster3406	3	Q969S9	GO:0032790; P:ribosome disassembly; IDA:UniProtKB	Whitmania_pigra|EVM0017920;Helobdella_robusta|HelroG110936;Capitella_teleta|CapteG133342
cluster3407	3	P55042	GO:0007264; P:small GTPase mediated signal transduction; TAS:ProtInc	Whitmania_pigra|EVM0001493;Helobdella_robusta|HelroG67160;Capitella_teleta|CapteG65790
cluster3408	3	Q5F339	GO:0018063; P:cytochrome c-heme linkage; IBA:GO_Central	Whitmania_pigra|EVM0004401;Helobdella_robusta|HelroG115899;Capitella_teleta|CapteG3770
cluster3409	3	Q0MQB0	GO:0032981; P:mitochondrial respiratory chain complex I assembly; ISS:UniProtKB	Whitmania_pigra|EVM0012680;Helobdella_robusta|HelroG84162;Capitella_teleta|CapteG226933
cluster3410	3	Q5SUV2	GO:0007283; P:spermatogenesis; ISS:UniProtKB	Whitmania_pigra|EVM0008405;Helobdella_robusta|HelroG181042;Capitella_teleta|CapteG226990
cluster3411	3	Q3SZY9	GO:0019827; P:stem cell population maintenance; IEA:Ensembl	Whitmania_pigra|EVM0018103;Helobdella_robusta|HelroG100409;Capitella_teleta|CapteG168225
cluster3412	3	N/A	N/A	Whitmania_pigra|EVM0008632;Helobdella_robusta|HelroG164619;Capitella_teleta|CapteG227685
cluster3413	3	N/A	N/A	Whitmania_pigra|EVM0017084;Helobdella_robusta|HelroG191072;Capitella_teleta|CapteG213394
cluster3414	3	Q69ZK7	N/A	Whitmania_pigra|EVM0017857;Helobdella_robusta|HelroG82130;Capitella_teleta|CapteG125275
cluster3415	3	Q94519	GO:0006120; P:mitochondrial electron transport, NADH to ubiquinone; ISA:FlyBase	Whitmania_pigra|EVM0018187;Helobdella_robusta|HelroG86883;Capitella_teleta|CapteG155954
cluster3416	3	Q91WI7	GO:1904262; P:negative regulation of TORC1 signaling; ISS:UniProtKB	Whitmania_pigra|EVM0018792;Helobdella_robusta|HelroG155178;Capitella_teleta|CapteG227809
cluster3417	3	P11586	GO:0019346; P:transsulfuration; IEA:Ensembl	Whitmania_pigra|EVM0010865;Helobdella_robusta|HelroG104956;Capitella_teleta|CapteG170278
cluster3418	3	Q8BKF1	GO:0006390; P:mitochondrial transcription; ISO:MGI	Whitmania_pigra|EVM0012444;Helobdella_robusta|HelroG100728;Capitella_teleta|CapteG156688
cluster3419	3	Q9Y5Q9	GO:0042797; P:tRNA transcription by RNA polymerase III; IC:HGNC	Whitmania_pigra|EVM0001450;Helobdella_robusta|HelroG120372;Capitella_teleta|CapteG162722
cluster3421	3	Q8VHQ4	GO:0032482; P:Rab protein signal transduction; IBA:GO_Central	Whitmania_pigra|EVM0008593;Helobdella_robusta|HelroG124204;Capitella_teleta|CapteG137281
cluster3422	3	Q9Z223	GO:0032324; P:molybdopterin cofactor biosynthetic process; IBA:GO_Central	Whitmania_pigra|EVM0015965;Helobdella_robusta|HelroG71670;Capitella_teleta|CapteG175568
cluster3423	3	P42566	GO:0046718; P:viral entry into host cell; IMP:CACAO	Whitmania_pigra|EVM0000454;Helobdella_robusta|HelroG64374;Capitella_teleta|CapteG225452
cluster3424	3	Q5ZLC5	GO:0015986; P:ATP synthesis coupled proton transport; IEA:InterPro	Whitmania_pigra|EVM0010618;Helobdella_robusta|HelroG185579;Capitella_teleta|CapteG157862
cluster3425	3	Q9CWR2	GO:0045944; P:positive regulation of transcription by RNA polymerase II; IMP:MGI	Whitmania_pigra|EVM0005800;Helobdella_robusta|HelroG122600;Capitella_teleta|CapteG118237
cluster3426	3	Q8N5C2	GO:0002098; P:tRNA wobble uridine modification; IEA:InterPro	Whitmania_pigra|EVM0017189;Helobdella_robusta|HelroG105279;Capitella_teleta|CapteG179061
cluster3427	3	P14921	GO:0006366; P:transcription by RNA polymerase II; IDA:UniProtKB	Whitmania_pigra|EVM0001768;Helobdella_robusta|HelroG65753;Capitella_teleta|CapteG136866
cluster3428	3	Q9Z1L5	GO:0034765; P:regulation of ion transmembrane transport; IEA:UniProtKB-KW	Whitmania_pigra|EVM0005361;Helobdella_robusta|HelroG67485;Capitella_teleta|CapteG2293
cluster3429	3	P52034	GO:0007525; P:somatic muscle development; IMP:FlyBase	Whitmania_pigra|EVM0012105;Helobdella_robusta|HelroG186529;Capitella_teleta|CapteG175923
cluster3430	3	Q8BGV9	GO:0015031; P:protein transport; IEA:UniProtKB-KW	Whitmania_pigra|EVM0000751;Helobdella_robusta|HelroG194856;Capitella_teleta|CapteG228011
cluster3431	3	Q99L88	GO:0005198; F:structural molecule activity; IEA:InterPro	Whitmania_pigra|EVM0003163;Helobdella_robusta|HelroG95740;Capitella_teleta|CapteG177681
cluster3432	3	N/A	N/A	Whitmania_pigra|EVM0011717;Helobdella_robusta|HelroG170601;Capitella_teleta|CapteG178145
cluster3433	3	Q2QL78	GO:0051016; P:barbed-end actin filament capping; IEA:InterPro	Whitmania_pigra|EVM0004230;Helobdella_robusta|HelroG107343;Capitella_teleta|CapteG163423
cluster3434	3	Q9JJP2	GO:0001836; P:release of cytochrome c from mitochondria; IDA:MGI	Whitmania_pigra|EVM0018973;Helobdella_robusta|HelroG167604;Capitella_teleta|CapteG137251
cluster3435	3	Q7ZW46	GO:0015790; P:UDP-xylose transmembrane transport; IBA:GO_Central	Whitmania_pigra|EVM0003555;Helobdella_robusta|HelroG105143;Capitella_teleta|CapteG175809
cluster3436	3	O94759	GO:0071577; P:zinc ion transmembrane transport; IMP:UniProtKB	Whitmania_pigra|EVM0011737;Helobdella_robusta|HelroG190762;Capitella_teleta|CapteG220620
cluster3437	3	P54802	GO:0046548; P:retinal rod cell development; IEA:Ensembl	Whitmania_pigra|EVM0018450;Helobdella_robusta|HelroG106865;Capitella_teleta|CapteG144379
cluster3438	3	Q9WUM7	GO:0006974; P:cellular response to DNA damage stimulus; IEA:UniProtKB-KW	Whitmania_pigra|EVM0013748;Helobdella_robusta|HelroG188308;Capitella_teleta|CapteG82340
cluster3439	3	Q9P1A6	GO:0007270; P:neuron-neuron synaptic transmission; NAS:UniProtKB	Whitmania_pigra|EVM0007080;Helobdella_robusta|HelroG167795;Capitella_teleta|CapteG218874
cluster3440	3	P36958	GO:0006283; P:transcription-coupled nucleotide-excision repair; IBA:GO_Central	Whitmania_pigra|EVM0007783;Helobdella_robusta|HelroG157577;Capitella_teleta|CapteG195976
cluster3441	3	P44573	GO:0006465; P:signal peptide processing; IBA:GO_Central	Whitmania_pigra|EVM0000953;Helobdella_robusta|HelroG193617;Capitella_teleta|CapteG224112
cluster3442	3	Q9NWS8	GO:0006412; P:translation; IEA:UniProtKB-KW	Whitmania_pigra|EVM0017618;Helobdella_robusta|HelroG153971;Capitella_teleta|CapteG24332
cluster3443	3	Q96L64	GO:0043982; P:histone H4-K8 acetylation; IDA:UniProtKB	Whitmania_pigra|EVM0010362;Helobdella_robusta|HelroG159622;Capitella_teleta|CapteG172948
cluster3444	3	Q9Y4Z3	GO:0045214; P:sarcomere organization; IEA:Ensembl	Capitella_teleta|CapteG98150;Whitmania_pigra|EVM0006439;Helobdella_robusta|HelroG190914
cluster3445	3	Q8IXR9	N/A	Whitmania_pigra|EVM0007701;Helobdella_robusta|HelroG152335;Capitella_teleta|CapteG101660
cluster3446	3	Q9VWK6	GO:0006506; P:GPI anchor biosynthetic process; IBA:GO_Central	Whitmania_pigra|EVM0016022;Helobdella_robusta|HelroG123698;Capitella_teleta|CapteG117781
cluster3447	3	Q66J30	GO:0007017; P:microtubule-based process; IEA:InterPro	Whitmania_pigra|EVM0005052;Helobdella_robusta|HelroG192214;Capitella_teleta|CapteG132300
cluster3449	3	Q7Z628	GO:0007165; P:signal transduction; TAS:ProtInc	Whitmania_pigra|EVM0002600;Helobdella_robusta|HelroG150157;Capitella_teleta|CapteG184365
cluster3450	3	Q16974	GO:0035556; P:intracellular signal transduction; IEA:InterPro	Whitmania_pigra|EVM0014260;Helobdella_robusta|HelroG88955;Capitella_teleta|CapteG168196
cluster3451	3	O88738	GO:0006511; P:ubiquitin-dependent protein catabolic process; IBA:GO_Central	Whitmania_pigra|EVM0010524;Helobdella_robusta|HelroG113622;Capitella_teleta|CapteG223860
cluster3452	3	Q96T02	GO:0006890; P:retrograde vesicle-mediated transport, Golgi to ER; TAS:Reactome	Whitmania_pigra|EVM0017373;Helobdella_robusta|HelroG107242;Capitella_teleta|CapteG222395
cluster3453	3	Q96RK4	GO:0007601; P:visual perception; IEA:UniProtKB-KW	Whitmania_pigra|EVM0007037;Helobdella_robusta|HelroG188177;Capitella_teleta|CapteG94608
cluster3454	3	Q04451	GO:0006426; P:glycyl-tRNA aminoacylation; IEA:InterPro	Whitmania_pigra|EVM0015421;Helobdella_robusta|HelroG154558;Capitella_teleta|CapteG171846
cluster3456	3	O42611	GO:0006351; P:transcription, DNA-templated; IEA:InterPro	Whitmania_pigra|EVM0004530;Helobdella_robusta|HelroG64173;Capitella_teleta|CapteG117691
cluster3457	3	N/A	N/A	Whitmania_pigra|EVM0002960;Helobdella_robusta|HelroG194482;Capitella_teleta|CapteG222887
cluster3458	3	N/A	N/A	Whitmania_pigra|EVM0009520;Helobdella_robusta|HelroG180474;Capitella_teleta|CapteG220546
cluster3459	3	Q32PI8	GO:0070131; P:positive regulation of mitochondrial translation; ISS:UniProtKB	Whitmania_pigra|EVM0012399;Helobdella_robusta|HelroG65965;Capitella_teleta|CapteG226413
cluster3460	3	Q9GV16	GO:0030245; P:cellulose catabolic process; IEA:UniProtKB-KW	Whitmania_pigra|EVM0014834;Helobdella_robusta|HelroG86747;Capitella_teleta|CapteG95004
cluster3461	3	Q62991	GO:0006904; P:vesicle docking involved in exocytosis; IEA:InterPro	Whitmania_pigra|EVM0013330;Helobdella_robusta|HelroG115024;Capitella_teleta|CapteG149404
cluster3462	3	Q4R6U7	GO:0006412; P:translation; IEA:InterPro	Whitmania_pigra|EVM0004123;Helobdella_robusta|HelroG112773;Capitella_teleta|CapteG175195
cluster3463	3	Q9TXH9	GO:0007283; P:spermatogenesis; IGI:UniProtKB	Whitmania_pigra|EVM0017974;Helobdella_robusta|HelroG186190;Capitella_teleta|CapteG214068
cluster3464	3	Q8TCJ2	GO:0030433; P:ubiquitin-dependent ERAD pathway; IMP:UniProtKB	Whitmania_pigra|EVM0005490;Helobdella_robusta|HelroG111950;Capitella_teleta|CapteG179664
cluster3465	3	Q6P870	GO:0005794; C:Golgi apparatus; IEA:UniProtKB-SubCell	Whitmania_pigra|EVM0005143;Helobdella_robusta|HelroG88976;Capitella_teleta|CapteG179604
cluster3466	3	Q5DU57	GO:0035023; P:regulation of Rho protein signal transduction; IEA:InterPro	Whitmania_pigra|EVM0000207;Helobdella_robusta|HelroG174892;Capitella_teleta|CapteG180035
cluster3467	3	Q9WU45	GO:0034765; P:regulation of ion transmembrane transport; IEA:UniProtKB-KW	Whitmania_pigra|EVM0017906;Helobdella_robusta|HelroG95841;Capitella_teleta|CapteG218810
cluster3468	3	Q7ZVG6	GO:0006511; P:ubiquitin-dependent protein catabolic process; ISS:UniProtKB	Whitmania_pigra|EVM0013018;Helobdella_robusta|HelroG69385;Capitella_teleta|CapteG153103
cluster3469	3	Q6DBR9	GO:0016192; P:vesicle-mediated transport; ISS:UniProtKB	Whitmania_pigra|EVM0010093;Helobdella_robusta|HelroG128009;Capitella_teleta|CapteG225036
cluster3470	3	P22680	GO:0016125; P:sterol metabolic process; TAS:Reactome	Whitmania_pigra|EVM0017217;Helobdella_robusta|HelroG188864;Capitella_teleta|CapteG221271
cluster3471	3	Q7ZUN8	GO:0016192; P:vesicle-mediated transport; IEA:UniProtKB-KW	Whitmania_pigra|EVM0009382;Helobdella_robusta|HelroG185407;Capitella_teleta|CapteG183405
cluster3472	3	P50897	GO:0007601; P:visual perception; IEA:UniProtKB-KW	Whitmania_pigra|EVM0005098;Helobdella_robusta|HelroG113558;Capitella_teleta|CapteG166676
cluster3473	3	Q3SZA5	GO:0006597; P:spermine biosynthetic process; IBA:GO_Central	Whitmania_pigra|EVM0014324;Helobdella_robusta|HelroG104383;Capitella_teleta|CapteG160239
cluster3474	3	F1M0Z1	GO:0035023; P:regulation of Rho protein signal transduction; IEA:InterPro	Whitmania_pigra|EVM0018340;Helobdella_robusta|HelroG191159;Capitella_teleta|CapteG170935
cluster3475	3	Q23023	GO:0032880; P:regulation of protein localization; IMP:WormBase	Whitmania_pigra|EVM0017270;Helobdella_robusta|HelroG66765;Capitella_teleta|CapteG170802
cluster3476	3	Q2TA03	GO:0030433; P:ubiquitin-dependent ERAD pathway; IBA:GO_Central	Whitmania_pigra|EVM0003483;Helobdella_robusta|HelroG86847;Capitella_teleta|CapteG17752
cluster3477	3	P35815	GO:0006470; P:protein dephosphorylation; ISS:UniProtKB	Whitmania_pigra|EVM0012333;Helobdella_robusta|HelroG185799;Capitella_teleta|CapteG221097
cluster3478	3	Q8AV57	GO:0007416; P:synapse assembly; IDA:UniProtKB	Whitmania_pigra|EVM0002687;Helobdella_robusta|HelroG188352;Capitella_teleta|CapteG52109
cluster3479	3	Q6NSJ0	GO:0048741; P:skeletal muscle fiber development; IMP:UniProtKB	Whitmania_pigra|EVM0016374;Helobdella_robusta|HelroG62459;Capitella_teleta|CapteG33447
cluster3480	3	Q9VKV5	GO:0042060; P:wound healing; IMP:FlyBase	Whitmania_pigra|EVM0002699;Helobdella_robusta|HelroG138341;Capitella_teleta|CapteG148353
cluster3481	3	Q9Z1W9	GO:0031098; P:stress-activated protein kinase signaling cascade; IBA:GO_Central	Whitmania_pigra|EVM0015222;Helobdella_robusta|HelroG110447;Capitella_teleta|CapteG187433
cluster3482	3	P16930	GO:0006572; P:tyrosine catabolic process; IBA:GO_Central	Whitmania_pigra|EVM0001653;Helobdella_robusta|HelroG108136;Capitella_teleta|CapteG180564
cluster3483	3	Q9JJI6	GO:0006506; P:GPI anchor biosynthetic process; IDA:UniProtKB	Whitmania_pigra|EVM0017360;Helobdella_robusta|HelroG130545;Capitella_teleta|CapteG223087
cluster3484	3	Q5T7B8	GO:0007018; P:microtubule-based movement; IBA:GO_Central	Whitmania_pigra|EVM0017896;Helobdella_robusta|HelroG82112;Capitella_teleta|CapteG172954
cluster3485	3	P61406	GO:0007004; P:telomere maintenance via telomerase; IBA:GO_Central	Whitmania_pigra|EVM0011348;Helobdella_robusta|HelroG181421;Capitella_teleta|CapteG170037
cluster3486	3	Q8NBJ5	GO:1904028; P:positive regulation of collagen fibril organization; IMP:UniProtKB	Whitmania_pigra|EVM0017631;Helobdella_robusta|HelroG111764;Capitella_teleta|CapteG153006
cluster3487	3	Q9DDJ0	GO:0016925; P:protein sumoylation; IBA:GO_Central	Whitmania_pigra|EVM0006480;Helobdella_robusta|HelroG71397;Capitella_teleta|CapteG21101
cluster3488	3	Q90Y35	GO:0042273; P:ribosomal large subunit biogenesis; IBA:GO_Central	Whitmania_pigra|EVM0000074;Helobdella_robusta|HelroG107851;Capitella_teleta|CapteG174182
cluster3489	3	Q9V9S7	GO:0097479; P:synaptic vesicle localization; IMP:FlyBase	Whitmania_pigra|EVM0011422;Helobdella_robusta|HelroG158463;Capitella_teleta|CapteG35861
cluster3490	3	Q5F362	GO:0045332; P:phospholipid translocation; IEA:GOC	Whitmania_pigra|EVM0005327;Helobdella_robusta|HelroG185597;Capitella_teleta|CapteG221837
cluster3491	3	Q9D142	GO:0019693; P:ribose phosphate metabolic process; IBA:GO_Central	Whitmania_pigra|EVM0011443;Helobdella_robusta|HelroG125444;Capitella_teleta|CapteG21448
cluster3492	3	Q6DFH9	GO:0042255; P:ribosome assembly; IEA:InterPro	Whitmania_pigra|EVM0009068;Helobdella_robusta|HelroG73217;Capitella_teleta|CapteG221286
cluster3493	3	Q8R3P7	GO:0007224; P:smoothened signaling pathway; IMP:MGI	Whitmania_pigra|EVM0012802;Helobdella_robusta|HelroG89643;Capitella_teleta|CapteG165571
cluster3494	3	N/A	N/A	Whitmania_pigra|EVM0001435;Helobdella_robusta|HelroG183251;Capitella_teleta|CapteG187988
cluster3495	3	Q9QZZ4	GO:0007605; P:sensory perception of sound; IMP:MGI	Whitmania_pigra|EVM0013199;Helobdella_robusta|HelroG84308;Capitella_teleta|CapteG227847
cluster3497	3	Q9QYI4	GO:0036503; P:ERAD pathway; ISS:UniProtKB	Whitmania_pigra|EVM0016625;Helobdella_robusta|HelroG110480;Capitella_teleta|CapteG228546
cluster3498	3	E9QAM5	GO:0045944; P:positive regulation of transcription by RNA polymerase II; ISO:MGI	Whitmania_pigra|EVM0004226;Helobdella_robusta|HelroG68663;Capitella_teleta|CapteG227646
cluster3499	3	Q12526	GO:0009847; P:spore germination; IMP:AspGD	Whitmania_pigra|EVM0002895;Helobdella_robusta|HelroG192676;Capitella_teleta|CapteG184009
cluster3500	3	Q13442	GO:0007165; P:signal transduction; TAS:ProtInc	Whitmania_pigra|EVM0001196;Helobdella_robusta|HelroG161839;Capitella_teleta|CapteG221498
cluster3501	3	Q96SQ7	GO:0035148; P:tube formation; IMP:UniProtKB	Whitmania_pigra|EVM0013438;Helobdella_robusta|HelroG90564;Capitella_teleta|CapteG157958
cluster3502	3	O75912	GO:2000300; P:regulation of synaptic vesicle exocytosis; IEA:Ensembl	Whitmania_pigra|EVM0018957;Helobdella_robusta|HelroG83783;Capitella_teleta|CapteG165134
cluster3503	3	Q96QF7	GO:0005634; C:nucleus; IDA:UniProtKB	Whitmania_pigra|EVM0004007;Helobdella_robusta|HelroG68915;Capitella_teleta|CapteG178344
cluster3504	3	P28288	GO:0042760; P:very long-chain fatty acid catabolic process; IGI:UniProtKB	Whitmania_pigra|EVM0016742;Helobdella_robusta|HelroG187814;Capitella_teleta|CapteG164747
cluster3505	3	G5ECN9	GO:1904014; P:response to serotonin; IMP:UniProtKB	Whitmania_pigra|EVM0012439;Helobdella_robusta|HelroG96355;Capitella_teleta|CapteG153069
cluster3506	3	Q6PE25	GO:0006414; P:translational elongation; IBA:GO_Central	Whitmania_pigra|EVM0004196;Helobdella_robusta|HelroG105304;Capitella_teleta|CapteG173297
cluster3507	3	Q92797	GO:0006369; P:termination of RNA polymerase II transcription; TAS:Reactome	Whitmania_pigra|EVM0004643;Helobdella_robusta|HelroG97791;Capitella_teleta|CapteG173916
cluster3508	3	Q8R1E7	GO:0016021; C:integral component of membrane; IEA:UniProtKB-KW	Whitmania_pigra|EVM0014576;Helobdella_robusta|HelroG83734;Capitella_teleta|CapteG134113
cluster3509	3	N/A	N/A	Whitmania_pigra|EVM0012481;Helobdella_robusta|HelroG191144;Capitella_teleta|CapteG227924
cluster3510	3	Q99LJ8	GO:0038084; P:vascular endothelial growth factor signaling pathway; ISO:MGI	Whitmania_pigra|EVM0001982;Helobdella_robusta|HelroG192951;Capitella_teleta|CapteG229076
cluster3511	3	Q8C0L8	GO:0015031; P:protein transport; IEA:UniProtKB-KW	Whitmania_pigra|EVM0009925;Helobdella_robusta|HelroG188714;Capitella_teleta|CapteG226404
cluster3512	3	Q5TCE2	GO:0032324; P:molybdopterin cofactor biosynthetic process; IEA:Ensembl	Whitmania_pigra|EVM0003613;Helobdella_robusta|HelroG187989;Capitella_teleta|CapteG180583
cluster3513	3	Q499P8	GO:0016021; C:integral component of membrane; IEA:UniProtKB-KW	Whitmania_pigra|EVM0003999;Helobdella_robusta|HelroG77440;Capitella_teleta|CapteG141059
cluster3514	3	Q8WV16	GO:0016567; P:protein ubiquitination; IEA:UniProtKB-UniPathway	Whitmania_pigra|EVM0007004;Helobdella_robusta|HelroG168163;Capitella_teleta|CapteG219708
cluster3515	3	B5X1G3	GO:0034765; P:regulation of ion transmembrane transport; IEA:UniProtKB-KW	Whitmania_pigra|EVM0001159;Helobdella_robusta|HelroG101766;Capitella_teleta|CapteG190373
cluster3516	3	N/A	N/A	Whitmania_pigra|EVM0014516;Helobdella_robusta|HelroG172550;Capitella_teleta|CapteG192396
cluster3517	3	Q803X0	GO:0006665; P:sphingolipid metabolic process; IEA:InterPro	Whitmania_pigra|EVM0003206;Helobdella_robusta|HelroG94435;Capitella_teleta|CapteG152826
cluster3518	3	Q32NW2	N/A	Whitmania_pigra|EVM0011091;Helobdella_robusta|HelroG83035;Capitella_teleta|CapteG184770
cluster3519	3	Q9BUE0	GO:0006369; P:termination of RNA polymerase II transcription; IBA:GO_Central	Whitmania_pigra|EVM0007229;Helobdella_robusta|HelroG76268;Capitella_teleta|CapteG129251
cluster3520	3	Q5U4X3	GO:0045893; P:positive regulation of transcription, DNA-templated; IMP:UniProtKB	Whitmania_pigra|EVM0001007;Helobdella_robusta|HelroG155469;Capitella_teleta|CapteG139538
cluster3521	3	O08730	GO:0005978; P:glycogen biosynthetic process; IDA:RGD	Whitmania_pigra|EVM0018383;Helobdella_robusta|HelroG71005;Capitella_teleta|CapteG165873
cluster3523	3	Q9HBU3	GO:0033292; P:T-tubule organization; IEA:Ensembl	Whitmania_pigra|EVM0004127;Helobdella_robusta|HelroG177418;Capitella_teleta|CapteG169002
cluster3524	3	P34611	GO:0042254; P:ribosome biogenesis; IEA:UniProtKB-KW	Whitmania_pigra|EVM0010281;Helobdella_robusta|HelroG111386;Capitella_teleta|CapteG144583
cluster3525	3	P11178	GO:0009083; P:branched-chain amino acid catabolic process; IBA:GO_Central	Whitmania_pigra|EVM0005949;Helobdella_robusta|HelroG187239;Capitella_teleta|CapteG223397
cluster3526	3	Q6DFS6	GO:0000920; P:septum digestion after cytokinesis; IBA:GO_Central	Whitmania_pigra|EVM0006179;Helobdella_robusta|HelroG185616;Capitella_teleta|CapteG158252
cluster3527	3	Q54TR1	GO:0030435; P:sporulation resulting in formation of a cellular spore; IMP:dictyBase	Whitmania_pigra|EVM0013088;Helobdella_robusta|HelroG88556;Capitella_teleta|CapteG181131
cluster3528	3	Q5E9K3	GO:0008615; P:pyridoxine biosynthetic process; IEA:UniProtKB-KW	Whitmania_pigra|EVM0003292;Helobdella_robusta|HelroG73175;Capitella_teleta|CapteG149052
cluster3529	3	Q0IIK5	GO:0006388; P:tRNA splicing, via endonucleolytic cleavage and ligation; ISS:UniProtKB	Whitmania_pigra|EVM0013246;Helobdella_robusta|HelroG106435;Capitella_teleta|CapteG169026
cluster3530	3	Q5F3D7	GO:0006364; P:rRNA processing; IEA:UniProtKB-KW	Whitmania_pigra|EVM0001892;Helobdella_robusta|HelroG107075;Capitella_teleta|CapteG172738
cluster3531	3	Q5F3Z7	GO:0004721; F:phosphoprotein phosphatase activity; IBA:GO_Central	Whitmania_pigra|EVM0015303;Helobdella_robusta|HelroG69237;Capitella_teleta|CapteG124156
cluster3532	3	Q5RJU0	GO:0043328; P:protein transport to vacuole involved in ubiquitin-dependent protein catabolic process via the multivesicular body sorting pathway; IBA:GO_Central	Whitmania_pigra|EVM0000321;Helobdella_robusta|HelroG154629;Capitella_teleta|CapteG177076
cluster3533	3	Q8K0Z7	GO:0006417; P:regulation of translation; IEA:UniProtKB-KW	Whitmania_pigra|EVM0005549;Helobdella_robusta|HelroG83543;Capitella_teleta|CapteG219541
cluster3534	3	Q6DF46	GO:0006744; P:ubiquinone biosynthetic process; IBA:GO_Central	Whitmania_pigra|EVM0016813;Helobdella_robusta|HelroG121890;Capitella_teleta|CapteG155426
cluster3535	3	P81628	GO:0009306; P:protein secretion; IEA:InterPro	Whitmania_pigra|EVM0012577;Helobdella_robusta|HelroG87627;Capitella_teleta|CapteG208996
cluster3536	3	Q4V847	GO:0034472; P:snRNA 3'-end processing; IEA:InterPro	Whitmania_pigra|EVM0004856;Helobdella_robusta|HelroG170872;Capitella_teleta|CapteG120429
cluster3537	3	Q3KNV8	GO:0060819; P:inactivation of X chromosome by genetic imprinting; ISS:UniProtKB	Whitmania_pigra|EVM0016332;Helobdella_robusta|HelroG186448;Capitella_teleta|CapteG149212
cluster3538	3	Q8N3R9	GO:0072659; P:protein localization to plasma membrane; IEA:Ensembl	Whitmania_pigra|EVM0002642;Helobdella_robusta|HelroG161478;Capitella_teleta|CapteG18392
cluster3539	3	Q8BQY8	GO:0000723; P:telomere maintenance; IBA:GO_Central	Whitmania_pigra|EVM0016238;Helobdella_robusta|HelroG186499;Capitella_teleta|CapteG167069
cluster3540	3	Q9JIX8	GO:0008380; P:RNA splicing; IEA:UniProtKB-KW	Whitmania_pigra|EVM0009361;Helobdella_robusta|HelroG182973;Capitella_teleta|CapteG166215
cluster3541	3	Q94887	GO:0072553; P:terminal button organization; IMP:BHF-UCL	Whitmania_pigra|EVM0013635;Helobdella_robusta|HelroG192677;Capitella_teleta|CapteG152031
cluster3542	3	Q28FE4	N/A	Whitmania_pigra|EVM0007661;Helobdella_robusta|HelroG167265;Capitella_teleta|CapteG156959
cluster3543	3	Q9NX20	GO:0070126; P:mitochondrial translational termination; TAS:Reactome	Whitmania_pigra|EVM0005665;Helobdella_robusta|HelroG74919;Capitella_teleta|CapteG150507
cluster3544	3	N/A	N/A	Whitmania_pigra|EVM0010390;Helobdella_robusta|HelroG194765;Capitella_teleta|CapteG221455
cluster3545	3	Q7KRW1	GO:0007418; P:ventral midline development; IMP:UniProtKB	Whitmania_pigra|EVM0001444;Helobdella_robusta|HelroG65586;Capitella_teleta|CapteG138817
cluster3546	3	Q5W7F1	GO:0006670; P:sphingosine metabolic process; ISS:UniProtKB	Whitmania_pigra|EVM0016037;Helobdella_robusta|HelroG108880;Capitella_teleta|CapteG130746
cluster3547	3	F1M7Y5	GO:0043434; P:response to peptide hormone; IDA:RGD	Whitmania_pigra|EVM0000774;Helobdella_robusta|HelroG186826;Capitella_teleta|CapteG213310
cluster3548	3	Q9UJV9	GO:0032481; P:positive regulation of type I interferon production; TAS:Reactome	Whitmania_pigra|EVM0004344;Helobdella_robusta|HelroG78123;Capitella_teleta|CapteG148841
cluster3549	3	Q09506	N/A	Whitmania_pigra|EVM0002215;Helobdella_robusta|HelroG78204;Capitella_teleta|CapteG173582
cluster3550	3	O75717	GO:0000278; P:mitotic cell cycle; IBA:GO_Central	Whitmania_pigra|EVM0009982;Helobdella_robusta|HelroG193239;Capitella_teleta|CapteG108416
cluster3551	3	O08654	GO:0043001; P:Golgi to plasma membrane protein transport; IMP:RGD	Whitmania_pigra|EVM0008321;Helobdella_robusta|HelroG187040;Capitella_teleta|CapteG124552
cluster3552	3	Q6GQ48	GO:0009249; P:protein lipoylation; IEA:UniProtKB-UniRule	Whitmania_pigra|EVM0012311;Helobdella_robusta|HelroG185116;Capitella_teleta|CapteG176739
cluster3553	3	H9BW96	GO:0016032; P:viral process; IEA:UniProtKB-KW	Whitmania_pigra|EVM0004365;Helobdella_robusta|HelroG185096;Capitella_teleta|CapteG21782
cluster3554	3	Q8WWF8	GO:0005509; F:calcium ion binding; IEA:InterPro	Whitmania_pigra|EVM0003513;Helobdella_robusta|HelroG83340;Capitella_teleta|CapteG164759
cluster3556	3	P35668	GO:0042803; F:protein homodimerization activity; ISS:UniProtKB	Whitmania_pigra|EVM0013081;Helobdella_robusta|HelroG157658;Capitella_teleta|CapteG171463
cluster3557	3	Q9R1J0	GO:0007224; P:smoothened signaling pathway; IGI:MGI	Whitmania_pigra|EVM0001511;Helobdella_robusta|HelroG185437;Capitella_teleta|CapteG166151
cluster3558	3	Q6UXM1	GO:0032474; P:otolith morphogenesis; IEA:Ensembl	Whitmania_pigra|EVM0003937;Helobdella_robusta|HelroG71911;Capitella_teleta|CapteG221265
cluster3559	3	Q9NVI1	GO:0031398; P:positive regulation of protein ubiquitination; IDA:MGI	Whitmania_pigra|EVM0014873;Helobdella_robusta|HelroG192702;Capitella_teleta|CapteG103113
cluster3560	3	A5A761	GO:0006826; P:iron ion transport; IEA:Ensembl	Whitmania_pigra|EVM0007147;Helobdella_robusta|HelroG157714;Capitella_teleta|CapteG146340
cluster3561	3	O95251	GO:0031098; P:stress-activated protein kinase signaling cascade; IDA:CAFA	Whitmania_pigra|EVM0001503;Helobdella_robusta|HelroG76642;Capitella_teleta|CapteG228212
cluster3562	3	Q9VSF3	GO:0045116; P:protein neddylation; IDA:FlyBase	Whitmania_pigra|EVM0007619;Helobdella_robusta|HelroG159451;Capitella_teleta|CapteG149080
cluster3563	3	Q5NDL9	GO:0006493; P:protein O-linked glycosylation; ISS:UniProtKB	Whitmania_pigra|EVM0004271;Helobdella_robusta|HelroG72578;Capitella_teleta|CapteG168806
cluster3564	3	Q9NTM9	GO:0051262; P:protein tetramerization; IPI:UniProtKB	Whitmania_pigra|EVM0010596;Helobdella_robusta|HelroG159889;Capitella_teleta|CapteG151033
cluster3565	3	F1NZI4	GO:0005993; P:trehalose catabolic process; IBA:GO_Central	Whitmania_pigra|EVM0002886;Helobdella_robusta|HelroG76967;Capitella_teleta|CapteG226938
cluster3566	3	P60604	GO:0006511; P:ubiquitin-dependent protein catabolic process; IBA:GO_Central	Whitmania_pigra|EVM0016562;Helobdella_robusta|HelroG154853;Capitella_teleta|CapteG19728
cluster3567	3	Q9UEB7	GO:0070914; P:UV-damage excision repair; IDA:UniProtKB	Whitmania_pigra|EVM0015438;Helobdella_robusta|HelroG185316;Capitella_teleta|CapteG227595
cluster3568	3	Q6P1V3	GO:0016567; P:protein ubiquitination; IEA:UniProtKB-UniPathway	Whitmania_pigra|EVM0008454;Helobdella_robusta|HelroG68581;Capitella_teleta|CapteG179895
cluster3569	3	Q7ZVF3	GO:0006099; P:tricarboxylic acid cycle; IBA:GO_Central	Whitmania_pigra|EVM0000245;Helobdella_robusta|HelroG94219;Capitella_teleta|CapteG163030
cluster3570	3	N/A	N/A	Whitmania_pigra|EVM0007895;Helobdella_robusta|HelroG163238;Capitella_teleta|CapteG222939
cluster3571	3	B2ZGJ1	GO:0007274; P:neuromuscular synaptic transmission; IBA:GO_Central	Whitmania_pigra|EVM0014341;Helobdella_robusta|HelroG84274;Capitella_teleta|CapteG218503
cluster3572	3	P36916	GO:0006974; P:cellular response to DNA damage stimulus; ISO:MGI	Whitmania_pigra|EVM0002958;Helobdella_robusta|HelroG185395;Capitella_teleta|CapteG2916
cluster3573	3	Q6NUQ1	GO:0006890; P:retrograde vesicle-mediated transport, Golgi to ER; IBA:GO_Central	Whitmania_pigra|EVM0010763;Helobdella_robusta|HelroG195046;Capitella_teleta|CapteG170106
cluster3574	3	N/A	N/A	Whitmania_pigra|EVM0016153;Helobdella_robusta|HelroG175125;Capitella_teleta|CapteG204443
cluster3575	3	Q9CZB3	GO:0030488; P:tRNA methylation; IBA:GO_Central	Whitmania_pigra|EVM0003203;Helobdella_robusta|HelroG191080;Capitella_teleta|CapteG207872
cluster3576	3	Q9ESM7	GO:0006641; P:triglyceride metabolic process; ISS:UniProtKB	Whitmania_pigra|EVM0001272;Helobdella_robusta|HelroG100479;Capitella_teleta|CapteG19559
cluster3577	3	Q96E76	GO:0043403; P:skeletal muscle tissue regeneration; IEA:Ensembl	Whitmania_pigra|EVM0015471;Helobdella_robusta|HelroG112734;Capitella_teleta|CapteG180936
cluster3578	3	Q9CPP6	GO:0022904; P:respiratory electron transport chain; IMP:MGI	Whitmania_pigra|EVM0007040;Helobdella_robusta|HelroG181748;Capitella_teleta|CapteG165457
cluster3579	3	P31401	GO:0046034; P:ATP metabolic process; IEA:InterPro	Whitmania_pigra|EVM0001499;Helobdella_robusta|HelroG186621;Capitella_teleta|CapteG180714
cluster3580	3	Q55FM5	GO:2000813; P:negative regulation of barbed-end actin filament capping; IDA:dictyBase	Whitmania_pigra|EVM0013371;Helobdella_robusta|HelroG186281;Capitella_teleta|CapteG104651
cluster3582	3	A0A0B4J2F2	GO:0006468; P:protein phosphorylation; IBA:GO_Central	Whitmania_pigra|EVM0000785;Helobdella_robusta|HelroG67067;Capitella_teleta|CapteG183356
cluster3583	3	Q9WUD1	GO:0030579; P:ubiquitin-dependent SMAD protein catabolic process; ISS:HGNC	Whitmania_pigra|EVM0009624;Helobdella_robusta|HelroG108992;Capitella_teleta|CapteG156491
cluster3584	3	Q3T0Z8	GO:0000387; P:spliceosomal snRNP assembly; ISS:UniProtKB	Whitmania_pigra|EVM0009219;Helobdella_robusta|HelroG157734;Capitella_teleta|CapteG159680
cluster3585	3	P31314	GO:0007275; P:multicellular organism development; IEA:UniProtKB-KW	Whitmania_pigra|EVM0013872;Helobdella_robusta|HelroG192586;Capitella_teleta|CapteG222072
cluster3586	3	P58375	GO:0006412; P:translation; IEA:InterPro	Whitmania_pigra|EVM0007637;Helobdella_robusta|HelroG182159;Capitella_teleta|CapteG220577
cluster3587	3	Q80U40	GO:0007274; P:neuromuscular synaptic transmission; IBA:GO_Central	Whitmania_pigra|EVM0010718;Helobdella_robusta|HelroG76240;Capitella_teleta|CapteG169221
cluster3588	3	O18373	GO:0070329; P:tRNA seleno-modification; IBA:GO_Central	Whitmania_pigra|EVM0008986;Helobdella_robusta|HelroG184938;Capitella_teleta|CapteG224229
cluster3589	3	P45842	GO:0006412; P:translation; IEA:InterPro	Whitmania_pigra|EVM0010211;Helobdella_robusta|HelroG157214;Capitella_teleta|CapteG152400
cluster3590	3	Q4P6E9	GO:0051301; P:cell division; IEA:UniProtKB-KW	Whitmania_pigra|EVM0008115;Helobdella_robusta|HelroG160072;Capitella_teleta|CapteG221112
cluster3591	3	O57590	GO:0016021; C:integral component of membrane; IEA:UniProtKB-KW	Whitmania_pigra|EVM0007853;Helobdella_robusta|HelroG156952;Capitella_teleta|CapteG98851
cluster3592	3	Q9HAN9	GO:0009611; P:response to wounding; IEA:Ensembl	Whitmania_pigra|EVM0009939;Helobdella_robusta|HelroG113251;Capitella_teleta|CapteG211251
cluster3593	3	B2RS91	GO:0006361; P:transcription initiation from RNA polymerase I promoter; IMP:MGI	Whitmania_pigra|EVM0005859;Helobdella_robusta|HelroG187961;Capitella_teleta|CapteG221291
cluster3594	3	P52209	GO:0009051; P:pentose-phosphate shunt, oxidative branch; IDA:UniProtKB	Whitmania_pigra|EVM0002172;Helobdella_robusta|HelroG100404;Capitella_teleta|CapteG160925
cluster3595	3	Q1HAQ0	GO:0043129; P:surfactant homeostasis; IEA:Ensembl	Whitmania_pigra|EVM0001030;Helobdella_robusta|HelroG191907;Capitella_teleta|CapteG36573
cluster3597	3	Q569T7	GO:0006814; P:sodium ion transport; IEA:UniProtKB-KW	Whitmania_pigra|EVM0006037;Helobdella_robusta|HelroG83935;Capitella_teleta|CapteG82130
cluster3598	3	Q9UJA5	GO:0030488; P:tRNA methylation; IEA:InterPro	Whitmania_pigra|EVM0018069;Helobdella_robusta|HelroG170048;Capitella_teleta|CapteG113381
cluster3599	3	Q9DCM4	GO:2000582; P:positive regulation of ATP-dependent microtubule motor activity, plus-end-directed; IBA:GO_Central	Whitmania_pigra|EVM0009837;Helobdella_robusta|HelroG156242;Capitella_teleta|CapteG157041
cluster3600	3	Q9VTP4	GO:0006412; P:translation; IBA:GO_Central	Whitmania_pigra|EVM0002955;Helobdella_robusta|HelroG84353;Capitella_teleta|CapteG21840
cluster3601	3	P27882	GO:0045041; P:protein import into mitochondrial intermembrane space; IMP:SGD	Whitmania_pigra|EVM0012834;Helobdella_robusta|HelroG64824;Capitella_teleta|CapteG226289
cluster3602	3	Q0VCZ3	GO:0043488; P:regulation of mRNA stability; ISS:UniProtKB	Whitmania_pigra|EVM0002282;Helobdella_robusta|HelroG152141;Capitella_teleta|CapteG19575
cluster3603	3	Q6GNG3	GO:0045454; P:cell redox homeostasis; IEA:InterPro	Whitmania_pigra|EVM0002118;Helobdella_robusta|HelroG71140;Capitella_teleta|CapteG159353
cluster3604	3	Q8R4P9	GO:0055085; P:transmembrane transport; IBA:GO_Central	Whitmania_pigra|EVM0008818;Helobdella_robusta|HelroG194351;Capitella_teleta|CapteG140062
cluster3605	3	Q9Y2G3	GO:0045332; P:phospholipid translocation; IBA:GO_Central	Whitmania_pigra|EVM0008184;Helobdella_robusta|HelroG190840;Capitella_teleta|CapteG203466
cluster3606	3	Q9PVM0	GO:0045893; P:positive regulation of transcription, DNA-templated; ISS:UniProtKB	Whitmania_pigra|EVM0002704;Helobdella_robusta|HelroG75373;Capitella_teleta|CapteG165954
cluster3607	3	Q8BJU9	GO:0006415; P:translational termination; IBA:GO_Central	Whitmania_pigra|EVM0010149;Helobdella_robusta|HelroG62992;Capitella_teleta|CapteG144713
cluster3608	3	Q641W4	GO:1900264; P:positive regulation of DNA-directed DNA polymerase activity; ISS:UniProtKB	Whitmania_pigra|EVM0000243;Helobdella_robusta|HelroG186210;Capitella_teleta|CapteG192756
cluster3609	3	Q803E1	GO:0051028; P:mRNA transport; IEA:UniProtKB-KW	Whitmania_pigra|EVM0008117;Helobdella_robusta|HelroG190021;Capitella_teleta|CapteG222151
cluster3610	3	Q8WUA2	GO:1901407; P:regulation of phosphorylation of RNA polymerase II C-terminal domain; IBA:GO_Central	Whitmania_pigra|EVM0011561;Helobdella_robusta|HelroG83285;Capitella_teleta|CapteG152742
cluster3611	3	Q7T2A5	GO:0006413; P:translational initiation; ISS:UniProtKB	Whitmania_pigra|EVM0013538;Helobdella_robusta|HelroG185444;Capitella_teleta|CapteG152273
cluster3612	3	N/A	N/A	Whitmania_pigra|EVM0000555;Helobdella_robusta|HelroG185877;Capitella_teleta|CapteG225966
cluster3613	3	O75512	GO:0008542; P:visual learning; IEA:Ensembl	Whitmania_pigra|EVM0013238;Helobdella_robusta|HelroG194341;Capitella_teleta|CapteG219080
cluster3614	3	Q9JLR9	GO:0071902; P:positive regulation of protein serine/threonine kinase activity; IMP:MGI	Whitmania_pigra|EVM0007398;Helobdella_robusta|HelroG83602;Capitella_teleta|CapteG174895
cluster3615	3	Q6ZUT1	N/A	Whitmania_pigra|EVM0006755;Helobdella_robusta|HelroG183455;Capitella_teleta|CapteG193312
cluster3616	3	Q91VA6	GO:0045931; P:positive regulation of mitotic cell cycle; IMP:MGI	Whitmania_pigra|EVM0000471;Helobdella_robusta|HelroG114796;Capitella_teleta|CapteG164871
cluster3617	3	Q4R6T3	GO:0006413; P:translational initiation; ISS:UniProtKB	Whitmania_pigra|EVM0011127;Helobdella_robusta|HelroG177025;Capitella_teleta|CapteG226439
cluster3618	3	Q05B18	GO:0022618; P:ribonucleoprotein complex assembly; ISS:UniProtKB	Whitmania_pigra|EVM0013085;Helobdella_robusta|HelroG190992;Capitella_teleta|CapteG188632
cluster3619	3	N/A	N/A	Whitmania_pigra|EVM0015332;Helobdella_robusta|HelroG176552;Capitella_teleta|CapteG224130
cluster3620	3	Q9Y681	GO:1905150; P:regulation of voltage-gated sodium channel activity; IMP:BHF-UCL	Whitmania_pigra|EVM0011601;Helobdella_robusta|HelroG86939;Capitella_teleta|CapteG118963
cluster3621	3	Q9UKU7	GO:0006574; P:valine catabolic process; IEA:UniProtKB-UniPathway	Whitmania_pigra|EVM0010533;Helobdella_robusta|HelroG193037;Capitella_teleta|CapteG159260
cluster3622	3	Q5HZP1	GO:0006401; P:RNA catabolic process; ISS:UniProtKB	Whitmania_pigra|EVM0010000;Capitella_teleta|CapteG215977;Helobdella_robusta|HelroG168156
cluster3623	3	Q64028	GO:0007275; P:multicellular organism development; IEA:UniProtKB-KW	Whitmania_pigra|EVM0017876;Helobdella_robusta|HelroG108682;Capitella_teleta|CapteG138021
cluster3624	3	O75582	GO:0002223; P:stimulatory C-type lectin receptor signaling pathway; TAS:Reactome	Whitmania_pigra|EVM0012691;Helobdella_robusta|HelroG82648;Capitella_teleta|CapteG1743
cluster3625	3	Q9VUC6	GO:0016318; P:ommatidial rotation; IMP:FlyBase	Whitmania_pigra|EVM0009164;Helobdella_robusta|HelroG155739;Capitella_teleta|CapteG171809
cluster3627	3	Q4KM49	GO:0006437; P:tyrosyl-tRNA aminoacylation; IEA:InterPro	Whitmania_pigra|EVM0001250;Helobdella_robusta|HelroG97098;Capitella_teleta|CapteG167956
cluster3628	3	Q8CCJ9	GO:0006355; P:regulation of transcription, DNA-templated; IEA:InterPro	Whitmania_pigra|EVM0015515;Helobdella_robusta|HelroG87257;Capitella_teleta|CapteG222293
cluster3629	3	Q8HXY7	GO:0006631; P:fatty acid metabolic process; IEA:UniProtKB-KW	Whitmania_pigra|EVM0008892;Helobdella_robusta|HelroG186034;Capitella_teleta|CapteG163709
cluster3630	3	Q6ZUM4	GO:0007165; P:signal transduction; IEA:InterPro	Whitmania_pigra|EVM0014768;Helobdella_robusta|HelroG72679;Capitella_teleta|CapteG186977
cluster3631	3	O60906	GO:0006684; P:sphingomyelin metabolic process; TAS:ProtInc	Whitmania_pigra|EVM0010855;Helobdella_robusta|HelroG143940;Capitella_teleta|CapteG173602
cluster3632	3	Q14692	GO:0006364; P:rRNA processing; TAS:Reactome	Whitmania_pigra|EVM0001023;Helobdella_robusta|HelroG192665;Capitella_teleta|CapteG82469
cluster3633	3	O95487	GO:0090178; P:regulation of establishment of planar polarity involved in neural tube closure; IEA:Ensembl	Whitmania_pigra|EVM0000743;Helobdella_robusta|HelroG69899;Capitella_teleta|CapteG176588
cluster3634	3	Q9BW72	GO:0055114; P:oxidation-reduction process; IEA:UniProtKB-KW	Whitmania_pigra|EVM0016819;Helobdella_robusta|HelroG72617;Capitella_teleta|CapteG169190
cluster3635	3	Q9BKZ9	GO:0006355; P:regulation of transcription, DNA-templated; IBA:GO_Central	Whitmania_pigra|EVM0010749;Helobdella_robusta|HelroG184585;Capitella_teleta|CapteG224794
cluster3636	3	Q80Y14	GO:0009249; P:protein lipoylation; ISO:MGI	Whitmania_pigra|EVM0014445;Helobdella_robusta|HelroG88795;Capitella_teleta|CapteG163758
cluster3637	3	Q96C45	GO:0090036; P:regulation of protein kinase C signaling; IMP:MGI	Whitmania_pigra|EVM0007589;Helobdella_robusta|HelroG109648;Capitella_teleta|CapteG82100
cluster3638	3	Q9NPB0	GO:0043231; C:intracellular membrane-bounded organelle; IDA:HPA	Whitmania_pigra|EVM0004354;Helobdella_robusta|HelroG183941;Capitella_teleta|CapteG187956
cluster3639	3	Q803I4	GO:0060042; P:retina morphogenesis in camera-type eye; IGI:ZFIN	Whitmania_pigra|EVM0000235;Helobdella_robusta|HelroG184809;Capitella_teleta|CapteG219532
cluster3640	3	P11019	GO:0015991; P:ATP hydrolysis coupled proton transport; IEA:InterPro	Whitmania_pigra|EVM0014652;Helobdella_robusta|HelroG185294;Capitella_teleta|CapteG166040
cluster3641	3	Q8R2E9	GO:0022417; P:protein maturation by protein folding; IMP:MGI	Whitmania_pigra|EVM0007910;Helobdella_robusta|HelroG135018;Capitella_teleta|CapteG101821
cluster3642	3	Q5RGB8	N/A	Whitmania_pigra|EVM0004267;Helobdella_robusta|HelroG186384;Capitella_teleta|CapteG1815
cluster3643	3	Q8NB78	GO:0006349; P:regulation of gene expression by genetic imprinting; ISS:UniProtKB	Whitmania_pigra|EVM0014610;Helobdella_robusta|HelroG190449;Capitella_teleta|CapteG177732
cluster3644	3	A5PMX1	GO:0006829; P:zinc ion transport; ISS:ZFIN	Whitmania_pigra|EVM0009893;Helobdella_robusta|HelroG62861;Capitella_teleta|CapteG112400
cluster3645	3	Q5TYV4	GO:0007283; P:spermatogenesis; IEA:UniProtKB-KW	Whitmania_pigra|EVM0009634;Helobdella_robusta|HelroG188265;Capitella_teleta|CapteG221115
cluster3646	3	Q9Y5A7	GO:0006511; P:ubiquitin-dependent protein catabolic process; IMP:UniProtKB	Whitmania_pigra|EVM0011292;Helobdella_robusta|HelroG189570;Capitella_teleta|CapteG227081
cluster3647	3	P31319	GO:0008603; F:cAMP-dependent protein kinase regulator activity; IEA:InterPro	Whitmania_pigra|EVM0002454;Helobdella_robusta|HelroG72321;Capitella_teleta|CapteG218610
cluster3648	3	Q9VZU2	GO:0007224; P:smoothened signaling pathway; IMP:FlyBase	Whitmania_pigra|EVM0007632;Helobdella_robusta|HelroG73306;Capitella_teleta|CapteG198699
cluster3649	3	Q9NU02	GO:0005509; F:calcium ion binding; IEA:InterPro	Whitmania_pigra|EVM0003152;Helobdella_robusta|HelroG171057;Capitella_teleta|CapteG153089
cluster3650	3	Q5XF89	GO:0006874; P:cellular calcium ion homeostasis; IBA:GO_Central	Whitmania_pigra|EVM0000749;Helobdella_robusta|HelroG112766;Capitella_teleta|CapteG90245
cluster3651	3	Q8BK67	GO:1900027; P:regulation of ruffle assembly; IMP:UniProtKB	Whitmania_pigra|EVM0010686;Helobdella_robusta|HelroG154695;Capitella_teleta|CapteG168471
cluster3652	3	N/A	N/A	Whitmania_pigra|EVM0009282;Helobdella_robusta|HelroG179732;Capitella_teleta|CapteG201528
cluster3653	3	Q4KM92	GO:0031119; P:tRNA pseudouridine synthesis; IBA:GO_Central	Whitmania_pigra|EVM0001949;Helobdella_robusta|HelroG154673;Capitella_teleta|CapteG83969
cluster3654	3	Q7ZTY7	GO:0016192; P:vesicle-mediated transport; IEA:UniProtKB-KW	Whitmania_pigra|EVM0008195;Helobdella_robusta|HelroG185094;Capitella_teleta|CapteG205502
cluster3655	3	F1QMV3	GO:0043087; P:regulation of GTPase activity; IEA:InterPro	Whitmania_pigra|EVM0011815;Helobdella_robusta|HelroG155914;Capitella_teleta|CapteG126805
cluster3656	3	Q66IC8	GO:0060271; P:cilium assembly; IMP:ZFIN	Whitmania_pigra|EVM0001003;Helobdella_robusta|HelroG158780;Capitella_teleta|CapteG174884
cluster3657	3	N/A	N/A	Whitmania_pigra|EVM0006017;Helobdella_robusta|HelroG160631;Capitella_teleta|CapteG210308
cluster3658	3	Q6ZPK0	GO:0001967; P:suckling behavior; IMP:MGI	Whitmania_pigra|EVM0008919;Helobdella_robusta|HelroG172954;Capitella_teleta|CapteG220123
cluster3659	3	A2VD83	GO:0009298; P:GDP-mannose biosynthetic process; ISS:UniProtKB	Whitmania_pigra|EVM0012945;Helobdella_robusta|HelroG106916;Capitella_teleta|CapteG154984
cluster3660	3	Q5F485	GO:0042981; P:regulation of apoptotic process; ISS:UniProtKB	Whitmania_pigra|EVM0005758;Helobdella_robusta|HelroG132273;Capitella_teleta|CapteG155002
cluster3661	3	B4KLY1	GO:0046034; P:ATP metabolic process; IEA:UniProtKB-UniRule	Whitmania_pigra|EVM0011457;Helobdella_robusta|HelroG73261;Capitella_teleta|CapteG150550
cluster3662	3	O14841	GO:0006749; P:glutathione metabolic process; IBA:GO_Central	Whitmania_pigra|EVM0006255;Helobdella_robusta|HelroG105203;Capitella_teleta|CapteG176070
cluster3663	3	A0AVK6	GO:0060707; P:trophoblast giant cell differentiation; ISS:UniProtKB	Whitmania_pigra|EVM0012441;Helobdella_robusta|HelroG187766;Capitella_teleta|CapteG198117
cluster3664	3	N/A	N/A	Whitmania_pigra|EVM0009053;Helobdella_robusta|HelroG168308;Capitella_teleta|CapteG211244
cluster3665	3	P0DMN7	GO:0006597; P:spermine biosynthetic process; IDA:MGI	Whitmania_pigra|EVM0000682;Helobdella_robusta|HelroG186277;Capitella_teleta|CapteG150242
cluster3666	3	Q9H2P9	GO:0017183; P:peptidyl-diphthamide biosynthetic process from peptidyl-histidine; TAS:Reactome	Whitmania_pigra|EVM0007876;Helobdella_robusta|HelroG169662;Capitella_teleta|CapteG166705
cluster3667	3	P51569	GO:0009311; P:oligosaccharide metabolic process; ISS:UniProtKB	Whitmania_pigra|EVM0000496;Helobdella_robusta|HelroG98483;Capitella_teleta|CapteG182233
cluster3668	3	Q5PQ63	GO:0006465; P:signal peptide processing; IEA:InterPro	Whitmania_pigra|EVM0006970;Helobdella_robusta|HelroG93614;Capitella_teleta|CapteG179580
cluster3669	3	N/A	N/A	Whitmania_pigra|EVM0018215;Helobdella_robusta|HelroG168105;Capitella_teleta|CapteG210377
cluster3670	3	D2H8V8	GO:0031627; P:telomeric loop formation; ISS:UniProtKB	Whitmania_pigra|EVM0008182;Helobdella_robusta|HelroG188648;Capitella_teleta|CapteG225584
cluster3671	3	Q8WZB3	GO:0006941; P:striated muscle contraction; TAS:UniProtKB	Whitmania_pigra|EVM0016443;Helobdella_robusta|HelroG173686;Capitella_teleta|CapteG228247
cluster3672	3	Q8C6E0	GO:0047485; F:protein N-terminus binding; IMP:UniProtKB	Whitmania_pigra|EVM0003880;Helobdella_robusta|HelroG188546;Capitella_teleta|CapteG227946
cluster3674	3	Q0IJ33	GO:0006986; P:response to unfolded protein; IEA:UniProtKB-KW	Whitmania_pigra|EVM0008455;Helobdella_robusta|HelroG106891;Capitella_teleta|CapteG153682
cluster3675	3	P13696	GO:0048240; P:sperm capacitation; IBA:GO_Central	Whitmania_pigra|EVM0014549;Helobdella_robusta|HelroG113794;Capitella_teleta|CapteG6247
cluster3676	3	Q6DC60	N/A	Whitmania_pigra|EVM0007816;Helobdella_robusta|HelroG191622;Capitella_teleta|CapteG228648
cluster3677	3	N/A	N/A	Whitmania_pigra|EVM0010364;Helobdella_robusta|HelroG62930;Capitella_teleta|CapteG226940
cluster3678	3	O77245	GO:0008270; F:zinc ion binding; IEA:InterPro	Whitmania_pigra|EVM0011003;Helobdella_robusta|HelroG67463;Capitella_teleta|CapteG62897
cluster3679	3	P49411	GO:0006414; P:translational elongation; IDA:UniProtKB	Whitmania_pigra|EVM0004656;Helobdella_robusta|HelroG167127;Capitella_teleta|CapteG153883
cluster3680	3	Q15262	GO:0007179; P:transforming growth factor beta receptor signaling pathway; IDA:UniProtKB	Whitmania_pigra|EVM0004539;Helobdella_robusta|HelroG116629;Capitella_teleta|CapteG173573
cluster3681	3	Q9NRW7	GO:0006904; P:vesicle docking involved in exocytosis; IEA:InterPro	Whitmania_pigra|EVM0012213;Helobdella_robusta|HelroG194330;Capitella_teleta|CapteG126905
cluster3682	3	Q9P2G1	GO:0006511; P:ubiquitin-dependent protein catabolic process; IBA:GO_Central	Whitmania_pigra|EVM0017168;Helobdella_robusta|HelroG167074;Capitella_teleta|CapteG112704
cluster3683	3	Q6NWZ9	GO:0042412; P:taurine biosynthetic process; IEA:UniProtKB-UniPathway	Whitmania_pigra|EVM0008506;Helobdella_robusta|HelroG187713;Capitella_teleta|CapteG108042
cluster3684	3	Q9NPT5	GO:0042147; P:retrograde transport, endosome to Golgi; IBA:GO_Central	Whitmania_pigra|EVM0011219;Helobdella_robusta|HelroG102862;Capitella_teleta|CapteG183678
cluster3685	3	Q5ZL33	GO:0000387; P:spliceosomal snRNP assembly; ISS:UniProtKB	Whitmania_pigra|EVM0001863;Helobdella_robusta|HelroG184835;Capitella_teleta|CapteG229092
cluster3686	3	Q0KIA2	GO:0003824; F:catalytic activity; IEA:InterPro	Whitmania_pigra|EVM0006826;Helobdella_robusta|HelroG195063;Capitella_teleta|CapteG128291
cluster3687	3	Q9WVE9	GO:1905274; P:regulation of modification of postsynaptic actin cytoskeleton; IDA:SynGO	Whitmania_pigra|EVM0015968;Helobdella_robusta|HelroG190881;Capitella_teleta|CapteG194804
cluster3688	3	P35610	GO:0034379; P:very-low-density lipoprotein particle assembly; IMP:BHF-UCL	Whitmania_pigra|EVM0001213;Helobdella_robusta|HelroG114186;Capitella_teleta|CapteG225564
cluster3689	3	Q9W4S1	GO:0045454; P:cell redox homeostasis; IEA:InterPro	Whitmania_pigra|EVM0000882;Helobdella_robusta|HelroG126000;Capitella_teleta|CapteG204051
cluster3690	3	Q99778	GO:0006457; P:protein folding; TAS:ProtInc	Whitmania_pigra|EVM0004554;Helobdella_robusta|HelroG63467;Capitella_teleta|CapteG222278
cluster3691	3	A0JMU5	GO:0006397; P:mRNA processing; ISS:UniProtKB	Whitmania_pigra|EVM0005538;Helobdella_robusta|HelroG187900;Capitella_teleta|CapteG32873
cluster3692	3	P26591	GO:0004970; F:ionotropic glutamate receptor activity; IEA:InterPro	Whitmania_pigra|EVM0019025;Helobdella_robusta|HelroG67729;Capitella_teleta|CapteG148073
cluster3693	3	N/A	N/A	Whitmania_pigra|EVM0007604;Helobdella_robusta|HelroG162358;Capitella_teleta|CapteG215348
cluster3694	3	O45830	GO:0046872; F:metal ion binding; IEA:UniProtKB-KW	Whitmania_pigra|EVM0011116;Helobdella_robusta|HelroG159814;Capitella_teleta|CapteG64248
cluster3695	3	Q9H604	GO:0045214; P:sarcomere organization; IEA:Ensembl	Whitmania_pigra|EVM0005342;Helobdella_robusta|HelroG190561;Capitella_teleta|CapteG176129
cluster3696	3	Q6IRA8	GO:0005737; C:cytoplasm; IEA:UniProtKB-SubCell	Whitmania_pigra|EVM0014552;Helobdella_robusta|HelroG184876;Capitella_teleta|CapteG149664
cluster3697	3	Q9BWU0	GO:0003729; F:mRNA binding; IBA:GO_Central	Whitmania_pigra|EVM0006344;Helobdella_robusta|HelroG111661;Capitella_teleta|CapteG223125
cluster3699	3	P18445	GO:0006412; P:translation; IEA:InterPro	Whitmania_pigra|EVM0001438;Helobdella_robusta|HelroG186501;Capitella_teleta|CapteG21918
cluster3700	3	Q8N8Q8	GO:0008535; P:respiratory chain complex IV assembly; IGI:UniProtKB	Whitmania_pigra|EVM0007818;Helobdella_robusta|HelroG170295;Capitella_teleta|CapteG181352
cluster3701	3	Q9VX98	GO:0002188; P:translation reinitiation; IDA:FlyBase	Whitmania_pigra|EVM0013907;Helobdella_robusta|HelroG112230;Capitella_teleta|CapteG152798
cluster3702	3	Q9D0S4	GO:0045214; P:sarcomere organization; IMP:MGI	Whitmania_pigra|EVM0004724;Helobdella_robusta|HelroG74472;Capitella_teleta|CapteG224507
[truncated: 4,305 more rows]
