# Supplementary material for: Division of developmental phases of freshwater leech Whitmania pigra and key genes related to neurogenesis revealed by whole genome and transcriptome analysis
Source: BMC Genomics. 2023 Apr 17;24:203. doi: 10.1186/s12864-023-09286-5 (PMC10111769; doi:10.1186/s12864-023-09286-5)
Supplement: Supplementary file 10 — Additional file 10: Table S8. RNA-Seq results of eight phases. [file 12864_2023_9286_MOESM10_ESM.xlsx]

## Sheet: Sheet1
Table S8 RNA-Seq results of eight phases
Phase Description	Total number of clean reads (Gb)	GC content (%)	Mapped reads (%)
			Total	Unique	Multi
D	24.7	45.41	65.89	63.54	2.35
E	26.9	44.24	82.54	79.64	2.91
F	40.77	43.78	81.93	79.07	2.86
J	39.42	44.67	85.4	82.53	2.87
H	35.72	45.03	87.09	83.92	3.17
I	44.34	45.07	88	84.57	3.43
J	29.14	45.15	86.52	83.26	3.27
L	26.35	41.58	71.8	69.02	2.78
Average	33.42	44.37	81.15	78.19	2.96
