# Supplementary material for: Division of developmental phases of freshwater leech Whitmania pigra and key genes related to neurogenesis revealed by whole genome and transcriptome analysis
Source: BMC Genomics. 2023 Apr 17;24:203. doi: 10.1186/s12864-023-09286-5 (PMC10111769; doi:10.1186/s12864-023-09286-5)
Supplement: Supplementary file 11 — Additional file 11: Table S9. 57 genes related to morphogenesis. [file 12864_2023_9286_MOESM11_ESM.xlsx]

## Sheet: Sheet1
Table S9 57 genes related to morphogenesis
Number	Gene ID	COG_class	COG_class_annotation	GO_annotation	KEGG_annotation	KEGG_pathway_annotation	KOG_class	KOG_class_annotation	Pfam_annotation	Swiss_Prot_annotation	eggNOG_class	eggNOG_class_annotation	NR_annotation
1	EVM0008498	[E]	Amino acid transport and metabolism	Biological Process: negative regulation of transcription from RNA polymerase II promoter (GO:0000122);; Molecular Function: RNA polymerase II distal enhancer sequence-specific DNA binding (GO:0000980);; Molecular Function: RNA polymerase II core promoter proximal region sequence-specific DNA binding transcription factor activity involved in negative regulation of transcription (GO:0001078);; Biol…	K00453|2.2172e-176|hro:HELRODRAFT_185454|hypothetical protein; K00453 tryptophan 2,3-dioxygenase [EC:1.13.11.11] (A)	Tryptophan metabolism (ko00380)	--	--	Tryptophan 2,3-dioxygenase	Tryptophan 2,3-dioxygenase {ECO:0000255|HAMAP-Rule:MF_03020} OS=Drosophila ananassae (Fruit fly) PE=3 SV=1	E	Amino acid transport and metabolism	hypothetical protein HELRODRAFT_185454 [Helobdella robusta]
2	EVM0011456	[R]	General function prediction only	Biological Process: microtubule cytoskeleton organization (GO:0000226);; Biological Process: meiotic nuclear division (GO:0007126);; Biological Process: neuromuscular junction development (GO:0007528);; Biological Process: sensory perception of sound (GO:0007605);; Biological Process: body morphogenesis (GO:0010171);; Cellular Component: lateral plasma membrane (GO:0016328);; Biological Process: …	K10380|0|dwi:Dwil_GK24225|GK24225 gene product from transcript GK24225-RA; K10380 ankyrin (A)	--	--	--	Ankyrin repeat;; Ankyrin repeats (3 copies);; Ankyrin repeats (many copies);; Ankyrin repeats (many copies);; Ankyrin repeat;; ZU5 domain;; Death domain	Tankyrase OS=Drosophila melanogaster (Fruit fly) PE=1 SV=1	M	Cell wall/membrane/envelope biogenesis	GK24225 [Drosophila willistoni]
3	EVM0002418	--	--	Molecular Function: protein binding (GO:0005515);; Biological Process: imaginal disc morphogenesis (GO:0007560);; Cellular Component: unconventional myosin complex (GO:0016461);; Molecular Function: nucleoside-triphosphatase activity (GO:0017111);; Biological Process: imaginal disc-derived appendage morphogenesis (GO:0035114);; Biological Process: single-organism cellular process (GO:0044763);;	K10359|2.31346e-46|tca:662874|Myo7B; myosin 7B; K10359 myosin VII (A)	--	--	--	MyTH4 domain;; FERM N-terminal domain	Unconventional myosin heavy chain 6 OS=Caenorhabditis briggsae PE=3 SV=1	Z	Cytoskeleton	Unconventional myosin heavy chain 6 [Toxocara canis]
4	EVM0005597	--	--	Cellular Component: astral microtubule (GO:0000235);; Biological Process: microtubule bundle formation (GO:0001578);; Molecular Function: actin binding (GO:0003779);; Cellular Component: adherens junction (GO:0005912);; Biological Process: negative regulation of microtubule depolymerization (GO:0007026);; Biological Process: sensory organ development (GO:0007423);; Biological Process: apposition …	--	--	--	--	Growth-Arrest-Specific Protein 2 Domain	--	Z	Cytoskeleton	hypothetical protein HELRODRAFT_117141 [Helobdella robusta]
5	EVM0012139	--	--	Biological Process: negative regulation of transcription from RNA polymerase II promoter (GO:0000122);; Molecular Function: RNA polymerase II regulatory region sequence-specific DNA binding (GO:0000977);; Molecular Function: RNA polymerase II transcription corepressor activity (GO:0001106);; Molecular Function: actin binding (GO:0003779);; Cellular Component: nucleus (GO:0005634);; Cellular Compo…	K17455|0|hro:HELRODRAFT_184944|hypothetical protein; K17455 fascin 1/2 (A)	--	--	--	Fascin domain;; FRG1-like family;; Protein of unknown function (DUF569)	Protein singed GN=sn OS=Drosophila melanogaster (Fruit fly) PE=3 SV=1	Z	Cytoskeleton	hypothetical protein HELRODRAFT_184944 [Helobdella robusta]
6	EVM0017177	--	--	Molecular Function: ATP binding (GO:0005524);; Cellular Component: cytoplasm (GO:0005737);; Cellular Component: cytoskeleton (GO:0005856);; Biological Process: sensory perception of sound (GO:0007605);; Biological Process: chaeta morphogenesis (GO:0008407);; Biological Process: actin filament-based movement (GO:0030048);; Molecular Function: actin-dependent ATPase activity (GO:0030898);; Molecula…	K10359|0|hro:HELRODRAFT_188784|hypothetical protein; K10359 myosin VII (A)	--	[Z]	Cytoskeleton	Myosin head (motor domain);; MyTH4 domain;; FERM central domain;; FERM N-terminal domain;; IQ calmodulin-binding motif	Myosin-VIIa OS=Aedes aegypti (Yellowfever mosquito) PE=3 SV=1	Z	Cytoskeleton	hypothetical protein HELRODRAFT_188784 [Helobdella robusta]
7	EVM0011367	[S]	Function unknown	Biological Process: establishment of planar polarity (GO:0001736);; Biological Process: imaginal disc morphogenesis (GO:0007560);; Biological Process: cell proliferation (GO:0008283);; Biological Process: cellular component organization (GO:0016043);; Biological Process: morphogenesis of embryonic epithelium (GO:0016331);; Biological Process: cell differentiation (GO:0030154);; Biological Process…	--	--	--	--	Leucine Rich repeats (2 copies);; Leucine rich repeat;; Leucine Rich Repeat	Protein lap4 OS=Drosophila melanogaster (Fruit fly) PE=1 SV=1	S	Function unknown	hypothetical protein HELRODRAFT_142541, partial [Helobdella robusta]
8	Whitmania_pigra_newGene_553	--	--	Biological Process: nematode larval development (GO:0002119);; Biological Process: embryo development ending in birth or egg hatching (GO:0009792);; Biological Process: body morphogenesis (GO:0010171);; Biological Process: molting cycle, collagen and cuticulin-based cuticle (GO:0018996);; Cellular Component: extracellular matrix (GO:0031012);; Biological Process: growth (GO:0040007);;	K08568|3.33865e-111|hro:HELRODRAFT_88168|hypothetical protein; K08568 cathepsin X [EC:3.4.18.1] (A)	Lysosome (ko04142)	--	--	Papain family cysteine protease	Cathepsin C (Precursor) OS=Schistosoma mansoni (Blood fluke) PE=2 SV=1	S	Function unknown	hypothetical protein HELRODRAFT_88168 [Helobdella robusta]
9	Whitmania_pigra_newGene_781	--	--	Biological Process: establishment of mitotic spindle orientation (GO:0000132);; Cellular Component: nucleus (GO:0005634);; Cellular Component: cytoplasm (GO:0005737);; Biological Process: eggshell chorion gene amplification (GO:0007307);; Biological Process: cell proliferation (GO:0008283);; Biological Process: nuclear DNA replication (GO:0033260);; Biological Process: neuron projection morphogen…	--	--	--	--	--	Protein downstream neighbor of son homolog GN=hd OS=Drosophila melanogaster (Fruit fly) PE=1 SV=1	S	Function unknown	hypothetical protein HELRODRAFT_193305 [Helobdella robusta]
10	EVM0005820	[R]	General function prediction only	Molecular Function: mRNA binding (GO:0003729);; Cellular Component: nucleus (GO:0005634);; Cellular Component: cytoplasm (GO:0005737);; Biological Process: regulation of translation (GO:0006417);; Biological Process: male meiosis (GO:0007140);; Biological Process: imaginal disc-derived wing morphogenesis (GO:0007476);; Biological Process: meiotic G2/MI transition (GO:0008315);; Cellular Component…	--	--	[A]	RNA processing and modification	RNA recognition motif. (a.k.a. RRM, RBD, or RNP domain);; RNA recognition motif (a.k.a. RRM, RBD, or RNP domain);; RNA recognition motif. (a.k.a. RRM, RBD, or RNP domain)	Protein boule GN=bol OS=Drosophila melanogaster (Fruit fly) PE=2 SV=1	R	General function prediction only	hypothetical protein HELRODRAFT_159632 [Helobdella robusta]
11	EVM0010125	[R]	General function prediction only	Molecular Function: fatty acid binding (GO:0005504);; Cellular Component: cytoplasm (GO:0005737);; Biological Process: mitotic sister chromatid cohesion (GO:0007064);; Biological Process: meiosis I cytokinesis (GO:0007110);; Biological Process: meiosis II cytokinesis (GO:0007111);; Biological Process: actin polymerization or depolymerization (GO:0008154);; Cellular Component: cohesin core heterod…	--	--	[R]	General function prediction only	Acetyltransferase (GNAT) family;; Acetyltransferase (GNAT) domain;; Acetyltransferase (GNAT) domain;; Acetyltransferase (GNAT) domain;; Acetyltransferase (GNAT) domain;; FR47-like protein	Probable N-acetyltransferase san GN=san OS=Drosophila melanogaster (Fruit fly) PE=1 SV=1	R	General function prediction only	hypothetical protein HELRODRAFT_108045 [Helobdella robusta]
12	EVM0014112	--	--	Biological Process: heart process (GO:0003015);; Cellular Component: extracellular space (GO:0005615);; Cellular Component: plasma membrane (GO:0005886);; Cellular Component: smooth septate junction (GO:0005920);; Biological Process: neuropeptide signaling pathway (GO:0007218);; Biological Process: dorsal closure (GO:0007391);; Biological Process: adult somatic muscle development (GO:0007527);; B…	K06107|2.09356e-31|lgi:LOTGIDRAFT_118406|hypothetical protein; K06107 erythrocyte membrane protein band 4.1 (A)	--	--	--	FERM C-terminal PH-like domain;; FERM central domain;; Domain of unknown function (DUF4195)	Protein 4.1 homolog GN=cora OS=Drosophila melanogaster (Fruit fly) PE=1 SV=1	R	General function prediction only	hypothetical protein DAPPUDRAFT_219239 [Daphnia pulex]
13	EVM0018633	[S]	Function unknown	Biological Process: anatomical structure morphogenesis (GO:0009653);; Biological Process: single-organism cellular process (GO:0044763);; Biological Process: single-organism developmental process (GO:0044767);; Biological Process: system development (GO:0048731);; Biological Process: localization (GO:0051179);;	--	--	--	--	Leucine rich repeat;; Leucine Rich repeats (2 copies);; Leucine Rich Repeat;; Leucine rich repeats (6 copies);; Leucine Rich repeat;; Leucine rich repeat	Chaoptin (Fragment) GN=CHP OS=Tribolium castaneum (Red flour beetle) PE=2 SV=1	R	General function prediction only	hypothetical protein M514_05276 [Trichuris suis]
14	EVM0002561	[P]	Inorganic ion transport and metabolism	Biological Process: potassium ion transport (GO:0006813);; Molecular Function: calcium-activated potassium channel activity (GO:0015269);; Cellular Component: membrane (GO:0016020);; Biological Process: neuron projection morphogenesis (GO:0048812);;	K04947|0|hro:HELRODRAFT_111253|hypothetical protein; K04947 potassium channel subfamily T member 2 (A)	--	--	--	Calcium-activated BK potassium channel alpha subunit;; Ion channel	Calcium-activated potassium channel slo-1 GN=slo-1 OS=Caenorhabditis elegans PE=1 SV=2	P	Inorganic ion transport and metabolism	hypothetical protein HELRODRAFT_111253 [Helobdella robusta]
15	Whitmania_pigra_newGene_6701	--	--	Biological Process: action potential (GO:0001508);; Molecular Function: delayed rectifier potassium channel activity (GO:0005251);; Cellular Component: plasma membrane (GO:0005886);; Biological Process: potassium ion transport (GO:0006813);; Biological Process: regulation of heart contraction (GO:0008016);; Biological Process: larval locomotory behavior (GO:0008345);; Cellular Component: integral…	K04885|1.35722e-42|hro:HELRODRAFT_108240|hypothetical protein; K04885 potassium voltage-gated channel Shab-related subfamily B member 1 (A)	--	--	--	BTB/POZ domain	Potassium voltage-gated channel protein Shab GN=Shab OS=Drosophila melanogaster (Fruit fly) PE=1 SV=2	P	Inorganic ion transport and metabolism	hypothetical protein HELRODRAFT_108240 [Helobdella robusta]
16	EVM0016108	--	--	Biological Process: inter-male aggressive behavior (GO:0002121);; Molecular Function: phosphoribosylaminoimidazole carboxylase activity (GO:0004638);; Molecular Function: phosphoribosylaminoimidazolesuccinocarboxamide synthase activity (GO:0004639);; Cellular Component: cytoplasm (GO:0005737);; Biological Process: 'de novo' IMP biosynthetic process (GO:0006189);; Biological Process: imaginal disc…	K01587|0|hro:HELRODRAFT_186294|hypothetical protein; K01587 phosphoribosylaminoimidazole carboxylase / phosphoribosylaminoimidazole-succinocarboxamide synthase [EC:4.1.1.21 6.3.2.6] (A)	Purine metabolism (ko00230)	--	--	SAICAR synthetase;; AIR carboxylase	Phosphoribosylaminoimidazole carboxylase OS=Drosophila melanogaster (Fruit fly) PE=2 SV=2	F	Nucleotide transport and metabolism	hypothetical protein HELRODRAFT_186294 [Helobdella robusta]
17	EVM0000458	--	--	Biological Process: nematode larval development (GO:0002119);; Molecular Function: peptidase activity (GO:0008233);; Biological Process: embryo development ending in birth or egg hatching (GO:0009792);; Biological Process: body morphogenesis (GO:0010171);; Biological Process: molting cycle, collagen and cuticulin-based cuticle (GO:0018996);; Cellular Component: extracellular matrix (GO:0031012);;…	K08568|8.27834e-141|hro:HELRODRAFT_88168|hypothetical protein; K08568 cathepsin X [EC:3.4.18.1] (A)	Lysosome (ko04142)	--	--	Papain family cysteine protease	Cathepsin C (Precursor) OS=Schistosoma mansoni (Blood fluke) PE=2 SV=1	O	Posttranslational modification, protein turnover, chaperones	hypothetical protein HELRODRAFT_88168 [Helobdella robusta]
18	EVM0009624	[R]	General function prediction only	Molecular Function: RNA polymerase II transcription factor binding (GO:0001085);; Molecular Function: ubiquitin-protein transferase activity (GO:0004842);; Cellular Component: nucleus (GO:0005634);; Biological Process: phagocytosis (GO:0006909);; Biological Process: blastoderm segmentation (GO:0007350);; Biological Process: axon guidance (GO:0007411);; Biological Process: imaginal disc-derived wi…	K09561|3.35822e-110|hro:HELRODRAFT_108992|hypothetical protein; K09561 STIP1 homology and U-box containing protein 1 [EC:6.3.2.19] (A)	Ubiquitin mediated proteolysis (ko04120);; Protein processing in endoplasmic reticulum (ko04141)	[O]	Posttranslational modification, protein turnover, chaperones	U-box domain;; TPR repeat;; Tetratricopeptide repeat;; Tetratricopeptide repeat;; Tetratricopeptide repeat;; Anaphase-promoting complex, cyclosome, subunit 3;; Tetratricopeptide repeat;; Tetratricopeptide repeat;; Tetratricopeptide repeat	Small glutamine-rich tetratricopeptide repeat-containing protein GN=sgt OS=Dictyostelium discoideum (Slime mold) PE=1 SV=1	O	Posttranslational modification, protein turnover, chaperones	hypothetical protein HELRODRAFT_108992 [Helobdella robusta]
19	EVM0010346	--	--	Biological Process: nematode larval development (GO:0002119);; Molecular Function: peptidase activity (GO:0008233);; Biological Process: embryo development ending in birth or egg hatching (GO:0009792);; Biological Process: body morphogenesis (GO:0010171);; Biological Process: molting cycle, collagen and cuticulin-based cuticle (GO:0018996);; Cellular Component: extracellular matrix (GO:0031012);;…	K08568|2.44249e-126|hro:HELRODRAFT_88168|hypothetical protein; K08568 cathepsin X [EC:3.4.18.1] (A)	Lysosome (ko04142)	--	--	Papain family cysteine protease	Cathepsin B-like CP2 (Precursor) GN=CP2 OS=Giardia intestinalis (Giardia lamblia) PE=1 SV=2	O	Posttranslational modification, protein turnover, chaperones	hypothetical protein HELRODRAFT_88168 [Helobdella robusta]
20	EVM0005181	--	--	Biological Process: open tracheal system development (GO:0007424);; Biological Process: metamorphosis (GO:0007552);; Biological Process: tissue development (GO:0009888);; Molecular Function: hydrolase activity (GO:0016787);; Biological Process: wound healing (GO:0042060);; Biological Process: autophagic cell death (GO:0048102);; Biological Process: organ development (GO:0048513);; Biological Proc…	K07763|1.38872e-104|tca:657261|Mmp-1, Mmp1; matrix metalloproteinase 1 (EC:3.4.24.7); K07763 matrix metalloproteinase-14 (membrane-inserted) [EC:3.4.24.80] (A)	--	--	--	Matrixin;; Hemopexin;; Putative peptidoglycan binding domain	15 kDa peptide (Precursor) OS=Hemicentrotus pulcherrimus (Sea urchin) PE=1 SV=1	OW	Posttranslational modification, protein turnover, chaperones;; Extracellular structures	PREDICTED: matrix metalloproteinase 1 isoform X3 [Tribolium castaneum]
21	EVM0000338	[RTKL]	General function prediction only;; Signal transduction mechanisms;; Transcription;; Replication, recombination and repair	Biological Process: developmental process involved in reproduction (GO:0003006);; Molecular Function: protein tyrosine kinase activity (GO:0004713);; Molecular Function: binding (GO:0005488);; Cellular Component: plasma membrane (GO:0005886);; Biological Process: anatomical structure morphogenesis (GO:0009653);; Biological Process: embryo development (GO:0009790);; Biological Process: cell migrat…	K05096|7.90357e-70|isc:IscW_ISCW005359|vascular endothelial growth factor receptor, putative (EC:2.7.10.1); K05096 FMS-like tyrosine kinase 1 [EC:2.7.10.1] (A)	Endocytosis (ko04144)	[T]	Signal transduction mechanisms	Protein tyrosine kinase;; Protein kinase domain;; Immunoglobulin I-set domain;; Immunoglobulin domain;; Immunoglobulin domain;; Immunoglobulin domain;; Immunoglobulin V-set domain;; Alphaherpesvirus glycoprotein E;; Immunoglobulin C1-set domain	Myoblast growth factor receptor egl-15 (Precursor) GN=egl-15 OS=Caenorhabditis elegans PE=1 SV=1	T	Signal transduction mechanisms	GK23859 [Drosophila willistoni]
22	EVM0000872	--	--	Biological Process: neuron projection morphogenesis (GO:0048812);;	--	--	--	--	p25-alpha	TPPP family protein CG45057 GN=CG45057 OS=Drosophila melanogaster (Fruit fly) PE=2 SV=1	T	Signal transduction mechanisms	hypothetical protein HELRODRAFT_62642 [Helobdella robusta]
23	EVM0001135	--	--	Biological Process: cell morphogenesis (GO:0000902);; Molecular Function: hormone activity (GO:0005179);; Cellular Component: extracellular region (GO:0005576);; Biological Process: cellular calcium ion homeostasis (GO:0006874);; Biological Process: actin filament organization (GO:0007015);; Biological Process: chromosome segregation (GO:0007059);; Biological Process: signal transduction (GO:0007…	--	--	[T]	Signal transduction mechanisms	SH3 domain;; Variant SH3 domain;; Variant SH3 domain	Sex muscle abnormal protein 5 GN=sem-5 OS=Caenorhabditis elegans PE=1 SV=1	T	Signal transduction mechanisms	hypothetical protein HELRODRAFT_172137 [Helobdella robusta]
24	EVM0001642	[T]	Signal transduction mechanisms	Molecular Function: protein tyrosine phosphatase activity (GO:0004725);; Cellular Component: microtubule associated complex (GO:0005875);; Cellular Component: plasma membrane (GO:0005886);; Cellular Component: focal adhesion (GO:0005925);; Biological Process: protein dephosphorylation (GO:0006470);; Biological Process: cell adhesion (GO:0007155);; Biological Process: axon target recognition (GO:0…	K05695|0|hro:HELRODRAFT_192507|hypothetical protein; K05695 receptor-type tyrosine-protein phosphatase F [EC:3.1.3.48] (A)	--	[T]	Signal transduction mechanisms	Protein-tyrosine phosphatase;; Fibronectin type III domain;; Immunoglobulin I-set domain;; Immunoglobulin domain;; Immunoglobulin domain;; Interferon-alpha/beta receptor, fibronectin type III;; Immunoglobulin domain;; Tyrosine phosphatase family;; Immunoglobulin V-set domain;; Dual specificity phosphatase, catalytic domain	Tyrosine-protein phosphatase Lar (Precursor) GN=Lar OS=Drosophila melanogaster (Fruit fly) PE=1 SV=2	T	Signal transduction mechanisms	hypothetical protein HELRODRAFT_192507 [Helobdella robusta]
25	EVM0001787	--	--	Biological Process: mating behavior (GO:0007617);; Biological Process: multicellular organismal reproductive behavior (GO:0033057);; Cellular Component: cell part (GO:0044464);; Biological Process: organ development (GO:0048513);; Biological Process: cell morphogenesis involved in neuron differentiation (GO:0048667);; Biological Process: neuron projection morphogenesis (GO:0048812);; Biological P…	--	--	--	--	Immunoglobulin domain;; Fibronectin type III domain;; Immunoglobulin I-set domain;; Immunoglobulin domain	Neuroglian (Precursor) GN=Nrg OS=Drosophila melanogaster (Fruit fly) PE=1 SV=2	T	Signal transduction mechanisms	hypothetical protein CAPTEDRAFT_120325, partial [Capitella teleta]
26	EVM0002178	[RTKL]	General function prediction only;; Signal transduction mechanisms;; Transcription;; Replication, recombination and repair	Biological Process: morphogenesis of an epithelium (GO:0002009);; Biological Process: nematode larval development (GO:0002119);; Molecular Function: cAMP-dependent protein kinase activity (GO:0004691);; Molecular Function: protein binding (GO:0005515);; Cellular Component: plasma membrane (GO:0005886);; Biological Process: protein phosphorylation (GO:0006468);; Biological Process: positive regula…	K04345|5.4022e-75|xtr:100038053|prkacb, XPKAbeta, pkacb; protein kinase, cAMP-dependent, catalytic, beta; K04345 protein kinase A [EC:2.7.11.11] (A)	MAPK signaling pathway (ko04010);; Calcium signaling pathway (ko04020);; Oocyte meiosis (ko04114);; Apoptosis (ko04210);; Adrenergic signaling in cardiomyocytes (ko04261);; Vascular smooth muscle contraction (ko04270);; Wnt signaling pathway (ko04310);; Hedgehog signaling pathway (ko04340);; Gap junction (ko04540);; Insulin signaling pathway (ko04910);; GnRH signaling pathway (ko04912);; Progeste…	[T]	Signal transduction mechanisms	Protein kinase domain;; Protein tyrosine kinase;; Kinase-like	cAMP-dependent protein kinase catalytic subunit GN=Pka-C1 OS=Drosophila melanogaster (Fruit fly) PE=1 SV=3	T	Signal transduction mechanisms	PREDICTED: cAMP-dependent protein kinase catalytic subunit beta-like isoform X2 [Saccoglossus kowalevskii]
27	EVM0003708	--	--	Biological Process: open tracheal system development (GO:0007424);; Biological Process: anatomical structure morphogenesis (GO:0009653);; Biological Process: single-organism cellular process (GO:0044763);; Biological Process: single-organism developmental process (GO:0044767);;	--	--	--	--	Immunoglobulin I-set domain;; Immunoglobulin domain;; Immunoglobulin domain;; Immunoglobulin V-set domain;; Immunoglobulin domain;; CD47 immunoglobulin-like domain;; CD80-like C2-set immunoglobulin domain	Lachesin (Precursor) GN=Lac OS=Drosophila melanogaster (Fruit fly) PE=1 SV=2	T	Signal transduction mechanisms	hypothetical protein CAPTEDRAFT_227091 [Capitella teleta]
28	EVM0006291	--	--	Cellular Component: plasma membrane (GO:0005886);; Biological Process: single organismal cell-cell adhesion (GO:0016337);; Biological Process: compound eye photoreceptor development (GO:0042051);; Biological Process: regulation of dendrite morphogenesis (GO:0048814);; Biological Process: axon extension involved in axon guidance (GO:0048846);; Molecular Function: cell adhesion molecule binding (GO…	--	--	--	--	Cadherin domain;; Laminin G domain;; Laminin G domain;; Cadherin cytoplasmic region;; EGF-like domain	Neural-cadherin (Precursor) GN=CadN OS=Drosophila melanogaster (Fruit fly) PE=1 SV=2	T	Signal transduction mechanisms	hypothetical protein CAPTEDRAFT_226654 [Capitella teleta]
29	EVM0006869	--	--	Biological Process: mitotic cell cycle (GO:0000278);; Molecular Function: transcription regulatory region sequence-specific DNA binding (GO:0000976);; Molecular Function: sequence-specific DNA binding RNA polymerase II transcription factor activity (GO:0000981);; Biological Process: cell fate specification (GO:0001708);; Biological Process: compound eye photoreceptor cell differentiation (GO:0001…	K06051|4.3165e-58|pbi:103054339|DLL4; delta-like 4 (Drosophila); K06051 delta (A)	Notch signaling pathway (ko04330)	--	--	N terminus of Notch ligand;; Delta serrate ligand	Neurogenic locus protein delta (Precursor) GN=Dl OS=Drosophila melanogaster (Fruit fly) PE=1 SV=2	T	Signal transduction mechanisms	GH22392 [Drosophila grimshawi]
30	EVM0007438	--	--	Biological Process: nervous system development (GO:0007399);; Biological Process: learning or memory (GO:0007611);; Biological Process: anatomical structure morphogenesis (GO:0009653);; Cellular Component: membrane (GO:0016020);; Cellular Component: synapse part (GO:0044456);; Cellular Component: cell part (GO:0044464);; Biological Process: cell development (GO:0048468);; Biological Process: orga…	K06491|1.33676e-53|hro:HELRODRAFT_178415|hypothetical protein; K06491 neural cell adhesion molecule (A)	--	--	--	Immunoglobulin I-set domain;; Immunoglobulin domain;; Immunoglobulin domain;; Immunoglobulin domain;; Immunoglobulin V-set domain;; Fibronectin type III domain;; CD80-like C2-set immunoglobulin domain	Fasciclin-2 (Precursor) GN=Fas2 OS=Drosophila melanogaster (Fruit fly) PE=1 SV=1	T	Signal transduction mechanisms	hypothetical protein HELRODRAFT_178415 [Helobdella robusta]
31	EVM0007698	[RTKL]	General function prediction only;; Signal transduction mechanisms;; Transcription;; Replication, recombination and repair	Molecular Function: nucleotide binding (GO:0000166);; Molecular Function: cAMP-dependent protein kinase activity (GO:0004691);; Molecular Function: protein binding (GO:0005515);; Cellular Component: plasma membrane (GO:0005886);; Cellular Component: cAMP-dependent protein kinase complex (GO:0005952);; Biological Process: protein phosphorylation (GO:0006468);; Biological Process: positive regulati…	K04345|6.29595e-126|hgl:101707235|Prkaca; protein kinase, cAMP-dependent, catalytic, alpha; K04345 protein kinase A [EC:2.7.11.11] (A)	MAPK signaling pathway (ko04010);; Ras signaling pathway (ko04014);; Calcium signaling pathway (ko04020);; cAMP signaling pathway (ko04024);; Chemokine signaling pathway (ko04062);; Oocyte meiosis (ko04114);; Apoptosis (ko04210);; Adrenergic signaling in cardiomyocytes (ko04261);; Vascular smooth muscle contraction (ko04270);; Wnt signaling pathway (ko04310);; Hedgehog signaling pathway (ko04340)…	[T]	Signal transduction mechanisms	Protein kinase domain;; Protein tyrosine kinase;; Kinase-like	cAMP-dependent protein kinase catalytic subunit GN=Pka-C1 OS=Drosophila melanogaster (Fruit fly) PE=1 SV=3	T	Signal transduction mechanisms	cAMP-dependent protein kinase [Branchiostoma floridae]
32	EVM0007908	--	--	Biological Process: cell morphogenesis involved in neuron differentiation (GO:0048667);; Biological Process: neuron projection guidance (GO:0097485);;	--	--	--	--	Sema domain;; Immunoglobulin domain	Semaphorin-2A (Precursor) GN=Sema-2a OS=Drosophila melanogaster (Fruit fly) PE=1 SV=2	T	Signal transduction mechanisms	GK21697 [Drosophila willistoni]
33	EVM0009876	--	--	Molecular Function: binding (GO:0005488);; Cellular Component: plasma membrane (GO:0005886);; Biological Process: axon guidance (GO:0007411);; Biological Process: epithelial cell migration, open tracheal system (GO:0007427);; Biological Process: heart development (GO:0007507);; Biological Process: neuron recognition (GO:0008038);; Biological Process: organ morphogenesis (GO:0009887);; Cellular Co…	K06754|6.38461e-38|hro:HELRODRAFT_188972|hypothetical protein; K06754 roundabout, axon guidance receptor 2 (A)	--	--	--	Fibronectin type III domain	Protein sax-3 (Precursor) GN=sax-3 OS=Caenorhabditis elegans PE=2 SV=1	T	Signal transduction mechanisms	hypothetical protein HELRODRAFT_188972 [Helobdella robusta]
34	EVM0013058	[RTKL]	General function prediction only;; Signal transduction mechanisms;; Transcription;; Replication, recombination and repair	Molecular Function: protein tyrosine kinase activity (GO:0004713);; Cellular Component: cytoplasm (GO:0005737);; Cellular Component: plasma membrane (GO:0005886);; Biological Process: female germline ring canal formation (GO:0007301);; Biological Process: cellularization (GO:0007349);; Biological Process: open tracheal system development (GO:0007424);; Biological Process: salivary gland morphogen…	--	--	[T]	Signal transduction mechanisms	Protein tyrosine kinase;; Protein kinase domain;; SH2 domain;; PH domain;; BTK motif	Tyrosine-protein kinase Btk29A GN=Btk29A OS=Drosophila melanogaster (Fruit fly) PE=2 SV=2	T	Signal transduction mechanisms	hypothetical protein HELRODRAFT_175668 [Helobdella robusta]
35	EVM0013532	[RTKL]	General function prediction only;; Signal transduction mechanisms;; Transcription;; Replication, recombination and repair	Molecular Function: cAMP-dependent protein kinase activity (GO:0004691);; Molecular Function: protein binding (GO:0005515);; Molecular Function: ATP binding (GO:0005524);; Cellular Component: plasma membrane (GO:0005886);; Cellular Component: cAMP-dependent protein kinase complex (GO:0005952);; Biological Process: protein phosphorylation (GO:0006468);; Biological Process: positive regulation of h…	K04345|0|hro:HELRODRAFT_98699|hypothetical protein; K04345 protein kinase A [EC:2.7.11.11] (A)	Wnt signaling pathway (ko04310);; Hedgehog signaling pathway (ko04340)	[T]	Signal transduction mechanisms	Protein kinase domain;; Protein tyrosine kinase	cAMP-dependent protein kinase catalytic subunit GN=Pka-C1 OS=Drosophila melanogaster (Fruit fly) PE=1 SV=3	T	Signal transduction mechanisms	hypothetical protein HELRODRAFT_98699 [Helobdella robusta]
36	EVM0014293	--	--	Biological Process: cell adhesion (GO:0007155);; Biological Process: open tracheal system development (GO:0007424);; Biological Process: anatomical structure morphogenesis (GO:0009653);; Cellular Component: membrane (GO:0016020);; Biological Process: single-organism developmental process (GO:0044767);;	--	--	--	--	Immunoglobulin domain;; Immunoglobulin I-set domain;; Immunoglobulin domain;; Immunoglobulin V-set domain;; Immunoglobulin domain	Lachesin (Precursor) GN=Lac OS=Drosophila melanogaster (Fruit fly) PE=1 SV=2	T	Signal transduction mechanisms	hypothetical protein HELRODRAFT_193873 [Helobdella robusta]
37	EVM0014491	--	--	Biological Process: neuron recognition (GO:0008038);; Biological Process: single-organism behavior (GO:0044708);; Biological Process: cell morphogenesis involved in neuron differentiation (GO:0048667);; Biological Process: neuron projection morphogenesis (GO:0048812);; Biological Process: axon development (GO:0061564);;	--	--	--	--	Immunoglobulin I-set domain;; Immunoglobulin domain;; Immunoglobulin domain;; Immunoglobulin domain;; Immunoglobulin V-set domain;; Fibronectin type III domain	Protein turtle GN=tutl OS=Drosophila melanogaster (Fruit fly) PE=1 SV=2	T	Signal transduction mechanisms	Protein turtle [Crassostrea gigas]
38	EVM0015323	[RTKL]	General function prediction only;; Signal transduction mechanisms;; Transcription;; Replication, recombination and repair	Biological Process: morphogenesis of an epithelium (GO:0002009);; Biological Process: nematode larval development (GO:0002119);; Molecular Function: cAMP-dependent protein kinase activity (GO:0004691);; Molecular Function: ATP binding (GO:0005524);; Cellular Component: cAMP-dependent protein kinase complex (GO:0005952);; Biological Process: protein phosphorylation (GO:0006468);; Biological Proces…	K04345|0|hro:HELRODRAFT_110749|hypothetical protein; K04345 protein kinase A [EC:2.7.11.11] (A)	Wnt signaling pathway (ko04310);; Hedgehog signaling pathway (ko04340)	[T]	Signal transduction mechanisms	Protein kinase domain;; Protein tyrosine kinase;; Kinase-like	cAMP-dependent protein kinase catalytic subunit GN=Pka-C1 OS=Drosophila melanogaster (Fruit fly) PE=1 SV=3	T	Signal transduction mechanisms	hypothetical protein HELRODRAFT_110749 [Helobdella robusta]
39	EVM0015508	--	--	Biological Process: open tracheal system development (GO:0007424);; Biological Process: anatomical structure morphogenesis (GO:0009653);; Biological Process: single-organism cellular process (GO:0044763);; Biological Process: single-organism developmental process (GO:0044767);; Biological Process: biological regulation (GO:0065007);;	--	--	--	--	RhoGAP domain;; START domain	Rho GTPase-activating protein gacC GN=gacC OS=Dictyostelium discoideum (Slime mold) PE=3 SV=1	T	Signal transduction mechanisms	hypothetical protein LOTGIDRAFT_111575, partial [Lottia gigantea]
40	EVM0017194	--	--	Molecular Function: binding (GO:0005488);; Biological Process: chemotaxis (GO:0006935);; Biological Process: mesoderm development (GO:0007498);; Biological Process: embryo development (GO:0009790);; Biological Process: epithelial cell migration (GO:0010631);; Biological Process: organ development (GO:0048513);; Biological Process: anatomical structure formation involved in morphogenesis (GO:00486…	--	--	--	--	Leucine rich repeat;; Leucine Rich repeats (2 copies);; Leucine Rich Repeat;; Leucine rich repeat;; Leucine Rich repeat	Protein slit C-product (Precursor) GN=sli OS=Drosophila melanogaster (Fruit fly) PE=1 SV=2	T	Signal transduction mechanisms	kek1 [Culex quinquefasciatus]
41	EVM0018252	--	--	Biological Process: morphogenesis of an epithelium (GO:0002009);; Biological Process: establishment or maintenance of cell polarity (GO:0007163);; Biological Process: nervous system development (GO:0007399);; Biological Process: behavior (GO:0007610);; Biological Process: asymmetric protein localization (GO:0008105);; Biological Process: cell proliferation (GO:0008283);; Biological Process: repro…	K11828|8.8378e-70|rno:29495|Dlg4, Dlgh4, PSD95, Sap90; discs, large homolog 4 (Drosophila); K11828 discs large protein 4 (A)	Hippo signaling pathway (ko04390);; Glutamatergic synapse (ko04724);; Huntington's disease (ko05016);; Cocaine addiction (ko05030)	[F]	Nucleotide transport and metabolism	Guanylate kinase;; PDZ domain (Also known as DHR or GLGF)	Disks large 1 tumor suppressor protein GN=dlg1 OS=Drosophila melanogaster (Fruit fly) PE=1 SV=2	T	Signal transduction mechanisms	hypothetical protein CAPTEDRAFT_217798 [Capitella teleta]
42	EVM0018449	--	--	Biological Process: cell morphogenesis (GO:0000902);; Molecular Function: hormone activity (GO:0005179);; Cellular Component: extracellular region (GO:0005576);; Biological Process: cellular calcium ion homeostasis (GO:0006874);; Biological Process: actin filament organization (GO:0007015);; Biological Process: chromosome segregation (GO:0007059);; Biological Process: signal transduction (GO:0007…	--	--	[Z]	Cytoskeleton	Variant SH3 domain;; SH3 domain;; Variant SH3 domain	Uncharacterized protein B0303.7 GN=B0303.7 OS=Caenorhabditis elegans PE=1 SV=5	T	Signal transduction mechanisms	hypothetical protein HELRODRAFT_167717 [Helobdella robusta]
43	EVM0018772	[RTKL]	General function prediction only;; Signal transduction mechanisms;; Transcription;; Replication, recombination and repair	Molecular Function: cAMP-dependent protein kinase activity (GO:0004691);; Molecular Function: protein binding (GO:0005515);; Molecular Function: ATP binding (GO:0005524);; Cellular Component: cAMP-dependent protein kinase complex (GO:0005952);; Biological Process: protein phosphorylation (GO:0006468);; Biological Process: imaginal disc-derived wing morphogenesis (GO:0007476);;	K04345|1.01546e-140|cin:100175976|cAMP-dependent protein kinase catalytic subunit PRKX-like; K04345 protein kinase A [EC:2.7.11.11] (A)	Wnt signaling pathway (ko04310);; Hedgehog signaling pathway (ko04340)	[T]	Signal transduction mechanisms	Protein kinase domain;; Protein tyrosine kinase;; Kinase-like	Protein kinase DC2 GN=Pka-C3 OS=Drosophila melanogaster (Fruit fly) PE=2 SV=2	T	Signal transduction mechanisms	PREDICTED: cAMP-dependent protein kinase catalytic subunit PRKX-like [Ciona intestinalis]
44	EVM0000681	[R]	General function prediction only	Biological Process: negative regulation of transcription from RNA polymerase II promoter (GO:0000122);; Molecular Function: RNA polymerase II distal enhancer sequence-specific DNA binding transcription factor activity (GO:0003705);; Cellular Component: nucleus (GO:0005634);; Biological Process: imaginal disc-derived leg morphogenesis (GO:0007480);; Biological Process: compound eye development (GO…	--	--	[R]	General function prediction only	Zinc finger, C2H2 type;; C2H2-type zinc finger;; Zinc-finger double domain;; Zinc-finger of C2H2 type	Zinc finger protein rotund GN=rn OS=Drosophila melanogaster (Fruit fly) PE=1 SV=2	K	Transcription	hypothetical protein HELRODRAFT_169250 [Helobdella robusta]
45	EVM0001864	[R]	General function prediction only	Biological Process: negative regulation of transcription from RNA polymerase II promoter (GO:0000122);; Molecular Function: RNA polymerase II regulatory region sequence-specific DNA binding (GO:0000977);; Molecular Function: RNA polymerase II core promoter proximal region sequence-specific DNA binding transcription factor activity involved in positive regulation of transcription (GO:0001077);; Mo…	K16799|3.92471e-104|hro:HELRODRAFT_111329|hypothetical protein; K16799 transcriptional activator cubitus interruptus (A)	Hedgehog signaling pathway (ko04340)	[R]	General function prediction only	Zinc finger, C2H2 type;; Zinc-finger double domain;; C2H2-type zinc finger	Transcriptional repressor cubitus interruptus GN=ci OS=Drosophila melanogaster (Fruit fly) PE=1 SV=2	K	Transcription	hypothetical protein HELRODRAFT_111329 [Helobdella robusta]
46	EVM0003050	--	--	Biological Process: negative regulation of transcription from RNA polymerase II promoter (GO:0000122);; Biological Process: mitotic cell cycle (GO:0000278);; Molecular Function: transcription regulatory region sequence-specific DNA binding (GO:0000976);; Molecular Function: sequence-specific DNA binding transcription factor activity (GO:0003700);; Cellular Component: nucleus (GO:0005634);; Biolog…	K09313|1.08373e-40|dya:Dyak_GE15727|GE15727 gene product from transcript GE15727-RA; K09313 homeobox protein cut-like (A)	--	--	--	CUT domain;; Homeobox domain;; Homeobox KN domain	Homeobox protein cut GN=ct OS=Drosophila melanogaster (Fruit fly) PE=1 SV=1	K	Transcription	Protein CASP [Crassostrea gigas]
47	EVM0003169	--	--	Molecular Function: RNA polymerase II core promoter proximal region sequence-specific DNA binding transcription factor activity involved in positive regulation of transcription (GO:0001077);; Molecular Function: RNA polymerase II distal enhancer sequence-specific DNA binding transcription factor activity (GO:0003705);; Cellular Component: nucleus (GO:0005634);; Cellular Component: transcription f…	K04491|8.72358e-42|mde:101897873|protein pangolin, isoforms A/H/I-like; K04491 transcription factor 7-like 2 (A)	Wnt signaling pathway (ko04310)	--	--	HMG (high mobility group) box;; N-terminal CTNNB1 binding;; HMG-box domain	Protein pangolin, isoforms A/H/I/S GN=pan OS=Drosophila melanogaster (Fruit fly) PE=1 SV=1	K	Transcription	Protein pangolin, isoforms A/H/I [Crassostrea gigas]
48	EVM0007457	--	--	Biological Process: negative regulation of transcription from RNA polymerase II promoter (GO:0000122);; Biological Process: mitotic cell cycle (GO:0000278);; Molecular Function: transcription regulatory region sequence-specific DNA binding (GO:0000976);; Molecular Function: sequence-specific DNA binding transcription factor activity (GO:0003700);; Cellular Component: nucleus (GO:0005634);; Biolog…	--	--	--	--	CUT domain;; Homeobox domain;; Homeobox KN domain	Homeobox protein cut GN=ct OS=Drosophila melanogaster (Fruit fly) PE=1 SV=1	K	Transcription	hypothetical protein HELRODRAFT_137918, partial [Helobdella robusta]
49	EVM0007935	--	--	Cellular Component: chromatin (GO:0000785);; Biological Process: imaginal disc morphogenesis (GO:0007560);;	--	--	--	--	BAH domain	Protein winged eye GN=wge OS=Drosophila melanogaster (Fruit fly) PE=1 SV=1	K	Transcription	hypothetical protein HELRODRAFT_192053 [Helobdella robusta]
50	EVM0009396	--	--	Biological Process: cell morphogenesis (GO:0000902);; Biological Process: compound eye photoreceptor cell differentiation (GO:0001751);; Biological Process: morphogenesis of an epithelium (GO:0002009);; Molecular Function: DNA binding (GO:0003677);; Biological Process: regulation of transcription from RNA polymerase II promoter (GO:0006357);; Biological Process: membrane organization (GO:0016044)…	K09275|6.53199e-73|lgi:LOTGIDRAFT_157385|hypothetical protein; K09275 transcription factor CP2 and related proteins (A)	--	--	--	CP2 transcription factor	Protein grainyhead GN=grh OS=Drosophila melanogaster (Fruit fly) PE=2 SV=3	K	Transcription	hypothetical protein LOTGIDRAFT_157385 [Lottia gigantea]
51	EVM0013641	--	--	Molecular Function: RNA polymerase II core promoter proximal region sequence-specific DNA binding transcription factor activity involved in negative regulation of transcription (GO:0001078);; Biological Process: embryonic development via the syncytial blastoderm (GO:0001700);; Molecular Function: steroid hormone receptor activity (GO:0003707);; Molecular Function: ligand-activated sequence-specif…	--	--	--	--	Ligand-binding domain of nuclear hormone receptor;; Zinc finger, C4 type (two domains)	Steroid receptor seven-up, isoforms B/C GN=svp OS=Drosophila melanogaster (Fruit fly) PE=2 SV=1	K	Transcription	hypothetical protein HELRODRAFT_193553 [Helobdella robusta]
52	EVM0017244	--	--	Molecular Function: RNA polymerase II distal enhancer sequence-specific DNA binding (GO:0000980);; Molecular Function: RNA polymerase II core promoter proximal region sequence-specific DNA binding transcription factor activity involved in positive regulation of transcription (GO:0001077);; Biological Process: positive regulation of antimicrobial peptide biosynthetic process (GO:0002807);; Cellula…	K09365|6.82062e-75|api:100168140|silk gland factor 3-like; K09365 POU domain transcription factor, class 3 (A)	--	--	--	Pou domain - N-terminal to homeobox domain;; Homeobox domain	POU domain protein CF1A GN=vvl OS=Drosophila melanogaster (Fruit fly) PE=2 SV=5	K	Transcription	PREDICTED: POU domain protein CF1A [Diaphorina citri]
53	EVM0018059	--	--	Biological Process: compound eye photoreceptor fate commitment (GO:0001752);; Molecular Function: DNA binding (GO:0003677);; Molecular Function: RNA polymerase II distal enhancer sequence-specific DNA binding transcription factor activity (GO:0003705);; Cellular Component: nucleus (GO:0005634);; Cellular Component: transcription factor complex (GO:0005667);; Cellular Component: cytoplasm (GO:0005…	K16670|5.88483e-116|hro:HELRODRAFT_155469|hypothetical protein; K16670 homeobox protein Meis2 (A)	--	[K]	Transcription	Homeobox KN domain;; Homeobox domain	Homeobox protein homothorax OS=Drosophila melanogaster (Fruit fly) PE=1 SV=1	K	Transcription	hypothetical protein HELRODRAFT_155469 [Helobdella robusta]
54	EVM0018934	--	--	Molecular Function: sequence-specific DNA binding transcription factor activity (GO:0003700);; Cellular Component: nucleus (GO:0005634);; Biological Process: imaginal disc-derived leg morphogenesis (GO:0007480);; Biological Process: chaeta development (GO:0022416);; Biological Process: elongation of arista core (GO:0035015);; Cellular Component: protein complex (GO:0043234);; Molecular Function: …	--	--	[R]	General function prediction only	Homeobox domain;; Homeobox KN domain	Homeobox protein aristaless GN=al OS=Drosophila melanogaster (Fruit fly) PE=1 SV=2	K	Transcription	hypothetical protein HELRODRAFT_66919, partial [Helobdella robusta]
55	Whitmania_pigra_newGene_2185	--	--	Biological Process: regulation of alternative mRNA splicing, via spliceosome (GO:0000381);; Molecular Function: DNA binding (GO:0003677);; Cellular Component: nucleus (GO:0005634);; Biological Process: apoptotic process (GO:0006915);; Biological Process: peripheral nervous system development (GO:0007422);; Biological Process: imaginal disc-derived wing morphogenesis (GO:0007476);; Biological Proc…	K14943|6.26021e-32|smm:Smp_039810|muscleblind-like protein; K14943 muscleblind (A)	--	--	--	--	Protein muscleblind GN=mbl OS=Drosophila melanogaster (Fruit fly) PE=2 SV=2	K	Transcription	hypothetical protein CAPTEDRAFT_53253, partial [Capitella teleta]
56	Whitmania_pigra_newGene_413	--	--	Molecular Function: RNA polymerase II core promoter proximal region sequence-specific DNA binding transcription factor activity involved in negative regulation of transcription (GO:0001078);; Biological Process: embryonic development via the syncytial blastoderm (GO:0001700);; Molecular Function: steroid hormone receptor activity (GO:0003707);; Molecular Function: ligand-activated sequence-specif…	K08548|0|hro:HELRODRAFT_106233|hypothetical protein; K08548 COUP transcription factor 2 (A)	--	--	--	Ligand-binding domain of nuclear hormone receptor;; Zinc finger, C4 type (two domains)	Steroid receptor seven-up, isoforms B/C GN=svp OS=Drosophila melanogaster (Fruit fly) PE=2 SV=1	K	Transcription	hypothetical protein HELRODRAFT_106233 [Helobdella robusta]
57	Whitmania_pigra_newGene_6944	--	--	Molecular Function: RNA polymerase II distal enhancer sequence-specific DNA binding (GO:0000980);; Molecular Function: RNA polymerase II core promoter proximal region sequence-specific DNA binding transcription factor activity involved in positive regulation of transcription (GO:0001077);; Biological Process: positive regulation of antimicrobial peptide biosynthetic process (GO:0002807);; Cellula…	K09365|3.5845e-100|hro:HELRODRAFT_66777|hypothetical protein; K09365 POU domain transcription factor, class 3 (A)	--	--	--	Pou domain - N-terminal to homeobox domain;; Homeobox domain	POU domain protein CF1A GN=vvl OS=Drosophila melanogaster (Fruit fly) PE=2 SV=5	K	Transcription	hypothetical protein HELRODRAFT_66777, partial [Helobdella robusta]
