# Supplementary material for: Division of developmental phases of freshwater leech Whitmania pigra and key genes related to neurogenesis revealed by whole genome and transcriptome analysis
Source: BMC Genomics. 2023 Apr 17;24:203. doi: 10.1186/s12864-023-09286-5 (PMC10111769; doi:10.1186/s12864-023-09286-5)
Supplement: Supplementary file 12 — Additional file 12: Table S10. 49 genes related to signal pathways. [file 12864_2023_9286_MOESM12_ESM.xlsx]

## Sheet: Sheet1
Table S10 49 genes related to signal pathways
Number	Gene ID	COG_class	COG_class_annotation	GO_annotation	KEGG_annotation	KEGG_pathway_annotation	KOG_class	KOG_class_annotation	Pfam_annotation	Swiss_Prot_annotation	eggNOG_class	eggNOG_class_annotation	NR_annotation
1	EVM0000120	--	--	Cellular Component: extracellular region (GO:0005576);; Biological Process: single-organism process (GO:0044699);;	K00408|1.33686e-81|xtr:100491282|wnt4, Xwnt-4, Xwnt4, wnt-4; wingless-type MMTV integration site family, member 4; K00408 wingless-type MMTV integration site family, member 4 (A)	Wnt signaling pathway (ko04310);; Hedgehog signaling pathway (ko04340);; Melanogenesis (ko04916)	--	--	wnt family	Protein Wnt-5 (Precursor) GN=WNT5 OS=Halocynthia roretzi (Sea squirt) PE=3 SV=1	T	Signal transduction mechanisms	WNT4 protein [Euperipatoides kanangrensis]
2	EVM0001290	--	--	Molecular Function: metal ion binding (GO:0046872);;	K04511|7.1958e-137|hro:HELRODRAFT_130334|hypothetical protein; K04511 prickle (A)	Wnt signaling pathway (ko04310)	[TZ]	Signal transduction mechanisms;; Cytoskeleton	PET Domain;; LIM domain	Protein prickle OS=Anopheles gambiae (African malaria mosquito) PE=3 SV=4	T	Signal transduction mechanisms	hypothetical protein CAPTEDRAFT_175790, partial [Capitella teleta]
3	EVM0002067	--	--	--	K03068|2.19975e-94|hro:HELRODRAFT_161979|hypothetical protein; K03068 low density lipoprotein receptor-related protein 5/6 (A)	Wnt signaling pathway (ko04310)	--	--	Low-density lipoprotein receptor repeat class B	Low-density lipoprotein receptor-related protein (Precursor) GN=lrp-1 OS=Caenorhabditis elegans PE=1 SV=1	T	Signal transduction mechanisms	hypothetical protein HELRODRAFT_161979 [Helobdella robusta]
4	EVM0002178	[RTKL]	General function prediction only;; Signal transduction mechanisms;; Transcription;; Replication, recombination and repair	Biological Process: morphogenesis of an epithelium (GO:0002009);; Biological Process: nematode larval development (GO:0002119);; Molecular Function: cAMP-dependent protein kinase activity (GO:0004691);; Molecular Function: protein binding (GO:0005515);; Cellular Component: plasma membrane (GO:0005886);; Biological Process: protein phosphorylation (GO:0006468);; Biological Process: positive regula…	K04345|5.4022e-75|xtr:100038053|prkacb, XPKAbeta, pkacb; protein kinase, cAMP-dependent, catalytic, beta; K04345 protein kinase A [EC:2.7.11.11] (A)	MAPK signaling pathway (ko04010);; Calcium signaling pathway (ko04020);; Oocyte meiosis (ko04114);; Apoptosis (ko04210);; Adrenergic signaling in cardiomyocytes (ko04261);; Vascular smooth muscle contraction (ko04270);; Wnt signaling pathway (ko04310);; Hedgehog signaling pathway (ko04340);; Gap junction (ko04540);; Insulin signaling pathway (ko04910);; GnRH signaling pathway (ko04912);; Progeste…	[T]	Signal transduction mechanisms	Protein kinase domain;; Protein tyrosine kinase;; Kinase-like	cAMP-dependent protein kinase catalytic subunit GN=Pka-C1 OS=Drosophila melanogaster (Fruit fly) PE=1 SV=3	T	Signal transduction mechanisms	PREDICTED: cAMP-dependent protein kinase catalytic subunit beta-like isoform X2 [Saccoglossus kowalevskii]
5	EVM0002952	[RTKL]	General function prediction only;; Signal transduction mechanisms;; Transcription;; Replication, recombination and repair	Molecular Function: cAMP-dependent protein kinase activity (GO:0004691);; Molecular Function: ATP binding (GO:0005524);; Biological Process: protein phosphorylation (GO:0006468);;	K04345|0|hro:HELRODRAFT_187486|hypothetical protein; K04345 protein kinase A [EC:2.7.11.11] (A)	Wnt signaling pathway (ko04310);; Hedgehog signaling pathway (ko04340)	[T]	Signal transduction mechanisms	Protein kinase domain;; Protein tyrosine kinase;; Kinase-like	cAMP-dependent protein kinase catalytic subunit GN=Pka-C1 OS=Drosophila melanogaster (Fruit fly) PE=1 SV=3	T	Signal transduction mechanisms	hypothetical protein HELRODRAFT_187486 [Helobdella robusta]
6	EVM0003169	--	--	Molecular Function: RNA polymerase II core promoter proximal region sequence-specific DNA binding transcription factor activity involved in positive regulation of transcription (GO:0001077);; Molecular Function: RNA polymerase II distal enhancer sequence-specific DNA binding transcription factor activity (GO:0003705);; Cellular Component: nucleus (GO:0005634);; Cellular Component: transcription f…	K04491|8.72358e-42|mde:101897873|protein pangolin, isoforms A/H/I-like; K04491 transcription factor 7-like 2 (A)	Wnt signaling pathway (ko04310)	--	--	HMG (high mobility group) box;; N-terminal CTNNB1 binding;; HMG-box domain	Protein pangolin, isoforms A/H/I/S GN=pan OS=Drosophila melanogaster (Fruit fly) PE=1 SV=1	K	Transcription	Protein pangolin, isoforms A/H/I [Crassostrea gigas]
7	EVM0004080	--	--	--	K01691|2.57843e-56|nvi:100123012|protein shifted-like; K01691 WNT inhibitory factor 1 (A)	Wnt signaling pathway (ko04310)	--	--	WIF domain;; EGF-like domain;; EGF-like domain;; Human growth factor-like EGF	Protein shifted (Precursor) GN=shf OS=Drosophila melanogaster (Fruit fly) PE=1 SV=2	T	Signal transduction mechanisms	hypothetical protein CAPTEDRAFT_165770 [Capitella teleta]
8	EVM0004328	--	--	--	K02222|4.31495e-42|lcm:102358425|secreted frizzled-related protein 1-like; K02222 secreted frizzled-related protein 5 (A)	Wnt signaling pathway (ko04310)	--	--	Fz domain;; UNC-6/NTR/C345C module	Frizzled (Precursor) GN=fz OS=Drosophila virilis (Fruit fly) PE=2 SV=3	T	Signal transduction mechanisms	hypothetical protein HELRODRAFT_113786 [Helobdella robusta]
9	EVM0004540	--	--	--	--	--	--	--	Wnt and FGF inhibitory regulator	--	--	--	hypothetical protein HELRODRAFT_173490 [Helobdella robusta]
10	EVM0004894	[RTKL]	General function prediction only;; Signal transduction mechanisms;; Transcription;; Replication, recombination and repair	Molecular Function: protein serine/threonine kinase activity (GO:0004674);; Molecular Function: ATP binding (GO:0005524);; Biological Process: protein phosphorylation (GO:0006468);;	K04345|0|hro:HELRODRAFT_88726|hypothetical protein; K04345 protein kinase A [EC:2.7.11.11] (A)	Wnt signaling pathway (ko04310);; Hedgehog signaling pathway (ko04340)	[T]	Signal transduction mechanisms	Protein kinase domain;; Protein tyrosine kinase;; Kinase-like	cAMP-dependent protein kinase catalytic subunit GN=Pka-C1 OS=Drosophila melanogaster (Fruit fly) PE=1 SV=3	T	Signal transduction mechanisms	hypothetical protein HELRODRAFT_88726 [Helobdella robusta]
11	EVM0005018	[RTKL]	General function prediction only;; Signal transduction mechanisms;; Transcription;; Replication, recombination and repair	Molecular Function: calcium-dependent protein kinase C activity (GO:0004698);; Molecular Function: ATP binding (GO:0005524);; Cellular Component: cytoplasm (GO:0005737);; Biological Process: protein phosphorylation (GO:0006468);; Molecular Function: zinc ion binding (GO:0008270);; Molecular Function: diacylglycerol binding (GO:0019992);; Biological Process: regulation of hemocyte proliferation (G…	K02677|0|lgi:LOTGIDRAFT_211133|hypothetical protein; K02677 classical protein kinase C [EC:2.7.11.13] (A)	Phosphatidylinositol signaling system (ko04070);; mTOR signaling pathway (ko04150);; Wnt signaling pathway (ko04310)	--	--	Protein kinase domain;; Protein tyrosine kinase;; C2 domain;; Phorbol esters/diacylglycerol binding domain (C1 domain);; Protein kinase C terminal domain	Calcium-dependent protein kinase C GN=PRKC1 OS=Aplysia californica (California sea hare) PE=1 SV=2	T	Signal transduction mechanisms	hypothetical protein LOTGIDRAFT_211133 [Lottia gigantea]
12	EVM0005822	--	--	--	K01558|8.97952e-87|hro:HELRODRAFT_89495|hypothetical protein; K01558 wingless-type MMTV integration site family, member 16 (A)	Wnt signaling pathway (ko04310);; Hedgehog signaling pathway (ko04340)	--	--	wnt family	Protein Wnt-1 (Precursor) GN=WNT-1 OS=Bombyx mori (Silk moth) PE=2 SV=1	T	Signal transduction mechanisms	WNT16 [Perionyx excavatus]
13	EVM0006140	--	--	--	K00182|3.90291e-66|cmk:103179360|wnt2; wingless-type MMTV integration site family member 2; K00182 wingless-type MMTV integration site family, member 2 (A)	Wnt signaling pathway (ko04310);; Hedgehog signaling pathway (ko04340);; Melanogenesis (ko04916)	--	--	wnt family	Protein Wnt-1 (Precursor) GN=WNT-1 OS=Bombyx mori (Silk moth) PE=2 SV=1	T	Signal transduction mechanisms	wingless-type MMTV integration site family member 2 precursor [Saccoglossus kowalevskii]
14	EVM0006643	--	--	--	K04448|9.17504e-11|hro:HELRODRAFT_134516|hypothetical protein; K04448 transcription factor AP-1 (A)	Wnt signaling pathway (ko04310)	--	--	bZIP transcription factor;; Jun-like transcription factor;; bZIP Maf transcription factor;; Basic region leucine zipper	--	--	--	hypothetical protein HELRODRAFT_134516, partial [Helobdella robusta]
15	EVM0007698	[RTKL]	General function prediction only;; Signal transduction mechanisms;; Transcription;; Replication, recombination and repair	Molecular Function: nucleotide binding (GO:0000166);; Molecular Function: cAMP-dependent protein kinase activity (GO:0004691);; Molecular Function: protein binding (GO:0005515);; Cellular Component: plasma membrane (GO:0005886);; Cellular Component: cAMP-dependent protein kinase complex (GO:0005952);; Biological Process: protein phosphorylation (GO:0006468);; Biological Process: positive regulati…	K04345|6.29595e-126|hgl:101707235|Prkaca; protein kinase, cAMP-dependent, catalytic, alpha; K04345 protein kinase A [EC:2.7.11.11] (A)	MAPK signaling pathway (ko04010);; Ras signaling pathway (ko04014);; Calcium signaling pathway (ko04020);; cAMP signaling pathway (ko04024);; Chemokine signaling pathway (ko04062);; Oocyte meiosis (ko04114);; Apoptosis (ko04210);; Adrenergic signaling in cardiomyocytes (ko04261);; Vascular smooth muscle contraction (ko04270);; Wnt signaling pathway (ko04310);; Hedgehog signaling pathway (ko04340)…	[T]	Signal transduction mechanisms	Protein kinase domain;; Protein tyrosine kinase;; Kinase-like	cAMP-dependent protein kinase catalytic subunit GN=Pka-C1 OS=Drosophila melanogaster (Fruit fly) PE=1 SV=3	T	Signal transduction mechanisms	cAMP-dependent protein kinase [Branchiostoma floridae]
16	EVM0008799	--	--	Cellular Component: extracellular region (GO:0005576);; Biological Process: single-organism process (GO:0044699);;	K03209|2.22783e-79|phu:Phum_PHUM151650|protein wingless precursor, putative; K03209 wingless-type MMTV integration site family, member 1 (A)	Wnt signaling pathway (ko04310);; Hedgehog signaling pathway (ko04340);; Hippo signaling pathway - fly (ko04391)	--	--	wnt family	Protein Wnt-1 (Precursor) GN=WNT-1 OS=Bombyx mori (Silk moth) PE=2 SV=1	T	Signal transduction mechanisms	Wnt1 protein [Platynereis dumerilii]
17	EVM0008898	[TZDR]	Signal transduction mechanisms;; Cytoskeleton;; Cell cycle control, cell division, chromosome partitioning;; General function prediction only	Molecular Function: calcium ion binding (GO:0005509);;	K06268|6.59925e-48|hro:HELRODRAFT_65068|hypothetical protein; K06268 serine/threonine-protein phosphatase 2B regulatory subunit (A)	Wnt signaling pathway (ko04310)	[T]	Signal transduction mechanisms	EF-hand domain pair;; EF hand;; EF-hand domain;; EF hand;; EF-hand domain pair;; Cytoskeletal-regulatory complex EF hand	Calcineurin subunit B type 1 GN=CanB OS=Drosophila melanogaster (Fruit fly) PE=2 SV=1	T	Signal transduction mechanisms	hypothetical protein HELRODRAFT_65068 [Helobdella robusta]
18	EVM0010581	[D]	Cell cycle control, cell division, chromosome partitioning	Biological Process: single-organism cellular process (GO:0044763);;	K10151|4.83413e-103|hro:HELRODRAFT_68430|hypothetical protein; K10151 cyclin D2 (A)	FoxO signaling pathway (ko04068);; Wnt signaling pathway (ko04310);; Jak-STAT signaling pathway (ko04630)	[D]	Cell cycle control, cell division, chromosome partitioning	Cyclin, N-terminal domain;; Cyclin, C-terminal domain	G2/mitotic-specific cyclin-A OS=Patella vulgata (Common limpet) PE=2 SV=1	D	Cell cycle control, cell division, chromosome partitioning	hypothetical protein HELRODRAFT_68430 [Helobdella robusta]
19	EVM0011121	--	--	Biological Process: single-organism process (GO:0044699);;	K02222|4.21653e-49|lcm:102358425|secreted frizzled-related protein 1-like; K02222 secreted frizzled-related protein 5 (A)	Wnt signaling pathway (ko04310)	--	--	Fz domain	Frizzled-2 (Precursor) GN=fz2 OS=Drosophila melanogaster (Fruit fly) PE=1 SV=1	T	Signal transduction mechanisms	Secreted frizzled-related protein 5, partial [Stegodyphus mimosarum]
20	EVM0012509	--	--	Cellular Component: transcription factor complex (GO:0005667);; Biological Process: regulation of transcription from RNA polymerase II promoter (GO:0006357);; Molecular Function: beta-catenin binding (GO:0008013);; Molecular Function: sequence-specific DNA binding (GO:0043565);; Molecular Function: transcription regulatory region DNA binding (GO:0044212);; Biological Process: canonical Wnt signal…	K04491|5.7183e-42|dse:Dsec_GM23239|GM23239 gene product from transcript GM23239-RA; K04491 transcription factor 7-like 2 (A)	Wnt signaling pathway (ko04310)	--	--	HMG (high mobility group) box;; N-terminal CTNNB1 binding;; HMG-box domain	Protein pangolin, isoforms A/H/I/S GN=pan OS=Drosophila melanogaster (Fruit fly) PE=1 SV=1	K	Transcription	GM23239 [Drosophila sechellia]
21	EVM0013532	[RTKL]	General function prediction only;; Signal transduction mechanisms;; Transcription;; Replication, recombination and repair	Molecular Function: cAMP-dependent protein kinase activity (GO:0004691);; Molecular Function: protein binding (GO:0005515);; Molecular Function: ATP binding (GO:0005524);; Cellular Component: plasma membrane (GO:0005886);; Cellular Component: cAMP-dependent protein kinase complex (GO:0005952);; Biological Process: protein phosphorylation (GO:0006468);; Biological Process: positive regulation of h…	K04345|0|hro:HELRODRAFT_98699|hypothetical protein; K04345 protein kinase A [EC:2.7.11.11] (A)	Wnt signaling pathway (ko04310);; Hedgehog signaling pathway (ko04340)	[T]	Signal transduction mechanisms	Protein kinase domain;; Protein tyrosine kinase	cAMP-dependent protein kinase catalytic subunit GN=Pka-C1 OS=Drosophila melanogaster (Fruit fly) PE=1 SV=3	T	Signal transduction mechanisms	hypothetical protein HELRODRAFT_98699 [Helobdella robusta]
22	EVM0014260	[RTKL]	General function prediction only;; Signal transduction mechanisms;; Transcription;; Replication, recombination and repair	Molecular Function: calcium-dependent protein kinase C activity (GO:0004698);; Molecular Function: ATP binding (GO:0005524);; Cellular Component: cytosol (GO:0005829);; Molecular Function: zinc ion binding (GO:0008270);; Cellular Component: membrane (GO:0016020);; Biological Process: peptidyl-serine phosphorylation (GO:0018105);; Biological Process: peptidyl-threonine phosphorylation (GO:0018107)…	K02677|0|hro:HELRODRAFT_88955|hypothetical protein; K02677 classical protein kinase C [EC:2.7.11.13] (A)	Phosphatidylinositol signaling system (ko04070);; mTOR signaling pathway (ko04150);; Wnt signaling pathway (ko04310)	--	--	Protein kinase domain;; Protein tyrosine kinase;; Phorbol esters/diacylglycerol binding domain (C1 domain);; C2 domain	Calcium-dependent protein kinase C GN=PRKC1 OS=Aplysia californica (California sea hare) PE=1 SV=2	T	Signal transduction mechanisms	hypothetical protein HELRODRAFT_88955 [Helobdella robusta]
23	EVM0015323	[RTKL]	General function prediction only;; Signal transduction mechanisms;; Transcription;; Replication, recombination and repair	Biological Process: morphogenesis of an epithelium (GO:0002009);; Biological Process: nematode larval development (GO:0002119);; Molecular Function: cAMP-dependent protein kinase activity (GO:0004691);; Molecular Function: ATP binding (GO:0005524);; Cellular Component: cAMP-dependent protein kinase complex (GO:0005952);; Biological Process: protein phosphorylation (GO:0006468);; Biological Proces…	K04345|0|hro:HELRODRAFT_110749|hypothetical protein; K04345 protein kinase A [EC:2.7.11.11] (A)	Wnt signaling pathway (ko04310);; Hedgehog signaling pathway (ko04340)	[T]	Signal transduction mechanisms	Protein kinase domain;; Protein tyrosine kinase;; Kinase-like	cAMP-dependent protein kinase catalytic subunit GN=Pka-C1 OS=Drosophila melanogaster (Fruit fly) PE=1 SV=3	T	Signal transduction mechanisms	hypothetical protein HELRODRAFT_110749 [Helobdella robusta]
24	EVM0015456	--	--	Molecular Function: receptor binding (GO:0005102);; Cellular Component: proteinaceous extracellular matrix (GO:0005578);; Biological Process: multicellular organismal development (GO:0007275);; Biological Process: Wnt signaling pathway (GO:0016055);;	K00444|3.92189e-127|lve:103070287|WNT5A; wingless-type MMTV integration site family, member 5A; K00444 wingless-type MMTV integration site family, member 5 (A)	Wnt signaling pathway (ko04310);; Hedgehog signaling pathway (ko04340);; Hippo signaling pathway (ko04390);; Signaling pathways regulating pluripotency of stem cells (ko04550);; Melanogenesis (ko04916);; HTLV-I infection (ko05166);; Pathways in cancer (ko05200);; Proteoglycans in cancer (ko05205);; Basal cell carcinoma (ko05217)	--	--	wnt family	Protein Wnt-5 (Precursor) GN=WNT5 OS=Halocynthia roretzi (Sea squirt) PE=3 SV=1	T	Signal transduction mechanisms	Wnt5 [Platynereis dumerilii]
25	EVM0017256	--	--	--	K02105|0|hro:HELRODRAFT_108064|hypothetical protein; K02105 catenin beta 1 (A)	Wnt signaling pathway (ko04310)	--	--	Armadillo/beta-catenin-like repeat	Catenin beta OS=Urechis caupo (Innkeeper worm) PE=2 SV=1	TZ	Signal transduction mechanisms;; Cytoskeleton	hypothetical protein HELRODRAFT_108064 [Helobdella robusta]
26	EVM0017351	[K]	Transcription	Molecular Function: transcription coactivator activity (GO:0003713);; Molecular Function: ATP binding (GO:0005524);; Biological Process: DNA repair (GO:0006281);; Biological Process: DNA recombination (GO:0006310);; Biological Process: regulation of transcription, DNA-templated (GO:0006355);; Biological Process: cell cycle (GO:0007049);; Biological Process: chromatin modification (GO:0016568);; B…	K04499|0|hro:HELRODRAFT_191387|hypothetical protein; K04499 RuvB-like protein 1 (pontin 52) (A)	Wnt signaling pathway (ko04310)	[L]	Replication, recombination and repair	TIP49 C-terminus;; ATPase family associated with various cellular activities (AAA);; Holliday junction DNA helicase ruvB N-terminus;; AAA ATPase domain;; AAA domain;; AAA domain (dynein-related subfamily);; Sigma-54 interaction domain	RuvB-like helicase 1 OS=Aedes aegypti (Yellowfever mosquito) PE=3 SV=1	L	Replication, recombination and repair	hypothetical protein HELRODRAFT_191387 [Helobdella robusta]
27	EVM0017403	--	--	--	K01558|1.07935e-46|hro:HELRODRAFT_79030|hypothetical protein; K01558 wingless-type MMTV integration site family, member 16 (A)	Wnt signaling pathway (ko04310);; Hedgehog signaling pathway (ko04340)	--	--	wnt family	Protein Wnt-2 (Precursor) GN=Wnt2 OS=Drosophila melanogaster (Fruit fly) PE=2 SV=2	T	Signal transduction mechanisms	wnt16B [Helobdella sp. SJC-2009]
28	EVM0018029	--	--	Molecular Function: receptor binding (GO:0005102);; Cellular Component: proteinaceous extracellular matrix (GO:0005578);; Biological Process: multicellular organismal development (GO:0007275);; Biological Process: Wnt signaling pathway (GO:0016055);;	K00572|1.75445e-155|hro:HELRODRAFT_184933|hypothetical protein; K00572 wingless-type MMTV integration site family, member 7 (A)	Wnt signaling pathway (ko04310);; Hedgehog signaling pathway (ko04340)	--	--	wnt family	Protein Wnt-2 (Precursor) GN=Wnt2 OS=Drosophila melanogaster (Fruit fly) PE=2 SV=2	T	Signal transduction mechanisms	hypothetical protein HELRODRAFT_184933 [Helobdella robusta]
29	EVM0018772	[RTKL]	General function prediction only;; Signal transduction mechanisms;; Transcription;; Replication, recombination and repair	Molecular Function: cAMP-dependent protein kinase activity (GO:0004691);; Molecular Function: protein binding (GO:0005515);; Molecular Function: ATP binding (GO:0005524);; Cellular Component: cAMP-dependent protein kinase complex (GO:0005952);; Biological Process: protein phosphorylation (GO:0006468);; Biological Process: imaginal disc-derived wing morphogenesis (GO:0007476);;	K04345|1.01546e-140|cin:100175976|cAMP-dependent protein kinase catalytic subunit PRKX-like; K04345 protein kinase A [EC:2.7.11.11] (A)	Wnt signaling pathway (ko04310);; Hedgehog signaling pathway (ko04340)	[T]	Signal transduction mechanisms	Protein kinase domain;; Protein tyrosine kinase;; Kinase-like	Protein kinase DC2 GN=Pka-C3 OS=Drosophila melanogaster (Fruit fly) PE=2 SV=2	T	Signal transduction mechanisms	PREDICTED: cAMP-dependent protein kinase catalytic subunit PRKX-like [Ciona intestinalis]
30	Whitmania_pigra_newGene_1505	--	--	--	K10162|6.48472e-06|lgi:LOTGIDRAFT_151562|hypothetical protein; K10162 BMP and activin membrane-bound inhibitor (A)	Wnt signaling pathway (ko04310);; TGF-beta signaling pathway (ko04350)	--	--	BMP and activin membrane-bound inhibitor (BAMBI) N-terminal domain	--	--	--	--
31	EVM0002845	--	--	Cellular Component: extracellular region (GO:0005576);;	K06051|2.57654e-138|hro:HELRODRAFT_109730|hypothetical protein; K06051 delta (A)	Notch signaling pathway (ko04330)	--	--	EGF-like domain;; Delta serrate ligand;; Human growth factor-like EGF	Neurogenic locus protein delta (Precursor) GN=Dl OS=Drosophila melanogaster (Fruit fly) PE=1 SV=2	T	Signal transduction mechanisms	hypothetical protein HELRODRAFT_109730 [Helobdella robusta]
32	EVM0002913	--	--	--	--	--	--	--	EGF-like domain;; IPT/TIG domain;; Calcium-binding EGF domain	Processed neurogenic locus Notch protein (Precursor) GN=N OS=Drosophila melanogaster (Fruit fly) PE=1 SV=3	T	Signal transduction mechanisms	hypothetical protein BRAFLDRAFT_211833 [Branchiostoma floridae]
33	EVM0003050	--	--	Biological Process: negative regulation of transcription from RNA polymerase II promoter (GO:0000122);; Biological Process: mitotic cell cycle (GO:0000278);; Molecular Function: transcription regulatory region sequence-specific DNA binding (GO:0000976);; Molecular Function: sequence-specific DNA binding transcription factor activity (GO:0003700);; Cellular Component: nucleus (GO:0005634);; Biolog…	K09313|1.08373e-40|dya:Dyak_GE15727|GE15727 gene product from transcript GE15727-RA; K09313 homeobox protein cut-like (A)	--	--	--	CUT domain;; Homeobox domain;; Homeobox KN domain	Homeobox protein cut GN=ct OS=Drosophila melanogaster (Fruit fly) PE=1 SV=1	K	Transcription	Protein CASP [Crassostrea gigas]
34	EVM0005841	--	--	--	--	--	--	--	Calcium-binding EGF domain;; Complement Clr-like EGF-like;; EGF-like domain;; Coagulation Factor Xa inhibitory site;; EGF domain;; TB domain	Processed neurogenic locus Notch protein (Precursor) GN=N OS=Drosophila melanogaster (Fruit fly) PE=1 SV=3	T	Signal transduction mechanisms	PREDICTED: fibrillin-2-like [Apis mellifera]
35	EVM0006869	--	--	Biological Process: mitotic cell cycle (GO:0000278);; Molecular Function: transcription regulatory region sequence-specific DNA binding (GO:0000976);; Molecular Function: sequence-specific DNA binding RNA polymerase II transcription factor activity (GO:0000981);; Biological Process: cell fate specification (GO:0001708);; Biological Process: compound eye photoreceptor cell differentiation (GO:0001…	K06051|4.3165e-58|pbi:103054339|DLL4; delta-like 4 (Drosophila); K06051 delta (A)	Notch signaling pathway (ko04330)	--	--	N terminus of Notch ligand;; Delta serrate ligand	Neurogenic locus protein delta (Precursor) GN=Dl OS=Drosophila melanogaster (Fruit fly) PE=1 SV=2	T	Signal transduction mechanisms	GH22392 [Drosophila grimshawi]
36	EVM0007457	--	--	Biological Process: negative regulation of transcription from RNA polymerase II promoter (GO:0000122);; Biological Process: mitotic cell cycle (GO:0000278);; Molecular Function: transcription regulatory region sequence-specific DNA binding (GO:0000976);; Molecular Function: sequence-specific DNA binding transcription factor activity (GO:0003700);; Cellular Component: nucleus (GO:0005634);; Biolog…	--	--	--	--	CUT domain;; Homeobox domain;; Homeobox KN domain	Homeobox protein cut GN=ct OS=Drosophila melanogaster (Fruit fly) PE=1 SV=1	K	Transcription	hypothetical protein HELRODRAFT_137918, partial [Helobdella robusta]
37	EVM0007666	--	--	Cellular Component: extracellular region (GO:0005576);;	K06051|5.41438e-137|hro:HELRODRAFT_109730|hypothetical protein; K06051 delta (A)	Notch signaling pathway (ko04330)	--	--	EGF-like domain;; Delta serrate ligand;; Human growth factor-like EGF;; EGF-like domain	Fibropellin-3 (Precursor) GN=EGF3 OS=Strongylocentrotus purpuratus (Purple sea urchin) PE=1 SV=1	T	Signal transduction mechanisms	hypothetical protein HELRODRAFT_109730 [Helobdella robusta]
38	EVM0007730	[C]	Energy production and conversion	Cellular Component: vacuolar proton-transporting V-type ATPase, V0 domain (GO:0000220);; Biological Process: vacuolar acidification (GO:0007035);; Biological Process: regulation of Notch signaling pathway (GO:0008593);; Biological Process: ATP hydrolysis coupled proton transport (GO:0015991);; Cellular Component: plasma membrane proton-transporting V-type ATPase complex (GO:0033181);; Molecular F…	K02146|0|hro:HELRODRAFT_184940|hypothetical protein; K02146 V-type H+-transporting ATPase subunit d (A)	Oxidative phosphorylation (ko00190);; Lysosome (ko04142);; Phagosome (ko04145)	[C]	Energy production and conversion	ATP synthase (C/AC39) subunit	V-type proton ATPase subunit d OS=Manduca sexta (Tobacco hawkmoth) PE=2 SV=1	C	Energy production and conversion	hypothetical protein HELRODRAFT_184940 [Helobdella robusta]
39	EVM0008619	--	--	Molecular Function: RNA polymerase II transcription cofactor activity (GO:0001104);; Molecular Function: protein binding (GO:0005515);; Cellular Component: lysosome (GO:0005764);; Cellular Component: late endosome (GO:0005770);; Biological Process: regulation of transcription from RNA polymerase II promoter (GO:0006357);; Biological Process: response to oxidative stress (GO:0006979);; Biological …	K12389|1.50546e-106|hro:HELRODRAFT_194029|hypothetical protein; K12389 battenin (A)	Lysosome (ko04142)	[R]	General function prediction only	CLN3 protein	Battenin GN=cln3 OS=Dictyostelium discoideum (Slime mold) PE=3 SV=1	U	Intracellular trafficking, secretion, and vesicular transport	hypothetical protein HELRODRAFT_194029 [Helobdella robusta]
40	EVM0016927	[R]	General function prediction only	--	K02599|2.54376e-176|xtr:100486344|neurogenic locus notch homolog protein 2-like; K02599 Notch (A)	Dorso-ventral axis formation (ko04320);; Notch signaling pathway (ko04330)	--	--	Ankyrin repeats (3 copies);; Ankyrin repeat;; EGF-like domain;; Ankyrin repeats (many copies);; Ankyrin repeats (many copies);; Ankyrin repeat;; LNR domain;; Calcium-binding EGF domain;; Human growth factor-like EGF	Processed neurogenic locus Notch protein (Precursor) GN=N OS=Drosophila melanogaster (Fruit fly) PE=1 SV=3	T	Signal transduction mechanisms	Notch protein [Platynereis dumerilii]
41	EVM0017173	--	--	--	--	--	--	--	EGF-like domain;; Calcium-binding EGF domain;; Laminin G domain;; Human growth factor-like EGF;; Laminin G domain;; EGF-like domain	Processed neurogenic locus Notch protein (Precursor) GN=N OS=Drosophila melanogaster (Fruit fly) PE=1 SV=3	T	Signal transduction mechanisms	PREDICTED: uncharacterized protein LOC752451 [Strongylocentrotus purpuratus]
42	EVM0018056	--	--	--	K17495|1.75795e-51|lcm:102349829|SVEP1; sushi, von Willebrand factor type A, EGF and pentraxin domain containing 1; K17495 CUB and sushi domain-containing protein (A)	--	--	--	Sushi domain (SCR repeat);; EGF-like domain	Processed neurogenic locus Notch protein (Precursor) GN=N OS=Drosophila melanogaster (Fruit fly) PE=1 SV=3	T	Signal transduction mechanisms	hypothetical protein CAPTEDRAFT_220964 [Capitella teleta]
43	EVM0018934	--	--	Molecular Function: sequence-specific DNA binding transcription factor activity (GO:0003700);; Cellular Component: nucleus (GO:0005634);; Biological Process: imaginal disc-derived leg morphogenesis (GO:0007480);; Biological Process: chaeta development (GO:0022416);; Biological Process: elongation of arista core (GO:0035015);; Cellular Component: protein complex (GO:0043234);; Molecular Function: …	--	--	[R]	General function prediction only	Homeobox domain;; Homeobox KN domain	Homeobox protein aristaless GN=al OS=Drosophila melanogaster (Fruit fly) PE=1 SV=2	K	Transcription	hypothetical protein HELRODRAFT_66919, partial [Helobdella robusta]
44	Whitmania_pigra_newGene_6844	--	--	--	K06051|8.62868e-24|dwi:Dwil_GK13480|GK13480 gene product from transcript GK13480-RA; K06051 delta (A)	Notch signaling pathway (ko04330)	--	--	EGF-like domain	Neurogenic locus protein delta (Precursor) GN=Dl OS=Drosophila melanogaster (Fruit fly) PE=1 SV=2	T	Signal transduction mechanisms	delta protein [Drosophila melanogaster]
45	EVM0001864	[R]	General function prediction only	Biological Process: negative regulation of transcription from RNA polymerase II promoter (GO:0000122);; Molecular Function: RNA polymerase II regulatory region sequence-specific DNA binding (GO:0000977);; Molecular Function: RNA polymerase II core promoter proximal region sequence-specific DNA binding transcription factor activity involved in positive regulation of transcription (GO:0001077);; Mo…	K16799|3.92471e-104|hro:HELRODRAFT_111329|hypothetical protein; K16799 transcriptional activator cubitus interruptus (A)	Hedgehog signaling pathway (ko04340)	[R]	General function prediction only	Zinc finger, C2H2 type;; Zinc-finger double domain;; C2H2-type zinc finger	Transcriptional repressor cubitus interruptus GN=ci OS=Drosophila melanogaster (Fruit fly) PE=1 SV=2	K	Transcription	hypothetical protein HELRODRAFT_111329 [Helobdella robusta]
46	EVM0005271	--	--	--	--	--	--	--	Fibronectin type III domain	Interference hedgehog {ECO:0000250|UniProtKB:Q9VM64} (Precursor) OS=Drosophila mojavensis (Fruit fly) PE=3 SV=1	T	Signal transduction mechanisms	hypothetical protein HELRODRAFT_159484 [Helobdella robusta]
47	EVM0009838	--	--	--	--	--	--	--	Immunoglobulin I-set domain;; Immunoglobulin domain;; Immunoglobulin domain;; Immunoglobulin domain;; Immunoglobulin V-set domain;; Fibronectin type III domain;; CD80-like C2-set immunoglobulin domain;; Immunoglobulin C1-set domain	Interference hedgehog {ECO:0000250|UniProtKB:Q9VM64} (Precursor) OS=Drosophila ananassae (Fruit fly) PE=3 SV=1	T	Signal transduction mechanisms	Interference hedgehog, partial [Stegodyphus mimosarum]
48	EVM0010244	--	--	Biological Process: locomotion (GO:0040011);; Biological Process: single-multicellular organism process (GO:0044707);; Biological Process: regulation of biological process (GO:0050789);; Biological Process: localization (GO:0051179);;	K06233|7.08782e-45|bom:102280535|LRP2; low density lipoprotein receptor-related protein 2; K06233 low density lipoprotein-related protein 2 (A)	Hedgehog signaling pathway (ko04340);; Thyroid hormone synthesis (ko04918)	--	--	Low-density lipoprotein receptor domain class A;; Low-density lipoprotein receptor repeat class B	Low-density lipoprotein receptor-related protein (Precursor) GN=lrp-1 OS=Caenorhabditis elegans PE=1 SV=1	T	Signal transduction mechanisms	hypothetical protein DAPPUDRAFT_43397 [Daphnia pulex]
49	EVM0018041	--	--	--	K06225|1.76467e-135|ame:100576449|protein patched-like; K06225 patched 1 (A)	Hedgehog signaling pathway (ko04340)	[I]	Lipid transport and metabolism	Patched family;; Sterol-sensing domain of SREBP cleavage-activation	Protein patched GN=ptc OS=Drosophila melanogaster (Fruit fly) PE=2 SV=2	T	Signal transduction mechanisms	hypothetical protein CAPTEDRAFT_226628 [Capitella teleta]
