# Supplementary material for: Division of developmental phases of freshwater leech Whitmania pigra and key genes related to neurogenesis revealed by whole genome and transcriptome analysis
Source: BMC Genomics. 2023 Apr 17;24:203. doi: 10.1186/s12864-023-09286-5 (PMC10111769; doi:10.1186/s12864-023-09286-5)
Supplement: Supplementary file 13 — Additional file 13: Table S11. 77 genes related to neurogenesis. [file 12864_2023_9286_MOESM13_ESM.xlsx]

## Sheet: Sheet1
Table S11 77 genes related to neurogenesis
Number	Gene ID	COG_class	COG_class_annotation	GO_annotation	KEGG_annotation	KEGG_pathway_annotation	KOG_class	KOG_class_annotation	Pfam_annotation	Swiss_Prot_annotation	eggNOG_class	eggNOG_class_annotation	NR_annotation
1	EVM0000129	[TZDR]	Signal transduction mechanisms;; Cytoskeleton;; Cell cycle control, cell division, chromosome partitioning;; General function prediction only	Molecular Function: calcium ion binding (GO:0005509);;	K02183|4.25328e-58|shr:100924316|calmodulin-like; K02183 calmodulin (A)	Ras signaling pathway (ko04014);; Rap1 signaling pathway (ko04015);; Calcium signaling pathway (ko04020);; cGMP-PKG signaling pathway (ko04022);; cAMP signaling pathway (ko04024);; Phosphatidylinositol signaling system (ko04070);; Oocyte meiosis (ko04114);; Adrenergic signaling in cardiomyocytes (ko04261);; Vascular smooth muscle contraction (ko04270);; Circadian entrainment (ko04713);; Long-term…	[T]	Signal transduction mechanisms	EF hand;; EF-hand domain pair;; EF-hand domain;; EF-hand domain pair;; EF hand;; EF-hand domain;; Cytoskeletal-regulatory complex EF hand;; Secreted protein acidic and rich in cysteine Ca binding region	Calmodulin OS=Stichopus japonicus (Sea cucumber) PE=1 SV=2	T	Signal transduction mechanisms	hypothetical protein CAPTEDRAFT_163548 [Capitella teleta]
2	EVM0000872	--	--	Biological Process: neuron projection morphogenesis (GO:0048812);;	--	--	--	--	p25-alpha	TPPP family protein CG45057 GN=CG45057 OS=Drosophila melanogaster (Fruit fly) PE=2 SV=1	T	Signal transduction mechanisms	hypothetical protein HELRODRAFT_62642 [Helobdella robusta]
3	EVM0001066	--	--	--	K18405|8.09003e-37|gga:423906|TDRD1; tudor domain containing 1; K18405 tudor domain-containing protein 1/4/6/7 (A)	--	--	--	Tudor domain;; Survival motor neuron protein (SMN);; Domain of unknown function (DUF4537)	Maternal protein tudor GN=tud OS=Drosophila melanogaster (Fruit fly) PE=1 SV=2	K	Transcription	RING finger protein 17 [Crassostrea gigas]
4	EVM0001100	--	--	--	--	--	--	--	--	--	--	--	neuron-specific protein [Hirudo medicinalis]
5	EVM0001135	--	--	Biological Process: cell morphogenesis (GO:0000902);; Molecular Function: hormone activity (GO:0005179);; Cellular Component: extracellular region (GO:0005576);; Biological Process: cellular calcium ion homeostasis (GO:0006874);; Biological Process: actin filament organization (GO:0007015);; Biological Process: chromosome segregation (GO:0007059);; Biological Process: signal transduction (GO:0007…	--	--	[T]	Signal transduction mechanisms	SH3 domain;; Variant SH3 domain;; Variant SH3 domain	Sex muscle abnormal protein 5 GN=sem-5 OS=Caenorhabditis elegans PE=1 SV=1	T	Signal transduction mechanisms	hypothetical protein HELRODRAFT_172137 [Helobdella robusta]
6	EVM0001199	--	--	Biological Process: synapse organization (GO:0050808);; Biological Process: neurological system process (GO:0050877);;	--	--	--	--	Laminin G domain;; Laminin G domain;; EGF-like domain	Neurexin-4 (Precursor) GN=Nrx-IV OS=Drosophila melanogaster (Fruit fly) PE=1 SV=2	T	Signal transduction mechanisms	hypothetical protein CAPTEDRAFT_22004, partial [Capitella teleta]
7	EVM0001642	[T]	Signal transduction mechanisms	Molecular Function: protein tyrosine phosphatase activity (GO:0004725);; Cellular Component: microtubule associated complex (GO:0005875);; Cellular Component: plasma membrane (GO:0005886);; Cellular Component: focal adhesion (GO:0005925);; Biological Process: protein dephosphorylation (GO:0006470);; Biological Process: cell adhesion (GO:0007155);; Biological Process: axon target recognition (GO:0…	K05695|0|hro:HELRODRAFT_192507|hypothetical protein; K05695 receptor-type tyrosine-protein phosphatase F [EC:3.1.3.48] (A)	--	[T]	Signal transduction mechanisms	Protein-tyrosine phosphatase;; Fibronectin type III domain;; Immunoglobulin I-set domain;; Immunoglobulin domain;; Immunoglobulin domain;; Interferon-alpha/beta receptor, fibronectin type III;; Immunoglobulin domain;; Tyrosine phosphatase family;; Immunoglobulin V-set domain;; Dual specificity phosphatase, catalytic domain	Tyrosine-protein phosphatase Lar (Precursor) GN=Lar OS=Drosophila melanogaster (Fruit fly) PE=1 SV=2	T	Signal transduction mechanisms	hypothetical protein HELRODRAFT_192507 [Helobdella robusta]
8	EVM0001787	--	--	Biological Process: mating behavior (GO:0007617);; Biological Process: multicellular organismal reproductive behavior (GO:0033057);; Cellular Component: cell part (GO:0044464);; Biological Process: organ development (GO:0048513);; Biological Process: cell morphogenesis involved in neuron differentiation (GO:0048667);; Biological Process: neuron projection morphogenesis (GO:0048812);; Biological P…	--	--	--	--	Immunoglobulin domain;; Fibronectin type III domain;; Immunoglobulin I-set domain;; Immunoglobulin domain	Neuroglian (Precursor) GN=Nrg OS=Drosophila melanogaster (Fruit fly) PE=1 SV=2	T	Signal transduction mechanisms	hypothetical protein CAPTEDRAFT_120325, partial [Capitella teleta]
9	EVM0001864	[R]	General function prediction only	Biological Process: negative regulation of transcription from RNA polymerase II promoter (GO:0000122);; Molecular Function: RNA polymerase II regulatory region sequence-specific DNA binding (GO:0000977);; Molecular Function: RNA polymerase II core promoter proximal region sequence-specific DNA binding transcription factor activity involved in positive regulation of transcription (GO:0001077);; Mo…	K16799|3.92471e-104|hro:HELRODRAFT_111329|hypothetical protein; K16799 transcriptional activator cubitus interruptus (A)	Hedgehog signaling pathway (ko04340)	[R]	General function prediction only	Zinc finger, C2H2 type;; Zinc-finger double domain;; C2H2-type zinc finger	Transcriptional repressor cubitus interruptus GN=ci OS=Drosophila melanogaster (Fruit fly) PE=1 SV=2	K	Transcription	hypothetical protein HELRODRAFT_111329 [Helobdella robusta]
10	EVM0002561	[P]	Inorganic ion transport and metabolism	Biological Process: potassium ion transport (GO:0006813);; Molecular Function: calcium-activated potassium channel activity (GO:0015269);; Cellular Component: membrane (GO:0016020);; Biological Process: neuron projection morphogenesis (GO:0048812);;	K04947|0|hro:HELRODRAFT_111253|hypothetical protein; K04947 potassium channel subfamily T member 2 (A)	--	--	--	Calcium-activated BK potassium channel alpha subunit;; Ion channel	Calcium-activated potassium channel slo-1 GN=slo-1 OS=Caenorhabditis elegans PE=1 SV=2	P	Inorganic ion transport and metabolism	hypothetical protein HELRODRAFT_111253 [Helobdella robusta]
11	EVM0003050	--	--	Biological Process: negative regulation of transcription from RNA polymerase II promoter (GO:0000122);; Biological Process: mitotic cell cycle (GO:0000278);; Molecular Function: transcription regulatory region sequence-specific DNA binding (GO:0000976);; Molecular Function: sequence-specific DNA binding transcription factor activity (GO:0003700);; Cellular Component: nucleus (GO:0005634);; Biolog…	K09313|1.08373e-40|dya:Dyak_GE15727|GE15727 gene product from transcript GE15727-RA; K09313 homeobox protein cut-like (A)	--	--	--	CUT domain;; Homeobox domain;; Homeobox KN domain	Homeobox protein cut GN=ct OS=Drosophila melanogaster (Fruit fly) PE=1 SV=1	K	Transcription	Protein CASP [Crassostrea gigas]
12	EVM0003306	--	--	Molecular Function: gap junction channel activity (GO:0005243);; Cellular Component: gap junction (GO:0005921);; Biological Process: cell communication by electrical coupling (GO:0010644);; Cellular Component: synapse (GO:0045202);;	--	--	--	--	Innexin	Innexin unc-9 GN=unc-9 OS=Caenorhabditis elegans PE=2 SV=1	P	Inorganic ion transport and metabolism	INX13 [Hirudo verbana]
13	EVM0003466	[RTKL]	General function prediction only;; Signal transduction mechanisms;; Transcription;; Replication, recombination and repair	Biological Process: MAPK cascade (GO:0000165);; Molecular Function: MAP kinase activity (GO:0004707);; Molecular Function: ATP binding (GO:0005524);; Cellular Component: cilium (GO:0005929);; Biological Process: protein phosphorylation (GO:0006468);; Biological Process: protein localization (GO:0008104);; Cellular Component: axon (GO:0030424);; Cellular Component: dendrite (GO:0030425);; Biologic…	--	--	[T]	Signal transduction mechanisms	Protein kinase domain;; Protein tyrosine kinase	Probable serine/threonine-protein kinase DDB_G0268078 GN=DDB_G0268078 OS=Dictyostelium discoideum (Slime mold) PE=3 SV=1	T	Signal transduction mechanisms	hypothetical protein HELRODRAFT_77715 [Helobdella robusta]
14	EVM0003664	--	--	Molecular Function: ion binding (GO:0043167);;	--	--	--	--	Synapsin, ATP binding domain;; Synapsin, N-terminal domain;; RimK-like ATP-grasp domain	Synapsin {ECO:0000312|EMBL:AAS45543.1} OS=Helix pomatia (Roman snail) PE=1 SV=1	TU	Signal transduction mechanisms;; Intracellular trafficking, secretion, and vesicular transport	synapsin s-syn-short [Doryteuthis pealeii]
15	EVM0005365	--	--	Biological Process: axonal fasciculation (GO:0007413);; Biological Process: dendrite development (GO:0016358);; Biological Process: positive regulation of growth rate (GO:0040010);; Biological Process: locomotion (GO:0040011);; Biological Process: hermaphrodite genitalia development (GO:0040035);;	K08220|5.33643e-123|lgi:LOTGIDRAFT_183755|hypothetical protein; K08220 MFS transporter, FLVCR family, feline leukemia virus subgroup C receptor-related protein (A)	--	--	--	Major Facilitator Superfamily	Uncharacterized MFS-type transporter C09D4.1 GN=C09D4.1 OS=Caenorhabditis elegans PE=3 SV=2	T	Signal transduction mechanisms	hypothetical protein CAPTEDRAFT_119493 [Capitella teleta]
16	EVM0005556	--	--	Molecular Function: microtubule motor activity (GO:0003777);; Molecular Function: ATP binding (GO:0005524);; Cellular Component: cytoplasm (GO:0005737);; Cellular Component: microtubule (GO:0005874);; Cellular Component: cilium (GO:0005929);; Biological Process: ATP catabolic process (GO:0006200);; Biological Process: microtubule-based movement (GO:0007018);; Molecular Function: ATPase activity (…	K10408|0|lgi:LOTGIDRAFT_230271|hypothetical protein; K10408 dynein heavy chain, axonemal (A)	--	[Z]	Cytoskeleton	Dynein heavy chain and region D6 of dynein motor;; Microtubule-binding stalk of dynein motor;; Hydrolytic ATP binding site of dynein motor region D1;; P-loop containing dynein motor region D4;; P-loop containing dynein motor region D3;; Dynein heavy chain, N-terminal region 2;; Dynein heavy chain, N-terminal region 1;; ATP-binding dynein motor region D5;; AAA domain (dynein-related subfamily);; A…	Dynein beta chain, ciliary OS=Tripneustes gratilla (Hawaian sea urchin) PE=1 SV=1	Z	Cytoskeleton	hypothetical protein CAPTEDRAFT_175142 [Capitella teleta]
17	EVM0005597	--	--	Cellular Component: astral microtubule (GO:0000235);; Biological Process: microtubule bundle formation (GO:0001578);; Molecular Function: actin binding (GO:0003779);; Cellular Component: adherens junction (GO:0005912);; Biological Process: negative regulation of microtubule depolymerization (GO:0007026);; Biological Process: sensory organ development (GO:0007423);; Biological Process: apposition …	--	--	--	--	Growth-Arrest-Specific Protein 2 Domain	--	Z	Cytoskeleton	hypothetical protein HELRODRAFT_117141 [Helobdella robusta]
18	EVM0005704	--	--	Molecular Function: actin binding (GO:0003779);; Molecular Function: phosphatidylinositol-4,5-bisphosphate binding (GO:0005546);; Cellular Component: nucleus (GO:0005634);; Cellular Component: spindle (GO:0005819);; Cellular Component: actin filament (GO:0005884);; Cellular Component: adherens junction (GO:0005912);; Cellular Component: cell cortex (GO:0005938);; Biological Process: pole plasm pr…	K05762|3.60402e-136|hmg:100202353|radixin-like; K05762 radixin (A)	--	--	--	FERM central domain;; FERM C-terminal PH-like domain;; FERM N-terminal domain	Moesin/ezrin/radixin homolog 1 GN=Moe OS=Drosophila melanogaster (Fruit fly) PE=1 SV=2	R	General function prediction only	hypothetical protein CAPTEDRAFT_171233, partial [Capitella teleta]
19	EVM0005725	--	--	Molecular Function: ion channel activity (GO:0005216);; Biological Process: transport (GO:0006810);; Cellular Component: membrane (GO:0016020);; Cellular Component: synapse (GO:0045202);;	K05194|1.18985e-155|hro:HELRODRAFT_84668|hypothetical protein; K05194 glycine receptor alpha-2 (A)	Neuroactive ligand-receptor interaction (ko04080)	--	--	Neurotransmitter-gated ion-channel ligand binding domain;; Neurotransmitter-gated ion-channel transmembrane region	Gamma-aminobutyric acid receptor subunit beta (Precursor) OS=Lymnaea stagnalis (Great pond snail) PE=2 SV=1	T	Signal transduction mechanisms	hypothetical protein HELRODRAFT_84668, partial [Helobdella robusta]
20	EVM0006153	--	--	Biological Process: generation of neurons (GO:0048699);; Biological Process: response to stimulus (GO:0050896);;	K06255|0|shr:100926296|HSPG2; heparan sulfate proteoglycan 2; K06255 heparan sulfate proteoglycan 2 (perlecan) (A)	ECM-receptor interaction (ko04512);; Hepatitis B (ko05161);; Proteoglycans in cancer (ko05205)	--	--	Immunoglobulin I-set domain;; Immunoglobulin domain;; Low-density lipoprotein receptor domain class A;; Immunoglobulin domain;; Immunoglobulin domain;; Immunoglobulin V-set domain;; Laminin B (Domain IV);; Laminin G domain;; Laminin G domain;; Laminin EGF-like (Domains III and V);; Concanavalin A-like lectin/glucanases superfamily	Basement membrane proteoglycan (Precursor) GN=unc-52 OS=Caenorhabditis elegans PE=1 SV=2	T	Signal transduction mechanisms	PREDICTED: basement membrane-specific heparan sulfate proteoglycan core protein-like [Aplysia californica]
21	EVM0006291	--	--	Cellular Component: plasma membrane (GO:0005886);; Biological Process: single organismal cell-cell adhesion (GO:0016337);; Biological Process: compound eye photoreceptor development (GO:0042051);; Biological Process: regulation of dendrite morphogenesis (GO:0048814);; Biological Process: axon extension involved in axon guidance (GO:0048846);; Molecular Function: cell adhesion molecule binding (GO…	--	--	--	--	Cadherin domain;; Laminin G domain;; Laminin G domain;; Cadherin cytoplasmic region;; EGF-like domain	Neural-cadherin (Precursor) GN=CadN OS=Drosophila melanogaster (Fruit fly) PE=1 SV=2	T	Signal transduction mechanisms	hypothetical protein CAPTEDRAFT_226654 [Capitella teleta]
22	EVM0006839	--	--	Molecular Function: gap junction channel activity (GO:0005243);; Cellular Component: gap junction (GO:0005921);; Biological Process: cell communication by electrical coupling (GO:0010644);; Cellular Component: synapse (GO:0045202);;	--	--	--	--	Innexin	Innexin unc-9 GN=unc-9 OS=Caenorhabditis elegans PE=2 SV=1	S	Function unknown	innexin 2 [Hirudo medicinalis]
23	EVM0007438	--	--	Biological Process: nervous system development (GO:0007399);; Biological Process: learning or memory (GO:0007611);; Biological Process: anatomical structure morphogenesis (GO:0009653);; Cellular Component: membrane (GO:0016020);; Cellular Component: synapse part (GO:0044456);; Cellular Component: cell part (GO:0044464);; Biological Process: cell development (GO:0048468);; Biological Process: orga…	K06491|1.33676e-53|hro:HELRODRAFT_178415|hypothetical protein; K06491 neural cell adhesion molecule (A)	--	--	--	Immunoglobulin I-set domain;; Immunoglobulin domain;; Immunoglobulin domain;; Immunoglobulin domain;; Immunoglobulin V-set domain;; Fibronectin type III domain;; CD80-like C2-set immunoglobulin domain	Fasciclin-2 (Precursor) GN=Fas2 OS=Drosophila melanogaster (Fruit fly) PE=1 SV=1	T	Signal transduction mechanisms	hypothetical protein HELRODRAFT_178415 [Helobdella robusta]
24	EVM0007457	--	--	Biological Process: negative regulation of transcription from RNA polymerase II promoter (GO:0000122);; Biological Process: mitotic cell cycle (GO:0000278);; Molecular Function: transcription regulatory region sequence-specific DNA binding (GO:0000976);; Molecular Function: sequence-specific DNA binding transcription factor activity (GO:0003700);; Cellular Component: nucleus (GO:0005634);; Biolog…	--	--	--	--	CUT domain;; Homeobox domain;; Homeobox KN domain	Homeobox protein cut GN=ct OS=Drosophila melanogaster (Fruit fly) PE=1 SV=1	K	Transcription	hypothetical protein HELRODRAFT_137918, partial [Helobdella robusta]
25	EVM0007698	[RTKL]	General function prediction only;; Signal transduction mechanisms;; Transcription;; Replication, recombination and repair	Molecular Function: nucleotide binding (GO:0000166);; Molecular Function: cAMP-dependent protein kinase activity (GO:0004691);; Molecular Function: protein binding (GO:0005515);; Cellular Component: plasma membrane (GO:0005886);; Cellular Component: cAMP-dependent protein kinase complex (GO:0005952);; Biological Process: protein phosphorylation (GO:0006468);; Biological Process: positive regulati…	K04345|6.29595e-126|hgl:101707235|Prkaca; protein kinase, cAMP-dependent, catalytic, alpha; K04345 protein kinase A [EC:2.7.11.11] (A)	MAPK signaling pathway (ko04010);; Ras signaling pathway (ko04014);; Calcium signaling pathway (ko04020);; cAMP signaling pathway (ko04024);; Chemokine signaling pathway (ko04062);; Oocyte meiosis (ko04114);; Apoptosis (ko04210);; Adrenergic signaling in cardiomyocytes (ko04261);; Vascular smooth muscle contraction (ko04270);; Wnt signaling pathway (ko04310);; Hedgehog signaling pathway (ko04340)…	[T]	Signal transduction mechanisms	Protein kinase domain;; Protein tyrosine kinase;; Kinase-like	cAMP-dependent protein kinase catalytic subunit GN=Pka-C1 OS=Drosophila melanogaster (Fruit fly) PE=1 SV=3	T	Signal transduction mechanisms	cAMP-dependent protein kinase [Branchiostoma floridae]
26	EVM0007908	--	--	Biological Process: cell morphogenesis involved in neuron differentiation (GO:0048667);; Biological Process: neuron projection guidance (GO:0097485);;	--	--	--	--	Sema domain;; Immunoglobulin domain	Semaphorin-2A (Precursor) GN=Sema-2a OS=Drosophila melanogaster (Fruit fly) PE=1 SV=2	T	Signal transduction mechanisms	GK21697 [Drosophila willistoni]
27	EVM0008498	[E]	Amino acid transport and metabolism	Biological Process: negative regulation of transcription from RNA polymerase II promoter (GO:0000122);; Molecular Function: RNA polymerase II distal enhancer sequence-specific DNA binding (GO:0000980);; Molecular Function: RNA polymerase II core promoter proximal region sequence-specific DNA binding transcription factor activity involved in negative regulation of transcription (GO:0001078);; Biol…	K00453|2.2172e-176|hro:HELRODRAFT_185454|hypothetical protein; K00453 tryptophan 2,3-dioxygenase [EC:1.13.11.11] (A)	Tryptophan metabolism (ko00380)	--	--	Tryptophan 2,3-dioxygenase	Tryptophan 2,3-dioxygenase {ECO:0000255|HAMAP-Rule:MF_03020} OS=Drosophila ananassae (Fruit fly) PE=3 SV=1	E	Amino acid transport and metabolism	hypothetical protein HELRODRAFT_185454 [Helobdella robusta]
28	EVM0008944	[TZDR]	Signal transduction mechanisms;; Cytoskeleton;; Cell cycle control, cell division, chromosome partitioning;; General function prediction only	Cellular Component: spindle pole (GO:0000922);; Molecular Function: calmodulin-dependent protein kinase activity (GO:0004683);; Molecular Function: calcium ion binding (GO:0005509);; Biological Process: detection of calcium ion (GO:0005513);; Molecular Function: calmodulin binding (GO:0005516);; Molecular Function: ATP binding (GO:0005524);; Cellular Component: centriole (GO:0005814);; Cellular C…	K02183|6.52627e-98|hro:HELRODRAFT_110019|hypothetical protein; K02183 calmodulin (A)	Phosphatidylinositol signaling system (ko04070)	[T]	Signal transduction mechanisms	EF hand;; EF-hand domain pair;; EF-hand domain pair;; EF-hand domain;; EF hand;; EF-hand domain;; Cytoskeletal-regulatory complex EF hand;; Secreted protein acidic and rich in cysteine Ca binding region;; Uncharacterised protein family (UPF0154);; Ca2+ insensitive EF hand;; Tellurite resistance protein TerB	Calmodulin OS=Stichopus japonicus (Sea cucumber) PE=1 SV=2	T	Signal transduction mechanisms	hypothetical protein HELRODRAFT_110019 [Helobdella robusta]
29	EVM0008977	--	--	Biological Process: cellular component movement (GO:0006928);; Biological Process: axonogenesis (GO:0007409);; Biological Process: locomotion (GO:0040011);; Biological Process: regulation of cellular process (GO:0050794);; Biological Process: response to stimulus (GO:0050896);;	K05730|3.21572e-101|ola:101155729|guanine nucleotide exchange factor VAV3-like; K05730 guanine nucleotide exchange factor VAV (A)	Focal adhesion (ko04510);; Regulation of actin cytoskeleton (ko04810)	[T]	Signal transduction mechanisms	RhoGEF domain;; SH2 domain;; Calponin homology (CH) domain;; CAMSAP CH domain;; Variant SH3 domain	Protein vav GN=Vav OS=Drosophila melanogaster (Fruit fly) PE=1 SV=2	T	Signal transduction mechanisms	PREDICTED: protein vav-like isoform X2 [Apis mellifera]
30	EVM0009624	[R]	General function prediction only	Molecular Function: RNA polymerase II transcription factor binding (GO:0001085);; Molecular Function: ubiquitin-protein transferase activity (GO:0004842);; Cellular Component: nucleus (GO:0005634);; Biological Process: phagocytosis (GO:0006909);; Biological Process: blastoderm segmentation (GO:0007350);; Biological Process: axon guidance (GO:0007411);; Biological Process: imaginal disc-derived wi…	K09561|3.35822e-110|hro:HELRODRAFT_108992|hypothetical protein; K09561 STIP1 homology and U-box containing protein 1 [EC:6.3.2.19] (A)	Ubiquitin mediated proteolysis (ko04120);; Protein processing in endoplasmic reticulum (ko04141)	[O]	Posttranslational modification, protein turnover, chaperones	U-box domain;; TPR repeat;; Tetratricopeptide repeat;; Tetratricopeptide repeat;; Tetratricopeptide repeat;; Anaphase-promoting complex, cyclosome, subunit 3;; Tetratricopeptide repeat;; Tetratricopeptide repeat;; Tetratricopeptide repeat	Small glutamine-rich tetratricopeptide repeat-containing protein GN=sgt OS=Dictyostelium discoideum (Slime mold) PE=1 SV=1	O	Posttranslational modification, protein turnover, chaperones	hypothetical protein HELRODRAFT_108992 [Helobdella robusta]
31	EVM0009876	--	--	Molecular Function: binding (GO:0005488);; Cellular Component: plasma membrane (GO:0005886);; Biological Process: axon guidance (GO:0007411);; Biological Process: epithelial cell migration, open tracheal system (GO:0007427);; Biological Process: heart development (GO:0007507);; Biological Process: neuron recognition (GO:0008038);; Biological Process: organ morphogenesis (GO:0009887);; Cellular Co…	K06754|6.38461e-38|hro:HELRODRAFT_188972|hypothetical protein; K06754 roundabout, axon guidance receptor 2 (A)	--	--	--	Fibronectin type III domain	Protein sax-3 (Precursor) GN=sax-3 OS=Caenorhabditis elegans PE=2 SV=1	T	Signal transduction mechanisms	hypothetical protein HELRODRAFT_188972 [Helobdella robusta]
32	EVM0010072	--	--	Molecular Function: gap junction channel activity (GO:0005243);; Cellular Component: gap junction (GO:0005921);; Biological Process: cell communication by electrical coupling (GO:0010644);; Cellular Component: synapse (GO:0045202);;	--	--	--	--	Innexin	Innexin unc-9 GN=unc-9 OS=Caenorhabditis elegans PE=2 SV=1	S	Function unknown	innexin 5 [Hirudo medicinalis]
33	EVM0010125	[R]	General function prediction only	Molecular Function: fatty acid binding (GO:0005504);; Cellular Component: cytoplasm (GO:0005737);; Biological Process: mitotic sister chromatid cohesion (GO:0007064);; Biological Process: meiosis I cytokinesis (GO:0007110);; Biological Process: meiosis II cytokinesis (GO:0007111);; Biological Process: actin polymerization or depolymerization (GO:0008154);; Cellular Component: cohesin core heterod…	--	--	[R]	General function prediction only	Acetyltransferase (GNAT) family;; Acetyltransferase (GNAT) domain;; Acetyltransferase (GNAT) domain;; Acetyltransferase (GNAT) domain;; Acetyltransferase (GNAT) domain;; FR47-like protein	Probable N-acetyltransferase san GN=san OS=Drosophila melanogaster (Fruit fly) PE=1 SV=1	R	General function prediction only	hypothetical protein HELRODRAFT_108045 [Helobdella robusta]
34	EVM0010280	--	--	Molecular Function: guanyl-nucleotide exchange factor activity (GO:0005085);; Biological Process: signal transduction (GO:0007165);; Biological Process: synaptic transmission (GO:0007268);; Biological Process: regulation of axonogenesis (GO:0050770);; Biological Process: positive regulation of filopodium assembly (GO:0051491);;	--	--	[T]	Signal transduction mechanisms	RhoGEF domain;; Pleckstrin homology domain;; PH domain;; PDZ domain (Also known as DHR or GLGF);; WH1 domain;; Raf-like Ras-binding domain	Protein still life, isoforms C/SIF type 2 GN=sif OS=Drosophila melanogaster (Fruit fly) PE=2 SV=2	T	Signal transduction mechanisms	hypothetical protein HELRODRAFT_173400 [Helobdella robusta]
35	EVM0011456	[R]	General function prediction only	Biological Process: microtubule cytoskeleton organization (GO:0000226);; Biological Process: meiotic nuclear division (GO:0007126);; Biological Process: neuromuscular junction development (GO:0007528);; Biological Process: sensory perception of sound (GO:0007605);; Biological Process: body morphogenesis (GO:0010171);; Cellular Component: lateral plasma membrane (GO:0016328);; Biological Process: …	K10380|0|dwi:Dwil_GK24225|GK24225 gene product from transcript GK24225-RA; K10380 ankyrin (A)	--	--	--	Ankyrin repeat;; Ankyrin repeats (3 copies);; Ankyrin repeats (many copies);; Ankyrin repeats (many copies);; Ankyrin repeat;; ZU5 domain;; Death domain	Tankyrase OS=Drosophila melanogaster (Fruit fly) PE=1 SV=1	M	Cell wall/membrane/envelope biogenesis	GK24225 [Drosophila willistoni]
36	EVM0011814	[T]	Signal transduction mechanisms	Molecular Function: protein tyrosine phosphatase activity (GO:0004725);; Biological Process: protein dephosphorylation (GO:0006470);; Biological Process: central nervous system development (GO:0007417);; Biological Process: open tracheal system development (GO:0007424);; Biological Process: long-term memory (GO:0007616);; Biological Process: motor neuron axon guidance (GO:0008045);; Cellular Comp…	K05694|3.30869e-44|bfo:BRAFLDRAFT_247955|hypothetical protein; K05694 receptor-type tyrosine-protein phosphatase beta [EC:3.1.3.48] (A)	--	[T]	Signal transduction mechanisms	Protein-tyrosine phosphatase;; Fibronectin type III domain	Tyrosine-protein phosphatase 10D (Precursor) GN=Ptp10D OS=Drosophila melanogaster (Fruit fly) PE=1 SV=4	T	Signal transduction mechanisms	Tyrosine-protein phosphatase 10D [Crassostrea gigas]
37	EVM0012139	--	--	Biological Process: negative regulation of transcription from RNA polymerase II promoter (GO:0000122);; Molecular Function: RNA polymerase II regulatory region sequence-specific DNA binding (GO:0000977);; Molecular Function: RNA polymerase II transcription corepressor activity (GO:0001106);; Molecular Function: actin binding (GO:0003779);; Cellular Component: nucleus (GO:0005634);; Cellular Compo…	K17455|0|hro:HELRODRAFT_184944|hypothetical protein; K17455 fascin 1/2 (A)	--	--	--	Fascin domain;; FRG1-like family;; Protein of unknown function (DUF569)	Protein singed GN=sn OS=Drosophila melanogaster (Fruit fly) PE=3 SV=1	Z	Cytoskeleton	hypothetical protein HELRODRAFT_184944 [Helobdella robusta]
38	EVM0013510	--	--	Molecular Function: ion channel activity (GO:0005216);; Biological Process: ion transport (GO:0006811);; Cellular Component: membrane (GO:0016020);; Cellular Component: synapse (GO:0045202);;	--	--	--	--	Neurotransmitter-gated ion-channel ligand binding domain;; Neurotransmitter-gated ion-channel transmembrane region	Gamma-aminobutyric acid receptor subunit beta-like (Precursor) GN=Lcch3 OS=Drosophila melanogaster (Fruit fly) PE=1 SV=2	T	Signal transduction mechanisms	hypothetical protein HELRODRAFT_193143 [Helobdella robusta]
39	EVM0013585	--	--	Biological Process: cellular process (GO:0009987);;	K09098|1.97422e-117|hro:HELRODRAFT_63031|hypothetical protein; K09098 neuronal PAS domain-containing protein 1/3 (A)	--	--	--	PAS domain;; PAS fold;; PAS fold	Protein trachealess GN=trh OS=Drosophila melanogaster (Fruit fly) PE=1 SV=4	KT	Transcription;; Signal transduction mechanisms	hypothetical protein HELRODRAFT_63031 [Helobdella robusta]
40	EVM0013641	--	--	Molecular Function: RNA polymerase II core promoter proximal region sequence-specific DNA binding transcription factor activity involved in negative regulation of transcription (GO:0001078);; Biological Process: embryonic development via the syncytial blastoderm (GO:0001700);; Molecular Function: steroid hormone receptor activity (GO:0003707);; Molecular Function: ligand-activated sequence-specif…	--	--	--	--	Ligand-binding domain of nuclear hormone receptor;; Zinc finger, C4 type (two domains)	Steroid receptor seven-up, isoforms B/C GN=svp OS=Drosophila melanogaster (Fruit fly) PE=2 SV=1	K	Transcription	hypothetical protein HELRODRAFT_193553 [Helobdella robusta]
41	EVM0013771	--	--	Molecular Function: gap junction channel activity (GO:0005243);; Cellular Component: gap junction (GO:0005921);; Biological Process: cell communication by electrical coupling (GO:0010644);; Cellular Component: synapse (GO:0045202);;	--	--	--	--	Innexin	Innexin unc-9 GN=unc-9 OS=Caenorhabditis elegans PE=2 SV=1	S	Function unknown	innexin 11 [Hirudo medicinalis]
42	EVM0013902	[TZDR]	Signal transduction mechanisms;; Cytoskeleton;; Cell cycle control, cell division, chromosome partitioning;; General function prediction only	Molecular Function: calcium ion binding (GO:0005509);;	--	--	[T]	Signal transduction mechanisms	EF hand;; EF-hand domain pair;; EF-hand domain;; EF hand;; EF-hand domain pair;; Cytoskeletal-regulatory complex EF hand;; Secreted protein acidic and rich in cysteine Ca binding region	Neuronal calcium sensor 2 GN=ncs-2 OS=Caenorhabditis elegans PE=2 SV=2	T	Signal transduction mechanisms	hypothetical protein HELRODRAFT_185956 [Helobdella robusta]
43	EVM0014020	--	--	Molecular Function: gap junction channel activity (GO:0005243);; Cellular Component: gap junction (GO:0005921);; Biological Process: cell communication by electrical coupling (GO:0010644);; Cellular Component: synapse (GO:0045202);;	--	--	--	--	Innexin	Innexin unc-9 GN=unc-9 OS=Caenorhabditis elegans PE=2 SV=1	S	Function unknown	INX14 [Hirudo verbana]
44	EVM0014260	[RTKL]	General function prediction only;; Signal transduction mechanisms;; Transcription;; Replication, recombination and repair	Molecular Function: calcium-dependent protein kinase C activity (GO:0004698);; Molecular Function: ATP binding (GO:0005524);; Cellular Component: cytosol (GO:0005829);; Molecular Function: zinc ion binding (GO:0008270);; Cellular Component: membrane (GO:0016020);; Biological Process: peptidyl-serine phosphorylation (GO:0018105);; Biological Process: peptidyl-threonine phosphorylation (GO:0018107)…	K02677|0|hro:HELRODRAFT_88955|hypothetical protein; K02677 classical protein kinase C [EC:2.7.11.13] (A)	Phosphatidylinositol signaling system (ko04070);; mTOR signaling pathway (ko04150);; Wnt signaling pathway (ko04310)	--	--	Protein kinase domain;; Protein tyrosine kinase;; Phorbol esters/diacylglycerol binding domain (C1 domain);; C2 domain	Calcium-dependent protein kinase C GN=PRKC1 OS=Aplysia californica (California sea hare) PE=1 SV=2	T	Signal transduction mechanisms	hypothetical protein HELRODRAFT_88955 [Helobdella robusta]
45	EVM0014428	--	--	--	--	--	--	--	--	Protein sickie GN=sick OS=Drosophila melanogaster (Fruit fly) PE=1 SV=3	Z	Cytoskeleton	PREDICTED: neuron navigator 2-like [Saccoglossus kowalevskii]
46	EVM0014491	--	--	Biological Process: neuron recognition (GO:0008038);; Biological Process: single-organism behavior (GO:0044708);; Biological Process: cell morphogenesis involved in neuron differentiation (GO:0048667);; Biological Process: neuron projection morphogenesis (GO:0048812);; Biological Process: axon development (GO:0061564);;	--	--	--	--	Immunoglobulin I-set domain;; Immunoglobulin domain;; Immunoglobulin domain;; Immunoglobulin domain;; Immunoglobulin V-set domain;; Fibronectin type III domain	Protein turtle GN=tutl OS=Drosophila melanogaster (Fruit fly) PE=1 SV=2	T	Signal transduction mechanisms	Protein turtle [Crassostrea gigas]
47	EVM0014899	--	--	Molecular Function: nucleotide binding (GO:0000166);; Biological Process: cellular component movement (GO:0006928);; Molecular Function: nucleoside-triphosphatase activity (GO:0017111);; Cellular Component: dynein complex (GO:0030286);;	K10408|0|hro:HELRODRAFT_80768|hypothetical protein; K10408 dynein heavy chain, axonemal (A)	--	[Z]	Cytoskeleton	Dynein heavy chain and region D6 of dynein motor;; Dynein heavy chain, N-terminal region 2;; Hydrolytic ATP binding site of dynein motor region D1;; Dynein heavy chain, N-terminal region 1;; P-loop containing dynein motor region D4;; ATP-binding dynein motor region D5;; Microtubule-binding stalk of dynein motor;; P-loop containing dynein motor region D3;; AAA domain (dynein-related subfamily)	Dynein beta chain, ciliary OS=Heliocidaris crassispina (Sea urchin) PE=1 SV=1	Z	Cytoskeleton	hypothetical protein HELRODRAFT_80768, partial [Helobdella robusta]
48	EVM0015433	--	--	Molecular Function: receptor activity (GO:0004872);; Molecular Function: protein binding (GO:0005515);; Biological Process: signal transduction (GO:0007165);; Biological Process: axon guidance (GO:0007411);; Biological Process: regulation of response to stimulus (GO:0048583);;	K06820|4.40622e-86|hro:HELRODRAFT_68417|hypothetical protein; K06820 plexin A (A)	--	--	--	Plexin cytoplasmic RasGAP domain;; IPT/TIG domain;; Plexin repeat	Plexin-B (Precursor) GN=plexB OS=Drosophila melanogaster (Fruit fly) PE=1 SV=2	T	Signal transduction mechanisms	hypothetical protein CAPTEDRAFT_177162 [Capitella teleta]
49	EVM0015477	--	--	--	K06754|0|hro:HELRODRAFT_188972|hypothetical protein; K06754 roundabout, axon guidance receptor 2 (A)	--	--	--	Immunoglobulin I-set domain;; Immunoglobulin domain;; Immunoglobulin domain;; Immunoglobulin domain;; Immunoglobulin V-set domain;; Fibronectin type III domain;; CD80-like C2-set immunoglobulin domain;; Alphaherpesvirus glycoprotein E	Protein sax-3 (Precursor) GN=sax-3 OS=Caenorhabditis elegans PE=2 SV=1	T	Signal transduction mechanisms	hypothetical protein HELRODRAFT_188972 [Helobdella robusta]
50	EVM0015638	--	--	Molecular Function: gap junction channel activity (GO:0005243);; Cellular Component: gap junction (GO:0005921);; Biological Process: cell communication by electrical coupling (GO:0010644);; Cellular Component: synapse (GO:0045202);;	--	--	--	--	Innexin	Innexin unc-9 GN=unc-9 OS=Caenorhabditis elegans PE=2 SV=1	S	Function unknown	innexin 9 [Hirudo medicinalis]
51	EVM0015757	--	--	Molecular Function: gap junction channel activity (GO:0005243);; Cellular Component: gap junction (GO:0005921);; Biological Process: cell communication by electrical coupling (GO:0010644);; Cellular Component: synapse (GO:0045202);;	--	--	--	--	Innexin	Innexin unc-9 GN=unc-9 OS=Caenorhabditis elegans PE=2 SV=1	S	Function unknown	INX10 [Hirudo verbana]
52	EVM0015807	--	--	Cellular Component: membrane (GO:0016020);; Biological Process: protein catabolic process (GO:0030163);; Cellular Component: varicosity (GO:0043196);; Cellular Component: synapse (GO:0045202);;	--	--	--	--	CUB domain	Dorsal-ventral patterning protein tolloid (Precursor) GN=tld OS=Drosophila melanogaster (Fruit fly) PE=2 SV=2	R	General function prediction only	hypothetical protein HELRODRAFT_161733 [Helobdella robusta]
53	EVM0016122	--	--	--	K06755|6.49107e-147|xla:100322880|robo3, hgpps, hgps, rbig1, rig1; roundabout, axon guidance receptor, homolog 3; K06755 roundabout, axon guidance receptor 3 (A)	--	--	--	Immunoglobulin I-set domain;; Immunoglobulin domain;; Immunoglobulin domain;; Immunoglobulin domain;; Immunoglobulin V-set domain;; Fibronectin type III domain;; Alphaherpesvirus glycoprotein E;; CD80-like C2-set immunoglobulin domain	Protein sax-3 (Precursor) GN=sax-3 OS=Caenorhabditis elegans PE=2 SV=1	T	Signal transduction mechanisms	conserved hypothetical protein [Ixodes scapularis]
54	EVM0016698	--	--	Biological Process: behavior (GO:0007610);; Cellular Component: cell part (GO:0044464);; Biological Process: single-organism cellular process (GO:0044763);; Biological Process: regulation of biological process (GO:0050789);;	K16513|2.67729e-16|cel:CELE_C33G3.1|dyc-1; Protein DYC-1, isoform B; K16513 carboxyl-terminal PDZ ligand of neuronal nitric oxide synthase protein (A)	--	--	--	Phosphotyrosine interaction domain (PTB/PID)	Dystrophin-like protein 1 OS=Caenorhabditis elegans PE=1 SV=1	R	General function prediction only	hypothetical protein CAPTEDRAFT_222507 [Capitella teleta]
55	EVM0016702	--	--	Biological Process: potassium ion transport (GO:0006813);; Molecular Function: calcium-activated potassium channel activity (GO:0015269);; Molecular Function: outward rectifier potassium channel activity (GO:0015271);; Cellular Component: membrane (GO:0016020);; Cellular Component: axon (GO:0030424);;	K04947|0|hro:HELRODRAFT_176931|hypothetical protein; K04947 potassium channel subfamily T member 2 (A)	--	--	--	Calcium-activated BK potassium channel alpha subunit;; Ion channel	Calcium-activated potassium channel slo-1 GN=slo-1 OS=Caenorhabditis elegans PE=1 SV=2	P	Inorganic ion transport and metabolism	hypothetical protein HELRODRAFT_176931 [Helobdella robusta]
56	EVM0016904	--	--	Biological Process: synaptic transmission (GO:0007268);; Cellular Component: synapse part (GO:0044456);; Biological Process: regulation of biological quality (GO:0065008);;	--	--	--	--	Fes/CIP4, and EFC/F-BAR homology domain	Antigen EM13 GN=EM13 OS=Echinococcus multilocularis (Fox tapeworm) PE=2 SV=1	Z	Cytoskeleton	hypothetical protein HELRODRAFT_97481 [Helobdella robusta]
57	EVM0016945	--	--	Molecular Function: insulin-activated receptor activity (GO:0005009);; Molecular Function: insulin-like growth factor binding (GO:0005520);; Molecular Function: ATP binding (GO:0005524);; Cellular Component: insulin receptor complex (GO:0005899);; Cellular Component: cell-cell junction (GO:0005911);; Biological Process: potassium ion transport (GO:0006813);; Biological Process: cellular response …	K05330|0|hro:HELRODRAFT_73033|hypothetical protein; K05330 potassium inwardly-rectifying channel subfamily J, other (A)	--	--	--	Inward rectifier potassium channel;; Ion channel	Inward rectifier potassium channel irk-1 GN=irk-1 OS=Caenorhabditis elegans PE=2 SV=2	P	Inorganic ion transport and metabolism	hypothetical protein HELRODRAFT_73033 [Helobdella robusta]
58	EVM0017166	--	--	Molecular Function: microtubule motor activity (GO:0003777);; Molecular Function: ATP binding (GO:0005524);; Cellular Component: cytoplasm (GO:0005737);; Cellular Component: microtubule (GO:0005874);; Cellular Component: cilium (GO:0005929);; Biological Process: ATP catabolic process (GO:0006200);; Biological Process: microtubule-based movement (GO:0007018);; Molecular Function: ATPase activity (…	K10408|0|hro:HELRODRAFT_155577|hypothetical protein; K10408 dynein heavy chain, axonemal (A)	--	[Z]	Cytoskeleton	Dynein heavy chain and region D6 of dynein motor;; Hydrolytic ATP binding site of dynein motor region D1;; Microtubule-binding stalk of dynein motor;; P-loop containing dynein motor region D4;; P-loop containing dynein motor region D3;; Dynein heavy chain, N-terminal region 1;; Dynein heavy chain, N-terminal region 2;; ATP-binding dynein motor region D5;; AAA domain (dynein-related subfamily);; A…	Dynein beta chain, ciliary OS=Tripneustes gratilla (Hawaian sea urchin) PE=1 SV=1	Z	Cytoskeleton	hypothetical protein HELRODRAFT_155577 [Helobdella robusta]
59	EVM0017194	--	--	Molecular Function: binding (GO:0005488);; Biological Process: chemotaxis (GO:0006935);; Biological Process: mesoderm development (GO:0007498);; Biological Process: embryo development (GO:0009790);; Biological Process: epithelial cell migration (GO:0010631);; Biological Process: organ development (GO:0048513);; Biological Process: anatomical structure formation involved in morphogenesis (GO:00486…	--	--	--	--	Leucine rich repeat;; Leucine Rich repeats (2 copies);; Leucine Rich Repeat;; Leucine rich repeat;; Leucine Rich repeat	Protein slit C-product (Precursor) GN=sli OS=Drosophila melanogaster (Fruit fly) PE=1 SV=2	T	Signal transduction mechanisms	kek1 [Culex quinquefasciatus]
60	EVM0017244	--	--	Molecular Function: RNA polymerase II distal enhancer sequence-specific DNA binding (GO:0000980);; Molecular Function: RNA polymerase II core promoter proximal region sequence-specific DNA binding transcription factor activity involved in positive regulation of transcription (GO:0001077);; Biological Process: positive regulation of antimicrobial peptide biosynthetic process (GO:0002807);; Cellula…	K09365|6.82062e-75|api:100168140|silk gland factor 3-like; K09365 POU domain transcription factor, class 3 (A)	--	--	--	Pou domain - N-terminal to homeobox domain;; Homeobox domain	POU domain protein CF1A GN=vvl OS=Drosophila melanogaster (Fruit fly) PE=2 SV=5	K	Transcription	PREDICTED: POU domain protein CF1A [Diaphorina citri]
61	EVM0018059	--	--	Biological Process: compound eye photoreceptor fate commitment (GO:0001752);; Molecular Function: DNA binding (GO:0003677);; Molecular Function: RNA polymerase II distal enhancer sequence-specific DNA binding transcription factor activity (GO:0003705);; Cellular Component: nucleus (GO:0005634);; Cellular Component: transcription factor complex (GO:0005667);; Cellular Component: cytoplasm (GO:0005…	K16670|5.88483e-116|hro:HELRODRAFT_155469|hypothetical protein; K16670 homeobox protein Meis2 (A)	--	[K]	Transcription	Homeobox KN domain;; Homeobox domain	Homeobox protein homothorax OS=Drosophila melanogaster (Fruit fly) PE=1 SV=1	K	Transcription	hypothetical protein HELRODRAFT_155469 [Helobdella robusta]
62	EVM0018252	--	--	Biological Process: morphogenesis of an epithelium (GO:0002009);; Biological Process: establishment or maintenance of cell polarity (GO:0007163);; Biological Process: nervous system development (GO:0007399);; Biological Process: behavior (GO:0007610);; Biological Process: asymmetric protein localization (GO:0008105);; Biological Process: cell proliferation (GO:0008283);; Biological Process: repro…	K11828|8.8378e-70|rno:29495|Dlg4, Dlgh4, PSD95, Sap90; discs, large homolog 4 (Drosophila); K11828 discs large protein 4 (A)	Hippo signaling pathway (ko04390);; Glutamatergic synapse (ko04724);; Huntington's disease (ko05016);; Cocaine addiction (ko05030)	[F]	Nucleotide transport and metabolism	Guanylate kinase;; PDZ domain (Also known as DHR or GLGF)	Disks large 1 tumor suppressor protein GN=dlg1 OS=Drosophila melanogaster (Fruit fly) PE=1 SV=2	T	Signal transduction mechanisms	hypothetical protein CAPTEDRAFT_217798 [Capitella teleta]
63	EVM0018449	--	--	Biological Process: cell morphogenesis (GO:0000902);; Molecular Function: hormone activity (GO:0005179);; Cellular Component: extracellular region (GO:0005576);; Biological Process: cellular calcium ion homeostasis (GO:0006874);; Biological Process: actin filament organization (GO:0007015);; Biological Process: chromosome segregation (GO:0007059);; Biological Process: signal transduction (GO:0007…	--	--	[Z]	Cytoskeleton	Variant SH3 domain;; SH3 domain;; Variant SH3 domain	Uncharacterized protein B0303.7 GN=B0303.7 OS=Caenorhabditis elegans PE=1 SV=5	T	Signal transduction mechanisms	hypothetical protein HELRODRAFT_167717 [Helobdella robusta]
64	EVM0018976	--	--	Molecular Function: gap junction channel activity (GO:0005243);; Cellular Component: gap junction (GO:0005921);; Biological Process: cell communication by electrical coupling (GO:0010644);; Cellular Component: synapse (GO:0045202);;	--	--	--	--	Innexin	Innexin unc-9 GN=unc-9 OS=Caenorhabditis elegans PE=2 SV=1	S	Function unknown	innexin 1 [Hirudo medicinalis]
65	Whitmania_pigra_newGene_2044	--	--	Cellular Component: focal adhesion (GO:0005925);; Biological Process: cytoskeletal anchoring at plasma membrane (GO:0007016);; Biological Process: axonal defasciculation (GO:0007414);; Biological Process: single organismal cell-cell adhesion (GO:0016337);; Biological Process: maintenance of cell polarity (GO:0030011);;	--	--	--	--	SH3 domain;; Variant SH3 domain	--	T	Signal transduction mechanisms	hypothetical protein HELRODRAFT_138610, partial [Helobdella robusta]
66	Whitmania_pigra_newGene_2228	--	--	Molecular Function: ion channel activity (GO:0005216);; Biological Process: transport (GO:0006810);; Cellular Component: membrane (GO:0016020);; Cellular Component: synapse (GO:0045202);;	K05194|5.88986e-101|hro:HELRODRAFT_84668|hypothetical protein; K05194 glycine receptor alpha-2 (A)	Neuroactive ligand-receptor interaction (ko04080)	--	--	Neurotransmitter-gated ion-channel transmembrane region;; Neurotransmitter-gated ion-channel ligand binding domain	Gamma-aminobutyric acid receptor subunit beta (Precursor) OS=Lymnaea stagnalis (Great pond snail) PE=2 SV=1	T	Signal transduction mechanisms	hypothetical protein HELRODRAFT_84668, partial [Helobdella robusta]
67	Whitmania_pigra_newGene_286	--	--	--	K06841|9.15055e-157|fca:101098118|SEMA5A; sema domain, seven thrombospondin repeats (type 1 and type 1-like), transmembrane domain (TM) and short cytoplasmic domain, (semaphorin) 5A; K06841 semaphorin 5 (A)	Axon guidance (ko04360)	--	--	Sema domain;; Thrombospondin type 1 domain	Semaphorin-1A (Precursor) GN=Sema-1a OS=Drosophila melanogaster (Fruit fly) PE=2 SV=2	T	Signal transduction mechanisms	PREDICTED: semaphorin-5B-like, partial [Strongylocentrotus purpuratus]
68	Whitmania_pigra_newGene_3070	--	--	Molecular Function: calcium ion binding (GO:0005509);;	--	--	[T]	Signal transduction mechanisms	EF hand;; EF-hand domain pair;; EF-hand domain;; EF hand;; EF-hand domain pair;; Secreted protein acidic and rich in cysteine Ca binding region;; Cytoskeletal-regulatory complex EF hand	Neuronal calcium sensor 2 GN=ncs-2 OS=Caenorhabditis elegans PE=2 SV=2	T	Signal transduction mechanisms	hypothetical protein HELRODRAFT_185956 [Helobdella robusta]
69	Whitmania_pigra_newGene_3105	--	--	Molecular Function: catalytic activity (GO:0003824);; Molecular Function: ATP binding (GO:0005524);; Biological Process: neurotransmitter secretion (GO:0007269);; Cellular Component: synaptic vesicle (GO:0008021);; Biological Process: metabolic process (GO:0008152);; Molecular Function: metal ion binding (GO:0046872);;	--	--	--	--	Synapsin, ATP binding domain;; Synapsin, N-terminal domain	Synapsin {ECO:0000312|EMBL:AAS45543.1} OS=Helix pomatia (Roman snail) PE=1 SV=1	TU	Signal transduction mechanisms;; Intracellular trafficking, secretion, and vesicular transport	hypothetical protein CAPTEDRAFT_158296 [Capitella teleta]
70	Whitmania_pigra_newGene_413	--	--	Molecular Function: RNA polymerase II core promoter proximal region sequence-specific DNA binding transcription factor activity involved in negative regulation of transcription (GO:0001078);; Biological Process: embryonic development via the syncytial blastoderm (GO:0001700);; Molecular Function: steroid hormone receptor activity (GO:0003707);; Molecular Function: ligand-activated sequence-specif…	K08548|0|hro:HELRODRAFT_106233|hypothetical protein; K08548 COUP transcription factor 2 (A)	--	--	--	Ligand-binding domain of nuclear hormone receptor;; Zinc finger, C4 type (two domains)	Steroid receptor seven-up, isoforms B/C GN=svp OS=Drosophila melanogaster (Fruit fly) PE=2 SV=1	K	Transcription	hypothetical protein HELRODRAFT_106233 [Helobdella robusta]
71	Whitmania_pigra_newGene_482	[H]	Coenzyme transport and metabolism	Biological Process: mitotic spindle elongation (GO:0000022);; Molecular Function: structural constituent of ribosome (GO:0003735);; Molecular Function: prenyltransferase activity (GO:0004659);; Cellular Component: ribosome (GO:0005840);; Biological Process: germ cell migration (GO:0008354);; Biological Process: neurogenesis (GO:0022008);; Biological Process: embryonic heart tube development (GO:0…	K00804|5.19228e-23|hro:HELRODRAFT_157766|hypothetical protein; K00804 geranylgeranyl diphosphate synthase, type III [EC:2.5.1.1 2.5.1.10 2.5.1.29] (A)	Terpenoid backbone biosynthesis (ko00900)	[H]	Coenzyme transport and metabolism	Polyprenyl synthetase;; Polyprenyl synthetase	Geranylgeranyl pyrophosphate synthase GN=ggps1 OS=Dictyostelium discoideum (Slime mold) PE=3 SV=1	H	Coenzyme transport and metabolism	hypothetical protein HELRODRAFT_157766 [Helobdella robusta]
72	Whitmania_pigra_newGene_4848	--	--	--	--	--	--	--	--	--	--	--	--
73	Whitmania_pigra_newGene_5540	--	--	Biological Process: mechanosensory behavior (GO:0007638);; Cellular Component: integral component of membrane (GO:0016021);; Cellular Component: neuron projection membrane (GO:0032589);;	K17286|1.01034e-115|hro:HELRODRAFT_85564|hypothetical protein; K17286 erythrocyte band 7 integral membrane protein (A)	--	--	--	SPFH domain / Band 7 family	Mechanosensory protein 2 GN=mec-2 OS=Caenorhabditis elegans PE=1 SV=1	T	Signal transduction mechanisms	hypothetical protein CAPTEDRAFT_108098, partial [Capitella teleta]
74	Whitmania_pigra_newGene_6944	--	--	Molecular Function: RNA polymerase II distal enhancer sequence-specific DNA binding (GO:0000980);; Molecular Function: RNA polymerase II core promoter proximal region sequence-specific DNA binding transcription factor activity involved in positive regulation of transcription (GO:0001077);; Biological Process: positive regulation of antimicrobial peptide biosynthetic process (GO:0002807);; Cellula…	K09365|3.5845e-100|hro:HELRODRAFT_66777|hypothetical protein; K09365 POU domain transcription factor, class 3 (A)	--	--	--	Pou domain - N-terminal to homeobox domain;; Homeobox domain	POU domain protein CF1A GN=vvl OS=Drosophila melanogaster (Fruit fly) PE=2 SV=5	K	Transcription	hypothetical protein HELRODRAFT_66777, partial [Helobdella robusta]
75	Whitmania_pigra_newGene_781	--	--	Biological Process: establishment of mitotic spindle orientation (GO:0000132);; Cellular Component: nucleus (GO:0005634);; Cellular Component: cytoplasm (GO:0005737);; Biological Process: eggshell chorion gene amplification (GO:0007307);; Biological Process: cell proliferation (GO:0008283);; Biological Process: nuclear DNA replication (GO:0033260);; Biological Process: neuron projection morphogen…	--	--	--	--	--	Protein downstream neighbor of son homolog GN=hd OS=Drosophila melanogaster (Fruit fly) PE=1 SV=1	S	Function unknown	hypothetical protein HELRODRAFT_193305 [Helobdella robusta]
76	Whitmania_pigra_newGene_2185	--	--	Biological Process: regulation of alternative mRNA splicing, via spliceosome (GO:0000381);; Molecular Function: DNA binding (GO:0003677);; Cellular Component: nucleus (GO:0005634);; Biological Process: apoptotic process (GO:0006915);; Biological Process: peripheral nervous system development (GO:0007422);; Biological Process: imaginal disc-derived wing morphogenesis (GO:0007476);; Biological Proc…	K14943|6.26021e-32|smm:Smp_039810|muscleblind-like protein; K14943 muscleblind (A)	--	--	--	--	Protein muscleblind GN=mbl OS=Drosophila melanogaster (Fruit fly) PE=2 SV=2	K	Transcription	hypothetical protein CAPTEDRAFT_53253, partial [Capitella teleta]
77	Whitmania_pigra_newGene_5855	[R]	General function prediction only	Molecular Function: nucleic acid binding (GO:0003676);; Molecular Function: sepiapterin reductase activity (GO:0004757);; Cellular Component: nucleus (GO:0005634);; Biological Process: regulation of transcription, DNA-templated (GO:0006355);; Biological Process: tetrahydrobiopterin biosynthetic process (GO:0006729);; Biological Process: phagocytosis, engulfment (GO:0006911);; Biological Process: …	K12496|2.21314e-49|mze:101466115|E3 SUMO-protein ligase EGR2-like; K12496 early growth response protein 2 (A)	--	[R]	General function prediction only	Zinc-finger double domain;; Zinc finger, C2H2 type;; C2H2-type zinc finger	Protein glass GN=gl OS=Drosophila melanogaster (Fruit fly) PE=1 SV=2	R	General function prediction only	Early growth response protein 3 [Crassostrea gigas]
